# Supplementary material for: Conserved signalling components coordinate epidermal patterning and cuticle deposition in barley
Source: Nat Commun. 2022 Oct 13;13:6050. doi: 10.1038/s41467-022-33300-1 (PMC9561702; doi:10.1038/s41467-022-33300-1)
Supplement: Supplementary file 3 — Supplementary Dataset 1 [file 41467_2022_33300_MOESM3_ESM.xlsx]

## Sheet: Supplementary Data 1
Supplementary Data 1. Levels of wax components on second leaves and spikes (means of three bioreplicates). Only the major compounds are specified; the others denoted only by their retention time.
Tissue	Retention time (min)x	Compound / derivatised compounda	Bonus	cer-s.31	cer-g.10
leaf b			0.04	0.0304653	0.0238016
	17.11		0.00757653	0.0147669	0.00943372
	18.47		0.0898981	0.132896	0.102338
	18.80		0.0570472	0.110813	0.147058
	19.77	C26 primary alcohol	9.665	11.4242	8.66357
	20.11		0.0377993	0.0634719	0.10285
	20.63		0.0244016	0.0493916	0.0361218
	20.95	C28 primary alcohol + C19 Methyl alkylresorcinol	0.205965	0.316	0.271347
	21.79		0.0513811	0.110654	0.0728599
	26.46		0.0239024	0.0320561	0.0244198
	26.90		0.0237652	0.0477209	0.0272802
	27.31		0.0177938	0.0383455	0.0225811
	27.67		0.032581	0.0521005	0.0389309
		TOTAL	10.2804	12.4228	9.54259
spike c	12.86		0.661172	0.386715	0.421904
	14.15		0.386571	0.445129	0.399563
	14.52		0.32456	0.187156	0.20571
	14.97		0.485302	0.451735	0.452103
	16.06		0.193581	0.304441	0.178644
	16.49		0.457263	0.503685	0.53519
	17.50		0.18038	0.267547	0.179773
	17.91		0.384846	0.393289	0.411871
	18.32	C24 primary alcohol	0.160693	0.433181	0.593786
	18.85		0.155055	0.277704	0.195193
	19.01		0.38256	0.434929	0.457529
	19.14		1.82483	1.00944	1.03125
	19.24	C29 alkane	1.48204	1.53165	1.96855
	19.61	C26 primary alcohol	0.500866	1.23641	1.3086
	20.27		0.948815	1.06444	1.13912
	20.50	C31 alkane	5.70744	8.36988	7.25942
	20.83	C28 primary alcohol	0.523158	1.00313	1.4663
	21.17		0.318663	0.166211	0.173788
	21.29		0.210168	0.163734	0.317286
	21.44		0.391231	0.522853	0.576577
	21.66		0.3105	0.469928	0.394712
	21.93	C33 alkane	5.27208	4.60903	7.71316
	21.99		2.30417	1.98824	3.14263
	22.36 + 22.47	C31 β-diketone	37.1835	21.5603	30.2615
	22.59		0.858949	0.482002	0.714019
	22.99		4.09245	3.47672	5.25722
	23.07		4.73402	4.577	5.93327
	22.33 + 23.47	C31 hydroxy-β-diketone	29.9571	20.1967	26.9204
	23.58		0.439617	0.417756	0.484647
	24.02		1.13865	0.994537	1.21583
	24.25		0.862962	0.582818	0.779236
	24.40		0.227018	0.168464	0.241645
	25.02		0.268041	0.336948	0.280499
	25.79		0.324202	0.386477	0.25578
	26.36		0.3317	0.403749	0.348211
	26.83		0.414262	0.531963	0.345598
	27.23		0.330014	0.510796	0.304909
	27.60		0.13532	0.195078	0.112208
	27.94		0.053068	0.104182	0.0431816
	28.30		0.111239	0.0866739	0.108781
	28.57		0.230461	0.0699623	0.169156
		TOTAL	105.259	81.3025	104.299
a fatty acids, primary alcohols and β-diketone aliphatics. The latter can give more than one peak.
b μg / cm2
c ug / cm of spike minus awns above top spikelet
x Retention times given are for the average of the Bonus samples after identification by MS
