# Supplementary material for: Conserved signalling components coordinate epidermal patterning and cuticle deposition in barley
Source: Nat Commun. 2022 Oct 13;13:6050. doi: 10.1038/s41467-022-33300-1 (PMC9561702; doi:10.1038/s41467-022-33300-1)
Supplement: Supplementary file 4 — Supplementary Dataset 2 [file 41467_2022_33300_MOESM4_ESM.xlsx]

## Sheet: Supplementary Data 2
Supplementary Data 2. Germplasm and characterisation of cer-g and cer-s allelic lines. "-" represent items that are not applicable or not assessed.
accession	accession name	background	source	mutagenesis	wax phenotype on sheath, Dundee phenotyping 2019	stomata clustering. Phenotyped in Bristol 2015	stomatal and prickle hair cell clustering. Phenotyped in Dundee 2021-2022	sheath silica cell clustering. Phenotyping in Dundee 2021-2022	allele validation by crossing	variant in gene model1	amino acid change	effected region in protein
NGB22812	Bowman	-	NordGen	-	waxy	No	No	No	-	-	-	-
NGB148	Bonus	-	NordGen	-	waxy	No	No	No	-	-	-	-
NGB1492	Foma	-	NordGen	-	waxy	No	No	No	-	-	-	-
NGD1500	Kristina	-	NordGen	-	waxy	No	No	No	-	-	-	-
NGB4704	Nordal	-	NordGen	-	waxy	No	No	No	-	-	-	-
NDG9442	Carlsberg II	-	NordGen	-	waxy	No	No	No	-	-	-	-
-	BWNIL111 (cer-g.10)	Bowman	James Hutton Institute	X-rays	reduced wax and patchy	yes	yes	yes	-	3 bp deletion (4670-4672)	SY(507-508) > N	kinase domain
-	BWNIL122 (cer-s.31)	Bowman	James Hutton Institute	X-rays	little wax and patchy	yes	yes	yes	-	gene deleted	protein not encoded	protein not encoded
-	BWNIL408 (gsh5m/cer-s.)	Bowman	James Hutton Institute	radiation	little wax and patchy	Yes	Yes	Yes	-	1 bp deletion (567)	frame shift from E157	BRX domain and C-terminal region
NGB110894	cer-g.10	Bonus	NordGen	x-ray	reduced wax and patchy	Yes	Yes	Yes	-	3 bp deletion (4670-4672)	SY(507-508) > N	kinase domain
NGB111921	cer-g.1033	Carlsberg II	NordGen	diethyl sulfate	reduced wax and patchy	Yes	-	-	-	G4058A	G426D	kinase domain
NGB110991	cer-g.106	Bonus	NordGen	X-rays	reduced wax and patchy	Yes	-	-	-	gene deleted	protein not encoded	protein not encoded
NGB111959	cer-g.1071	Carlsberg II	NordGen	gamma-rays +diethyl sulfate	reduced wax and patchy	Yes	-	-	-	partial deletion between exon4-13	partial deletion between (aa423-890)	kinase domain and/or C-termial region, potentially
NGB117261	cer-g.1097	Kristina	NordGen	N-methyl-N-nitrosoura	reduced wax and patchy	Yes	-	-	-	partial deletion between exon2-3	partial deletion between (aa1-423)	N-termial region and/or kinase domain, potentially
NGB111985	cer-g.1097	Kristina	NordGen	N-methyl-N-nitrosourea	reduced wax and patchy	Yes	Yes	Yes	-	G5177A	W568stop	kinase domain and C-termial region
NGB110895	cer-g.11	Bonus	NordGen	X-rays	reduced wax and patchy	Yes	-	-	-	3 bp deletion (4670-4672)	SY(507-508) > N	kinase domain
NGB117265	cer-g.1161	Kristina	NordGen	ethyl methanesulfonate	reduced wax and patchy	Yes	-	-	-	partial deletion between exon2-3	partial deletion between (aa1-423)	N-termial region and/or kinase domain, potentially
NGB112057	cer-g.1169	Kristina	NordGen	N-methyl-N-nitrosourea	reduced wax and patchy	Yes	-	-	-	gene deleted	protein not encoded	protein not encoded
NGB112060	cer-g.1172	Kristina	NordGen	neutrons	reduced wax and patchy	Yes	Yes	Yes	-	6 bp deletion (6248-5253)	deletion of IK(637-638)	kinase domain
NGB112177	cer-g.1289	Kristina	NordGen	ethyl methanesulfonate	reduced wax and patchy	Yes	-	-	-	partial deletion between exon2-3	partial deletion between (aa1-423)	N-termial region and/or kinase domain, potentially
NGB112220	cer-g.1332	Bonus	NordGen	ethyl methanesulfonate	reduced wax and patchy	Yes	Yes	Yes	-	G5282A	Splicing site disruption, causing frame shift after G609	kinase domain and C-termial region
NGB112298	cer-g.1410	Bonus	NordGen	iso-propyl methanesulfonate	reduced wax and patchy	Yes	Yes	Yes	-	C1247T	Q34stop	N-terminal, kinase domain and C-termial region
NGB112339	cer-g.1451	Bonus	NordGen	neutrons	reduced wax and patchy	Yes	-	-	-	partial deletion between exon2-3	partial deletion between (aa1-423)	N-termial region and/or kinase domain, potentially
NGB112383	cer-g.1495	Bonus	NordGen	sodium azide	reduced wax and patchy	Yes	Yes	Yes	-	G1675A	splicing site disruption, causing frame shift from S176	N-terminal, kinase domain and C-termial region
NGB112398	cer-g.1510	Nordal	NordGen	sodium azide	reduced wax and patchy	Yes	-	-	-	G2504A	splicing site disruption, causing S423R and insertion of Y424 and I425	kinase domain and C-termial region
NGB111052	cer-g.166	Bonus	NordGen	neutrons	reduced wax and patchy	Yes	-	-	-	partial deletion between exon2-3	partial deletion between (aa1-423)	N-termial region and/or kinase domain, potentially
NGB112549	cer-g.1736	Bonus	NordGen	sodium azide	reduced wax and patchy	Yes	-	-	-	partial deletion between exon4-13	partial deletion between (aa423-890)	kinase domain and/or C-termial region, potentially
NGB112553	cer-g.1740	Bonus	NordGen	sodium azide	reduced wax and patchy	Yes	Yes	Yes	-	G4694A	G515D	kinase domain
NGB112554	cer-g.1741	Bonus	NordGen	sodium azide	reduced wax and patchy	Yes	-	-	-	gene deleted	protein not encoded	protein not encoded
NGB111089	cer-g.202	Bonus	NordGen	neutrons	reduced wax and patchy	Yes	-	-	-	partial deletion between exon2-3	partial deletion between (aa1-423)	N-termial region and/or kinase domain, potentially
NGB111095	cer-g.208	Bonus	NordGen	X-rays	reduced wax and patchy	Yes	-	-	-	partial deletion between exon2-3	partial deletion between (aa1-423)	N-termial region and/or kinase domain, potentially
NGB111097	cer-g.210	Foma	NordGen	X-rays	quite waxy but patchy	Yes	-	-	-	A4048T	splicing site mutation, SDS(423-425)>S	kinase domain
NGB110907	cer-g.23	Bonus	NordGen	gamma-rays	reduced wax and patchy	Yes	-	-	-	partial deletion between exon4-13	partial deletion between (aa423-890)	kinase domain and/or C-termial region, potentially
NGB110931	cer-g.47	Bonus	NordGen	gamma-rays	reduced wax and patchy	Yes	-	-	-	partial deletion between exon4-13	partial deletion between (aa423-890)	kinase domain and/or C-termial region, potentially
NGB111382	cer-g.494	Foma	NordGen	ethylene imine	glossy (plus glossy nodes, not a cer-g. phenotype)2	No	No	No	crossing failed	none	none	none
NGB110939	cer-g.55	Bonus	NordGen	neutrons	reduced wax and patchy	Yes	-	-	-	partial deletion between exon4-13	partial deletion between (aa423-890)	kinase domain and/or C-termial region, potentially
NGB111441	cer-g.553	Foma	NordGen	ethylene imine	reduced wax and patchy	Yes	-	-	-	partial deletion between exon4-13	partial deletion between (aa423-890)	kinase domain and/or C-termial region, potentially
NGB111456	cer-g.568	Foma	NordGen	N-ethyl-N-nitrosourethane	reduced wax and patchy	Yes	Yes	Yes	-	A4048T	splicing site mutation, SDS(423-425)>S	kinase domain
NGB111588	cer-g.700	Foma	NordGen	ethylene imine	reduced wax and patchy	Yes	Yes	Yes	-	4bp (GATA) insertion after 4051	frame shift from D424	kinase domain and C-termial region
NGB111597	cer-g.709	Foma	NordGen	neutrons	reduced wax and patchy	Yes	-	-	-	gene deleted	protein not encoded	protein not encoded
NGB111598	cer-g.710	Foma	NordGen	neutrons	reduced wax and patchy	Yes	-	-	-	gene deleted	protein not encoded	protein not encoded
NGB111634	cer-g.746	Bonus	NordGen	ethylene oxide	reduced wax and patchy	Yes	Yes	Yes	-	A1821T	K196stop	N-terminal, kinase domain and C-termial region
NGB111706	cer-g.818	Bonus	NordGen	neutrons	reduced wax and patchy	Yes	-	-	-	gene deleted	protein not encoded	protein not encoded
NGB111763	cer-g.875	Bonus	NordGen	neutrons	reduced wax and patchy	Yes	-	-	-	gene deleted	protein not encoded	protein not encoded
NGB111781	cer-g.893	Bonus	NordGen	iso-propyl methanesulfonate	reduced wax and patchy	Yes	Yes	Yes	-	C1532T	Q129stop	N-terminal, kinase domain and C-termial region
NGB111864	cer-g.976	Bonus	NordGen	ethylen oxide	reduced wax and patchy	Yes	Yes	Yes	-	A2313T	R360stop	N-terminal, kinase domain and C-termial region
NGB111942	cer-s.1054	Carlsberg II	NordGen	ethyl methanesulfonate	waxy like WT2	No	No	No	cer-s.1054 X cer-s.31 F1 showed WT waxy sheath and spike (Fig.S8a), suggeting it isn't cer-s allele	None	None	None
NGB112022	cer-s.1134	Kristina	NordGen	neutrons	little wax and patchy	Yes	Yes	Yes	-	T554A	L153Q	BRX domain
NGB117264	cer-s.1153	Kristina	NordGen	ethyl methanesulfonate	little wax and patchy	Yes	Yes	Yes	-	C649T	Q185stop	C-terminal region
NGB112211	cer-s.1323	Bonus	NordGen	neutrons	little wax and patchy	Yes	-	-	-	gene deleted	protein not encoded	protein not encoded
NGB111022	cer-s.137	Bonus	NordGen	ethylene imine	little wax and patchy	Yes	Yes	Yes	-	G412T	E106stop	N-terminal, BRX domain and C-terminal region
NGB112568	cer-s.1754	Bonus	NordGen	sodium azide	little wax and patchy	Yes	Yes	Yes	-	G603A	W169stop	BRX domain and C-terminal region
NGB110908	cer-s.24	Bonus	NordGen	X-rays	waxy like WT2	No	No	No	cer-s.24 X cer-s.31 F1 showed WT waxy sheath and spike(Fig.S8a), suggeting it isn't cer-s allele	None	None	None
NGB111174	cer-s.287	Foma	NordGen	ethyl methanesulfonate	little wax and patchy	Yes	Yes	Yes	-	T478A	W128R	BRX domain
NGB111190	cer-s.303	Foma	NordGen	ethyl methanesulfonate	little wax and patchy	Yes	Yes	Yes	-	T478A	W128R	BRX domain
NGB110915	cer-s.31	Bonus	NordGen	neutrons	little wax and patchy	Yes	Yes	Yes	-	gene deleted	protein not encoded	protein not encoded
NGB111259	cer-s.372	Foma	NordGen	ethyl ethanesulfonate	waxy like WT2	No	No	No	cer-s.372 X cer-s.31 F1 showed WT waxy sheath and spike(Fig.S8a), suggeting it isn't cer-s allele	None	None	None
NGB110925	cer-s.41	Bonus	NordGen	X-rays	little wax and patchy	Yes	-	-	-	gene deleted	protein not encoded	protein not encoded
NGB111332	cer-s.444	Foma	NordGen	n-butyl methanesulfonate	little wax and patchy	Yes	Yes	Yes	-	G606A	W170stop	BRX domain and C-terminal region
NGB111479	cer-s.591	Foma	NordGen	neutrons	little wax and patchy	Yes	-	-	-	gene deleted	protein not encoded	protein not encoded
NGB111510	cer-s.622	Bonus	NordGen	neutrons	little wax and patchy	Yes	-	-	-	gene deleted	protein not encoded	protein not encoded
NGB111691	cer-s.803	Bonus	NordGen	neutrons	little wax and patchy	Yes	-	-	-	gene deleted	protein not encoded	protein not encoded
NGB111802	cer-s.914	Bonus	NordGen	iso-propyl methanesulfonate	little wax and patchy	Yes	Yes	Yes	-	T515A	L140Q	BRX domain
1 cer-g mutants are HORVU2Hr1G096350 and cer-s mutants are HORVU.MOREX.r2.2HG0144720
2possible mistakes in seed stock which corresponds with lack of variant in target gene
