# Supplementary material for: Conserved signalling components coordinate epidermal patterning and cuticle deposition in barley
Source: Nat Commun. 2022 Oct 13;13:6050. doi: 10.1038/s41467-022-33300-1 (PMC9561702; doi:10.1038/s41467-022-33300-1)
Supplement: Supplementary file 5 — Supplementary Dataset 3 [file 41467_2022_33300_MOESM5_ESM.xlsx]

## Sheet: Supplementary Data 3
Supplementary Data 3. Identification of introgressed regions in BW111 and BW122 using Barley 50k iSelect SNP Array1
Introgressed regions in BW111:
marker	chr(MorexV1)	position(MorexV1)	Bowman	BW111	Bonus	Morex	SNPs: Bonus.vs.Bowman	SNPs: BW111+Bonus.vs.Bowman	introgressed regions (based on comparison between Bowman, BW111 and Bonus)
JHI-Hv50k-2016-7	1H	42931	T	T	T	T
JHI-Hv50k-2016-11	1H	43264	A	A	A	A
JHI-Hv50k-2016-24	1H	44868	T	T	T	T
JHI-Hv50k-2016-64	1H	48518	A	A	A	A
JHI-Hv50k-2016-66	1H	48668	T	T	T	T
JHI-Hv50k-2016-72	1H	49442	G	G	G	G
JHI-Hv50k-2016-73	1H	49510	G	G	T	-	Bowman.vs.Bonus
JHI-Hv50k-2016-88	1H	50820	A	A	A	A
JHI-Hv50k-2016-97	1H	51323	C	C	A	A	Bowman.vs.Bonus
JHI-Hv50k-2016-115	1H	71274	A	A	A	A
12_10420	1H	71544	A	A	-	-
11_20479	1H	71683	A	A	-	-
JHI-Hv50k-2016-121	1H	71683	A	A	G	G	Bowman.vs.Bonus
JHI-Hv50k-2016-127	1H	72059	C	C	T	T	Bowman.vs.Bonus
SCRI_RS_204276	1H	248411	C	C	C	C
JHI-Hv50k-2016-137	1H	248732	A	A	T	T	Bowman.vs.Bonus
JHI-Hv50k-2016-141	1H	249691	A	A	A	A
JHI-Hv50k-2016-157	1H	254079	G	G	G	G
JHI-Hv50k-2016-170	1H	261969	G	G	G	G
11_20373	1H	263584	G	G	-	-
JHI-Hv50k-2016-180	1H	263584	G	G	A	A	Bowman.vs.Bonus
JHI-Hv50k-2016-200	1H	269193	G	G	G	A
JHI-Hv50k-2016-211	1H	269837	T	T	T	T
12_30653	1H	272697	G	G	-	-
JHI-Hv50k-2016-237	1H	272990	C	C	A	A	Bowman.vs.Bonus
JHI-Hv50k-2016-256	1H	274187	A	A	A	A
JHI-Hv50k-2016-270	1H	277230	G	G	G	T
JHI-Hv50k-2016-273	1H	277479	T	T	T	T
JHI-Hv50k-2016-284	1H	278305	G	G	T	G	Bowman.vs.Bonus
SCRI_RS_227491	1H	289719	G	G	G	A
SCRI_RS_149838	1H	290995	A	A	A	G
JHI-Hv50k-2016-342	1H	291058	C	C	C	C
JHI-Hv50k-2016-343	1H	291116	A	A	A	A
JHI-Hv50k-2016-358	1H	291655	C	C	C	C
JHI-Hv50k-2016-392	1H	474959	C	C	C	T
JHI-Hv50k-2016-408	1H	475334	G	G	G	G
JHI-Hv50k-2016-449	1H	478524	A	A	A	A
JHI-Hv50k-2016-468	1H	479694	A	A	G	G	Bowman.vs.Bonus
JHI-Hv50k-2016-498	1H	519852	C	C	C	T
JHI-Hv50k-2016-721	1H	944856	G	G	G	G
JHI-Hv50k-2016-722	1H	944929	AG	AG	-	-
JHI-Hv50k-2016-745	1H	946031	A	A	G	A	Bowman.vs.Bonus
JHI-Hv50k-2016-752	1H	946524	CT	CT	C	C
JHI-Hv50k-2016-786	1H	969026	A	A	A	A
JHI-Hv50k-2016-823	1H	970232	C	C	C	C
JHI-Hv50k-2016-847	1H	971623	G	G	G	G
JHI-Hv50k-2016-872	1H	973064	G	G	G	G
JHI-Hv50k-2016-877	1H	973769	C	C	C	C
12_30969	1H	977915	G	G	-	-
12_30968	1H	978018	G	G	-	-
JHI-Hv50k-2016-912	1H	978899	T	T	T	T
11_21354	1H	979435	C	C	-	-
SCRI_RS_120059	1H	1025718	C	C	T	T	Bowman.vs.Bonus
JHI-Hv50k-2016-1197	1H	1271616	A	A	A	A
JHI-Hv50k-2016-1198	1H	1271686	G	G	G	G
JHI-Hv50k-2016-1218	1H	1274141	A	A	A	A
JHI-Hv50k-2016-1369	1H	1418837	C	C	A	A	Bowman.vs.Bonus
JHI-Hv50k-2016-1377	1H	1419608	T	T	T	T
JHI-Hv50k-2016-1417	1H	1430628	C	C	C	C
JHI-Hv50k-2016-1422	1H	1430891	T	T	A	A	Bowman.vs.Bonus
JHI-Hv50k-2016-1432	1H	1431699	G	G	A	A	Bowman.vs.Bonus
JHI-Hv50k-2016-1434	1H	1431898	T	T	T	T
JHI-Hv50k-2016-1545	1H	1507002	A	A	A	A
JHI-Hv50k-2016-1677	1H	1546310	C	C	C	C
JHI-Hv50k-2016-1679	1H	1546526	C	C	T	T	Bowman.vs.Bonus
JHI-Hv50k-2016-1691	1H	1546970	T	T	T	T
12_30715	1H	1562127	C	C	-	-
JHI-Hv50k-2016-1755	1H	1564263	A	A	A	A
JHI-Hv50k-2016-1863	1H	1746993	AG	AG	G	-
JHI-Hv50k-2016-1864	1H	1747044	C	C	T	C	Bowman.vs.Bonus
JHI-Hv50k-2016-1868	1H	1747166	T	T	-	T
JHI-Hv50k-2016-1871	1H	1747309	C	C	C	C
JHI-Hv50k-2016-1872	1H	1747361	CT	CT	-	-
JHI-Hv50k-2016-1895	1H	1891790	A	A	G	G	Bowman.vs.Bonus
JHI-Hv50k-2016-1906	1H	1892392	C	C	C	C
JHI-Hv50k-2016-1951	1H	1913802	C	C	C	T
12_30944	1H	1914059	C	C	-	-
JHI-Hv50k-2016-1971	1H	1922431	T	T	C	C	Bowman.vs.Bonus
JHI-Hv50k-2016-1972	1H	1922535	A	A	A	A
JHI-Hv50k-2016-2092	1H	2112412	G	G	G	G
JHI-Hv50k-2016-2146	1H	2134106	C	C	C	C
JHI-Hv50k-2016-2199	1H	2142402	T	T	T	T
JHI-Hv50k-2016-2322	1H	2199759	A	A	G	A	Bowman.vs.Bonus
JHI-Hv50k-2016-2345	1H	2201699	C	C	-	C
JHI-Hv50k-2016-2374	1H	2203582	G	G	G	G
JHI-Hv50k-2016-2693	1H	2304252	T	T	T	T
JHI-Hv50k-2016-2855	1H	2415604	A	A	T	A	Bowman.vs.Bonus
JHI-Hv50k-2016-2859	1H	2415955	C	C	C	G
SCRI_RS_107687	1H	2471872	G	G	G	G
JHI-Hv50k-2016-2914	1H	2472729	T	T	C	C	Bowman.vs.Bonus
JHI-Hv50k-2016-2931	1H	2473644	A	A	A	A
12_11311	1H	2477595	G	G	-	-
JHI-Hv50k-2016-3048	1H	2514186	A	A	A	A
JHI-Hv50k-2016-3093	1H	2589114	A	A	A	A
JHI-Hv50k-2016-3260	1H	3090759	C	C	C	C
JHI-Hv50k-2016-3293	1H	3091960	A	A	A	A
JHI-Hv50k-2016-3532	1H	3453791	A	A	A	A
JHI-Hv50k-2016-3778	1H	3666536	A	A	A	A
JHI-Hv50k-2016-3779	1H	3666610	G	G	A	G	Bowman.vs.Bonus
SCRI_RS_232577	1H	3666934	T	T	T	C
JHI-Hv50k-2016-3800	1H	3667581	T	T	T	T
JHI-Hv50k-2016-3887	1H	3700002	C	C	C	C
JHI-Hv50k-2016-3888	1H	3700056	T	T	T	T
JHI-Hv50k-2016-3891	1H	3700190	G	G	G	G
JHI-Hv50k-2016-3896	1H	3700317	AG	AG	-	-
JHI-Hv50k-2016-3897	1H	3700428	C	C	C	C
JHI-Hv50k-2016-3902	1H	3700809	C	C	C	C
JHI-Hv50k-2016-3964	1H	3747169	G	G	G	G
JHI-Hv50k-2016-4046	1H	3768074	A	A	A	A
JHI-Hv50k-2016-4056	1H	3768881	G	G	G	G
JHI-Hv50k-2016-4156	1H	3845877	A	A	C	C	Bowman.vs.Bonus
JHI-Hv50k-2016-4160	1H	3846303	C	C	C	C
JHI-Hv50k-2016-4164	1H	3847187	C	C	C	C
JHI-Hv50k-2016-4166	1H	3847375	T	T	T	T
JHI-Hv50k-2016-4167	1H	3847584	A	A	A	A
JHI-Hv50k-2016-4173	1H	3847831	T	T	C	C	Bowman.vs.Bonus
JHI-Hv50k-2016-4203	1H	3872031	A	A	A	A
JHI-Hv50k-2016-4209	1H	3872752	A	A	G	A	Bowman.vs.Bonus
JHI-Hv50k-2016-4216	1H	3873831	G	G	G	G
JHI-Hv50k-2016-4228	1H	3879550	C	C	C	C
JHI-Hv50k-2016-4247	1H	3880629	T	T	T	C
JHI-Hv50k-2016-4257	1H	3881171	T	T	T	T
JHI-Hv50k-2016-4260	1H	3881482	C	C	CT	C
JHI-Hv50k-2016-4298	1H	3895854	T	T	G	T	Bowman.vs.Bonus
JHI-Hv50k-2016-4387	1H	4152975	C	C	C	C
JHI-Hv50k-2016-4414	1H	4154420	A	A	A	A
JHI-Hv50k-2016-4422	1H	4154761	A	A	A	A
JHI-Hv50k-2016-4426	1H	4155131	C	C	C	A
JHI-Hv50k-2016-4445	1H	4156939	G	G	G	G
JHI-Hv50k-2016-4478	1H	4161558	C	C	T	T	Bowman.vs.Bonus
JHI-Hv50k-2016-4520	1H	4163410	G	G	G	A
JHI-Hv50k-2016-4522	1H	4163730	G	G	G	G
JHI-Hv50k-2016-4532	1H	4164169	A	A	A	G
JHI-Hv50k-2016-4599	1H	4182563	A	A	A	A
JHI-Hv50k-2016-4600	1H	4182607	C	C	C	CT
JHI-Hv50k-2016-4622	1H	4184013	G	G	G	G
JHI-Hv50k-2016-4657	1H	4190186	C	C	G	G	Bowman.vs.Bonus
SCRI_RS_149683	1H	4190638	T	T	C	C	Bowman.vs.Bonus
JHI-Hv50k-2016-4711	1H	4228359	G	G	G	G
JHI-Hv50k-2016-4712	1H	4228415	C	C	C	C
JHI-Hv50k-2016-4713	1H	4228430	C	C	-	-
JHI-Hv50k-2016-4715	1H	4228577	G	G	G	G
JHI-Hv50k-2016-4774	1H	4275805	CT	CT	T	T
JHI-Hv50k-2016-4775	1H	4275807	C	C	C	C
JHI-Hv50k-2016-4790	1H	4276600	A	A	-	-
JHI-Hv50k-2016-4822	1H	4284236	G	G	G	A
12_10636	1H	4285541	G	G	-	-
JHI-Hv50k-2016-4897	1H	4297755	C	C	C	G
JHI-Hv50k-2016-4906	1H	4301416	A	A	G	G	Bowman.vs.Bonus
JHI-Hv50k-2016-4918	1H	4302048	T	T	T	T
JHI-Hv50k-2016-4935	1H	4312646	C	C	C	C
12_10410	1H	4312779	G	G	-	-
JHI-Hv50k-2016-4942	1H	4313335	A	A	A	A
JHI-Hv50k-2016-4957	1H	4316184	T	T	A	A	Bowman.vs.Bonus
JHI-Hv50k-2016-4971	1H	4317883	G	G	G	G
JHI-Hv50k-2016-5029	1H	4328018	T	T	C	T	Bowman.vs.Bonus
JHI-Hv50k-2016-5030	1H	4328092	A	A	A	A
JHI-Hv50k-2016-5040	1H	4328449	T	T	T	C
JHI-Hv50k-2016-5042	1H	4328542	C	C	C	C
JHI-Hv50k-2016-5102	1H	4341578	T	T	T	T
JHI-Hv50k-2016-5139	1H	4397984	C	C	T	T	Bowman.vs.Bonus
JHI-Hv50k-2016-5157	1H	4398937	C	C	G	C	Bowman.vs.Bonus
JHI-Hv50k-2016-5180	1H	4399874	G	G	G	G
JHI-Hv50k-2016-5228	1H	4405609	G	G	A	G	Bowman.vs.Bonus
JHI-Hv50k-2016-5246	1H	4406524	C	C	C	C
JHI-Hv50k-2016-5286	1H	4417497	G	G	G	A
JHI-Hv50k-2016-5337	1H	4626400	G	G	G	G
JHI-Hv50k-2016-5369	1H	4654115	CT	CT	T	C
JHI-Hv50k-2016-5404	1H	4655565	G	G	G	G
JHI-Hv50k-2016-5408	1H	4657000	AC	AC	-	-
11_10654	1H	4657144	A	A	-	-
JHI-Hv50k-2016-5409	1H	4657144	T	T	T	T
JHI-Hv50k-2016-5448	1H	4675402	C	C	C	T
JHI-Hv50k-2016-5486	1H	4677739	G	G	G	G
JHI-Hv50k-2016-5493	1H	4678154	T	T	T	T
JHI-Hv50k-2016-5571	1H	4690938	T	T	T	T
JHI-Hv50k-2016-5579	1H	4691900	C	C	C	C
JHI-Hv50k-2016-5633	1H	4759917	G	G	G	G
JHI-Hv50k-2016-5663	1H	4765347	G	G	G	A
JHI-Hv50k-2016-5674	1H	4766310	C	C	C	C
JHI-Hv50k-2016-5675	1H	4766392	A	A	A	A
JHI-Hv50k-2016-5784	1H	4961453	T	T	T	T
JHI-Hv50k-2016-5927	1H	5005100	A	A	A	A
JHI-Hv50k-2016-5929	1H	5005260	G	G	G	G
JHI-Hv50k-2016-5959	1H	5008667	AG	AG	G	A
JHI-Hv50k-2016-5960	1H	5008676	G	G	G	A
JHI-Hv50k-2016-5993	1H	5013999	G	G	G	G
JHI-Hv50k-2016-6030	1H	5017944	T	T	T	T
JHI-Hv50k-2016-6041	1H	5019768	A	A	A	A
JHI-Hv50k-2016-6049	1H	5020164	A	A	A	A
JHI-Hv50k-2016-6050	1H	5020371	A	A	A	A
JHI-Hv50k-2016-6057	1H	5020938	G	G	G	G
JHI-Hv50k-2016-6091	1H	5141334	G	G	A	G	Bowman.vs.Bonus
JHI-Hv50k-2016-6092	1H	5141410	C	C	T	C	Bowman.vs.Bonus
JHI-Hv50k-2016-6144	1H	5153743	C	C	C	C
JHI-Hv50k-2016-6156	1H	5154320	T	T	C	-	Bowman.vs.Bonus
JHI-Hv50k-2016-6159	1H	5154527	C	C	C	C
JHI-Hv50k-2016-6206	1H	5157188	G	G	A	G	Bowman.vs.Bonus
JHI-Hv50k-2016-6222	1H	5157517	G	G	C	G	Bowman.vs.Bonus
JHI-Hv50k-2016-6236	1H	5158215	C	C	C	C
JHI-Hv50k-2016-6373	1H	5234019	C	C	C	C
JHI-Hv50k-2016-6421	1H	5276638	C	C	C	C
JHI-Hv50k-2016-6424	1H	5276790	C	C	C	C
JHI-Hv50k-2016-6437	1H	5277337	T	T	T	T
JHI-Hv50k-2016-6438	1H	5277391	A	A	A	A
JHI-Hv50k-2016-6447	1H	5277617	G	G	G	G
JHI-Hv50k-2016-6448	1H	5277748	A	A	A	A
JHI-Hv50k-2016-6496	1H	5280858	T	T	C	T	Bowman.vs.Bonus
JHI-Hv50k-2016-6497	1H	5280925	C	C	G	C	Bowman.vs.Bonus
JHI-Hv50k-2016-6527	1H	5502458	G	G	G	G
JHI-Hv50k-2016-6529	1H	5502801	T	T	T	T
JHI-Hv50k-2016-6532	1H	5503119	A	A	A	A
JHI-Hv50k-2016-6533	1H	5503177	A	A	A	A
JHI-Hv50k-2016-6534	1H	5503238	G	G	G	G
JHI-Hv50k-2016-6543	1H	5503846	C	C	T	C	Bowman.vs.Bonus
JHI-Hv50k-2016-6556	1H	5505863	G	G	G	G
SCRI_RS_198544	1H	5506103	G	G	G	G
JHI-Hv50k-2016-6607	1H	5572431	A	A	A	A
JHI-Hv50k-2016-6625	1H	5573109	G	G	G	G
JHI-Hv50k-2016-6626	1H	5573183	T	T	G	G	Bowman.vs.Bonus
JHI-Hv50k-2016-6652	1H	5575404	C	C	C	T
JHI-Hv50k-2016-6656	1H	5575519	C	C	C	C
JHI-Hv50k-2016-6679	1H	5576493	T	T	T	T
JHI-Hv50k-2016-6686	1H	5577100	CT	CT	C	C
JHI-Hv50k-2016-6735	1H	5581542	G	G	G	G
JHI-Hv50k-2016-6838	1H	5756915	C	C	C	C
JHI-Hv50k-2016-6845	1H	5757469	A	A	A	A
JHI-Hv50k-2016-6897	1H	5759693	A	A	A	A
JHI-Hv50k-2016-7025	1H	5768045	T	T	T	T
JHI-Hv50k-2016-7033	1H	5768370	A	A	G	A	Bowman.vs.Bonus
JHI-Hv50k-2016-7035	1H	5768430	C	C	T	C	Bowman.vs.Bonus
JHI-Hv50k-2016-7051	1H	5769541	G	G	-	-
12_30933	1H	5770474	A	A	-	-
JHI-Hv50k-2016-7066	1H	5771103	G	G	G	G
JHI-Hv50k-2016-7067	1H	5771227	T	T	T	T
JHI-Hv50k-2016-7218	1H	6248430	C	C	C	C
JHI-Hv50k-2016-7219	1H	6248484	T	T	T	T
JHI-Hv50k-2016-7221	1H	6248863	C	C	C	C
JHI-Hv50k-2016-7222	1H	6249020	A	A	A	G
JHI-Hv50k-2016-7228	1H	6249804	G	G	G	A
JHI-Hv50k-2016-7237	1H	6251227	T	T	T	A
JHI-Hv50k-2016-7238	1H	6251406	A	A	A	T
JHI-Hv50k-2016-7263	1H	6276543	C	C	C	C
JHI-Hv50k-2016-7264	1H	6276788	G	G	G	G
JHI-Hv50k-2016-7265	1H	6276869	G	G	A	A	Bowman.vs.Bonus
JHI-Hv50k-2016-7266	1H	6276938	A	A	A	A
JHI-Hv50k-2016-7270	1H	6277463	T	T	T	T
JHI-Hv50k-2016-7343	1H	6292535	CT	CT	-	-
JHI-Hv50k-2016-7390	1H	6332167	A	A	A	G
JHI-Hv50k-2016-7394	1H	6332253	A	A	A	G
JHI-Hv50k-2016-7404	1H	6332460	A	A	A	G
JHI-Hv50k-2016-7405	1H	6332518	G	G	G	C
JHI-Hv50k-2016-7423	1H	6348964	CT	CT	-	C
JHI-Hv50k-2016-7443	1H	6350065	A	A	A	G
JHI-Hv50k-2016-7449	1H	6350560	A	A	A	C
JHI-Hv50k-2016-7452	1H	6350837	A	A	A	G
JHI-Hv50k-2016-7609	1H	6567464	C	C	C	C
JHI-Hv50k-2016-7612	1H	6567732	CT	CT	-	C
JHI-Hv50k-2016-7618	1H	6573692	CT	CT	-	C
JHI-Hv50k-2016-7619	1H	6573793	C	C	C	C
JHI-Hv50k-2016-7695	1H	6690043	T	T	T	T
JHI-Hv50k-2016-7701	1H	6690809	A	A	A	A
JHI-Hv50k-2016-7752	1H	6976698	A	A	A	A
JHI-Hv50k-2016-7753	1H	6976816	C	C	T	C	Bowman.vs.Bonus
JHI-Hv50k-2016-7755	1H	6976942	C	C	C	C
JHI-Hv50k-2016-7757	1H	6976974	G	G	T	G	Bowman.vs.Bonus
JHI-Hv50k-2016-7758	1H	6977068	C	C	C	C
JHI-Hv50k-2016-7793	1H	6995151	T	T	C	C	Bowman.vs.Bonus
JHI-Hv50k-2016-7841	1H	7004595	T	T	T	T
JHI-Hv50k-2016-7843	1H	7004854	C	C	C	C
JHI-Hv50k-2016-7860	1H	7054241	G	G	A	G	Bowman.vs.Bonus
JHI-Hv50k-2016-7866	1H	7060431	A	A	A	G
JHI-Hv50k-2016-7869	1H	7060867	T	T	T	T
JHI-Hv50k-2016-7870	1H	7060971	A	A	A	A
11_21174	1H	7137635	AG	AG	-	-
JHI-Hv50k-2016-7883	1H	7145424	G	G	G	G
JHI-Hv50k-2016-7887	1H	7147443	G	G	G	G
JHI-Hv50k-2016-7888	1H	7147566	G	G	G	G
JHI-Hv50k-2016-7921	1H	7218861	C	C	C	C
JHI-Hv50k-2016-7922	1H	7218934	G	G	C	G	Bowman.vs.Bonus
JHI-Hv50k-2016-7936	1H	7220851	G	G	G	G
JHI-Hv50k-2016-7948	1H	7223543	G	G	G	G
JHI-Hv50k-2016-7963	1H	7228086	C	C	C	C
JHI-Hv50k-2016-7965	1H	7228236	C	C	G	C	Bowman.vs.Bonus
11_21226	1H	7228966	A	A	-	-
JHI-Hv50k-2016-7974	1H	7229279	A	A	A	A
JHI-Hv50k-2016-7983	1H	7424578	C	C	T	T	Bowman.vs.Bonus
JHI-Hv50k-2016-7985	1H	7424687	G	G	A	A	Bowman.vs.Bonus
JHI-Hv50k-2016-7986	1H	7424688	C	C	C	C
JHI-Hv50k-2016-7989	1H	7424883	G	G	G	G
JHI-Hv50k-2016-8002	1H	7425741	C	C	G	G	Bowman.vs.Bonus
JHI-Hv50k-2016-8060	1H	7471564	T	T	T	T
JHI-Hv50k-2016-8128	1H	7683668	A	A	A	A
JHI-Hv50k-2016-8131	1H	7683934	A	A	A	A
JHI-Hv50k-2016-8132	1H	7684049	G	G	G	A
JHI-Hv50k-2016-8173	1H	7686927	C	C	C	C
JHI-Hv50k-2016-8208	1H	7712383	G	G	G	A
JHI-Hv50k-2016-8214	1H	7712530	T	T	T	T
JHI-Hv50k-2016-8306	1H	7842575	A	A	A	A
JHI-Hv50k-2016-8325	1H	7843513	T	T	T	T
JHI-Hv50k-2016-8341	1H	7844448	C	C	C	T
JHI-Hv50k-2016-8361	1H	7845520	A	A	A	A
JHI-Hv50k-2016-8401	1H	8048561	T	T	T	C
JHI-Hv50k-2016-8403	1H	8049097	G	G	G	G
JHI-Hv50k-2016-8460	1H	8056391	A	A	A	A
JHI-Hv50k-2016-8463	1H	8056503	A	A	A	A
JHI-Hv50k-2016-8493	1H	8059626	A	A	A	A
JHI-Hv50k-2016-8507	1H	8060337	C	C	C	C
JHI-Hv50k-2016-8553	1H	8143367	G	G	G	G
JHI-Hv50k-2016-8563	1H	8147148	C	C	C	C
JHI-Hv50k-2016-8602	1H	8161894	G	G	G	G
JHI-Hv50k-2016-8609	1H	8163219	AT	AT	A	-
JHI-Hv50k-2016-8618	1H	8164440	T	T	-	T
JHI-Hv50k-2016-8627	1H	8164700	C	C	C	C
JHI-Hv50k-2016-8710	1H	8337195	C	C	G	C	Bowman.vs.Bonus
JHI-Hv50k-2016-8723	1H	8338131	A	A	A	A
JHI-Hv50k-2016-8779	1H	8351643	G	G	G	G
JHI-Hv50k-2016-8786	1H	8351841	G	G	G	G
JHI-Hv50k-2016-8791	1H	8352365	T	T	T	T
JHI-Hv50k-2016-8793	1H	8352810	C	C	A	C	Bowman.vs.Bonus
JHI-Hv50k-2016-8797	1H	8353075	C	C	T	C	Bowman.vs.Bonus
JHI-Hv50k-2016-8804	1H	8354048	C	C	C	C
JHI-Hv50k-2016-8809	1H	8354584	T	T	T	T
SCRI_RS_222250	1H	8354814	A	A	G	A	Bowman.vs.Bonus
JHI-Hv50k-2016-8840	1H	8364009	C	C	C	C
JHI-Hv50k-2016-8841	1H	8364159	T	T	T	T
JHI-Hv50k-2016-8842	1H	8364270	G	G	G	G
JHI-Hv50k-2016-8950	1H	8451733	T	T	T	T
JHI-Hv50k-2016-8951	1H	8451854	A	A	A	A
JHI-Hv50k-2016-8961	1H	8452962	T	T	T	T
JHI-Hv50k-2016-8968	1H	8454043	G	G	G	G
JHI-Hv50k-2016-8969	1H	8454293	C	C	C	C
JHI-Hv50k-2016-9033	1H	8467176	T	T	T	T
12_31149	1H	8468465	G	G	-	-
JHI-Hv50k-2016-9131	1H	8481295	G	G	G	G
JHI-Hv50k-2016-9149	1H	8483003	C	C	C	C
JHI-Hv50k-2016-9160	1H	8484233	C	C	C	C
JHI-Hv50k-2016-9183	1H	8525373	C	C	C	C
JHI-Hv50k-2016-9198	1H	8526231	A	A	A	A
JHI-Hv50k-2016-9199	1H	8526479	T	T	-	-
JHI-Hv50k-2016-9204	1H	8526907	C	C	C	C
JHI-Hv50k-2016-9209	1H	8527110	C	C	C	C
JHI-Hv50k-2016-9210	1H	8527169	C	C	C	C
JHI-Hv50k-2016-9229	1H	8579874	T	T	T	T
JHI-Hv50k-2016-9232	1H	8586441	A	A	A	A
JHI-Hv50k-2016-9237	1H	8587066	G	G	C	G	Bowman.vs.Bonus
JHI-Hv50k-2016-9238	1H	8587131	A	A	A	A
JHI-Hv50k-2016-9240	1H	8587197	G	G	G	G
JHI-Hv50k-2016-9470	1H	8781826	C	C	-	-
JHI-Hv50k-2016-9500	1H	8914352	C	C	C	C
SCRI_RS_134663	1H	8914431	G	G	G	G
JHI-Hv50k-2016-9518	1H	8915797	G	G	G	G
JHI-Hv50k-2016-9519	1H	8915870	C	C	C	T
JHI-Hv50k-2016-9524	1H	8916224	A	A	C	C	Bowman.vs.Bonus
JHI-Hv50k-2016-9547	1H	8917836	CT	CT	-	T
JHI-Hv50k-2016-9563	1H	8918908	T	T	C	C	Bowman.vs.Bonus
JHI-Hv50k-2016-9567	1H	8919481	G	G	G	T
JHI-Hv50k-2016-9597	1H	8931461	T	T	T	T
JHI-Hv50k-2016-9600	1H	8932450	A	A	A	A
JHI-Hv50k-2016-9615	1H	8935492	CT	CT	T	T
JHI-Hv50k-2016-9618	1H	8935735	C	C	T	C	Bowman.vs.Bonus
JHI-Hv50k-2016-9620	1H	8935838	G	G	G	G
12_30918	1H	8935905	G	G	-	-
JHI-Hv50k-2016-9624	1H	8936160	A	A	A	A
12_30919	1H	8936302	G	G	-	-
JHI-Hv50k-2016-9680	1H	9072567	G	G	G	G
JHI-Hv50k-2016-9699	1H	9076558	T	T	T	T
JHI-Hv50k-2016-9703	1H	9077273	G	G	G	G
JHI-Hv50k-2016-9721	1H	9079361	G	G	G	G
JHI-Hv50k-2016-9731	1H	9087251	G	G	G	G
JHI-Hv50k-2016-9748	1H	9088155	A	A	A	A
SCRI_RS_119312	1H	9160376	A	A	C	-	Bowman.vs.Bonus
12_30950	1H	9161205	A	A	-	-
JHI-Hv50k-2016-9842	1H	9161305	C	C	T	C	Bowman.vs.Bonus
JHI-Hv50k-2016-9857	1H	9162599	A	A	C	A	Bowman.vs.Bonus
JHI-Hv50k-2016-9863	1H	9164970	C	C	C	C
JHI-Hv50k-2016-9902	1H	9229744	A	A	A	A
JHI-Hv50k-2016-9903	1H	9229816	A	A	A	A
JHI-Hv50k-2016-9956	1H	9237505	C	C	C	C
JHI-Hv50k-2016-9963	1H	9237773	C	C	T	C	Bowman.vs.Bonus
JHI-Hv50k-2016-9983	1H	9238603	A	A	C	A	Bowman.vs.Bonus
JHI-Hv50k-2016-9987	1H	9238835	A	A	G	A	Bowman.vs.Bonus
JHI-Hv50k-2016-9989	1H	9238928	C	C	C	C
JHI-Hv50k-2016-10004	1H	9239562	C	C	C	C
JHI-Hv50k-2016-10019	1H	9240411	G	G	G	G
JHI-Hv50k-2016-10148	1H	9600995	G	G	G	G
JHI-Hv50k-2016-10164	1H	9603205	A	A	A	A
JHI-Hv50k-2016-10222	1H	9795271	G	G	G	A
JHI-Hv50k-2016-10223	1H	9795287	G	G	G	C
JHI-Hv50k-2016-10241	1H	9796931	A	A	A	A
JHI-Hv50k-2016-10260	1H	9847490	T	T	T	C
JHI-Hv50k-2016-10262	1H	9847654	C	C	C	C
JHI-Hv50k-2016-10265	1H	9848504	C	C	C	T
JHI-Hv50k-2016-10279	1H	9936024	C	C	C	C
JHI-Hv50k-2016-10280	1H	9936102	C	C	C	C
JHI-Hv50k-2016-10283	1H	9936447	T	T	T	C
JHI-Hv50k-2016-10286	1H	9936711	A	A	A	A
JHI-Hv50k-2016-10289	1H	9936736	A	A	A	A
JHI-Hv50k-2016-10325	1H	10236292	C	C	C	C
SCRI_RS_148733	1H	10236703	A	A	A	G
JHI-Hv50k-2016-10330	1H	10237263	T	T	T	T
JHI-Hv50k-2016-10333	1H	10237800	C	C	C	C
JHI-Hv50k-2016-10336	1H	10239199	A	A	A	G
JHI-Hv50k-2016-10363	1H	10246449	A	A	G	A	Bowman.vs.Bonus
JHI-Hv50k-2016-10365	1H	10246666	T	T	C	C	Bowman.vs.Bonus
JHI-Hv50k-2016-10366	1H	10246852	C	C	C	C
JHI-Hv50k-2016-10391	1H	10599960	A	A	A	A
JHI-Hv50k-2016-10419	1H	10741165	G	G	G	G
JHI-Hv50k-2016-10432	1H	10742744	T	T	T	T
JHI-Hv50k-2016-10440	1H	10744078	A	A	A	A
JHI-Hv50k-2016-10443	1H	10744426	G	G	G	G
JHI-Hv50k-2016-10445	1H	10744518	A	A	A	A
SCRI_RS_137023	1H	10746226	G	G	G	G
SCRI_RS_164150	1H	10747629	T	T	C	C	Bowman.vs.Bonus
JHI-Hv50k-2016-10472	1H	10747635	T	T	T	T
JHI-Hv50k-2016-10491	1H	10749299	C	C	C	C
JHI-Hv50k-2016-10570	1H	10963569	C	C	C	C
JHI-Hv50k-2016-10580	1H	11023918	G	G	G	G
JHI-Hv50k-2016-10609	1H	11139071	T	T	T	T
JHI-Hv50k-2016-10642	1H	11164784	G	G	G	G
JHI-Hv50k-2016-10643	1H	11164835	T	T	T	T
JHI-Hv50k-2016-10645	1H	11165010	T	T	T	T
JHI-Hv50k-2016-10665	1H	11181296	G	G	G	G
JHI-Hv50k-2016-10678	1H	11189482	G	G	G	G
JHI-Hv50k-2016-10692	1H	11190846	C	C	C	C
JHI-Hv50k-2016-10779	1H	11211324	C	C	C	C
JHI-Hv50k-2016-10780	1H	11211480	A	A	A	A
JHI-Hv50k-2016-10782	1H	11211578	G	G	G	G
JHI-Hv50k-2016-10800	1H	11212937	G	G	G	G
JHI-Hv50k-2016-10875	1H	11362884	T	T	T	T
JHI-Hv50k-2016-10930	1H	11365254	C	C	C	C
JHI-Hv50k-2016-10958	1H	11366070	C	C	C	C
JHI-Hv50k-2016-10989	1H	11457132	C	C	C	C
JHI-Hv50k-2016-10993	1H	11457309	-	-	A	C
JHI-Hv50k-2016-10994	1H	11457366	-	-	T	C
SCRI_RS_130600	1H	11457743	A	A	G	A	Bowman.vs.Bonus
SCRI_RS_130592	1H	11458045	A	A	A	G
JHI-Hv50k-2016-11028	1H	11464570	-	-	T	C
JHI-Hv50k-2016-11073	1H	11471909	G	G	G	G
JHI-Hv50k-2016-11098	1H	11498533	T	T	G	T	Bowman.vs.Bonus
JHI-Hv50k-2016-11134	1H	11520174	AG	AG	A	A
JHI-Hv50k-2016-11135	1H	11520278	G	G	G	G
JHI-Hv50k-2016-11139	1H	11520378	G	G	G	G
JHI-Hv50k-2016-11149	1H	11528337	G	G	G	C
JHI-Hv50k-2016-11188	1H	11544929	A	A	A	A
JHI-Hv50k-2016-11190	1H	11545070	C	C	C	C
JHI-Hv50k-2016-11201	1H	11546635	A	A	A	A
JHI-Hv50k-2016-11221	1H	11664794	T	T	T	T
JHI-Hv50k-2016-11229	1H	11665121	A	A	A	T
JHI-Hv50k-2016-11230	1H	11665260	C	C	C	C
JHI-Hv50k-2016-11234	1H	11665410	G	G	G	G
JHI-Hv50k-2016-11249	1H	11688864	T	T	C	C	Bowman.vs.Bonus
JHI-Hv50k-2016-11408	1H	11950782	C	C	C	C
JHI-Hv50k-2016-11481	1H	12034784	T	T	T	T
JHI-Hv50k-2016-11495	1H	12035800	G	G	G	A
JHI-Hv50k-2016-11520	1H	12039808	G	G	G	G
JHI-Hv50k-2016-11522	1H	12040013	T	T	T	T
JHI-Hv50k-2016-11528	1H	12040644	T	T	T	T
JHI-Hv50k-2016-11545	1H	12041659	G	G	G	G
SCRI_RS_189465	1H	12227429	CT	CT	C	-
JHI-Hv50k-2016-11646	1H	12288004	G	G	A	G	Bowman.vs.Bonus
JHI-Hv50k-2016-11650	1H	12288444	T	T	T	T
JHI-Hv50k-2016-11651	1H	12288709	G	G	T	T	Bowman.vs.Bonus
JHI-Hv50k-2016-11687	1H	12442603	C	C	C	C
JHI-Hv50k-2016-11704	1H	12443895	T	T	T	T
JHI-Hv50k-2016-11714	1H	12444511	G	G	G	G
SCRI_RS_13972	1H	12445090	G	G	G	G
JHI-Hv50k-2016-11736	1H	12448945	C	C	C	C
JHI-Hv50k-2016-11739	1H	12449176	C	C	C	C
JHI-Hv50k-2016-11753	1H	12480703	T	T	T	T
JHI-Hv50k-2016-11768	1H	12482187	C	C	-	A
JHI-Hv50k-2016-11776	1H	12482734	G	G	G	G
JHI-Hv50k-2016-11778	1H	12482833	C	C	C	C
JHI-Hv50k-2016-11808	1H	12487964	C	C	C	C
JHI-Hv50k-2016-11824	1H	12489143	A	A	A	A
JHI-Hv50k-2016-11870	1H	12499845	G	G	G	G
JHI-Hv50k-2016-11873	1H	12500045	T	T	C	T	Bowman.vs.Bonus
JHI-Hv50k-2016-11874	1H	12500101	A	A	G	A	Bowman.vs.Bonus
JHI-Hv50k-2016-11876	1H	12500454	T	T	A	T	Bowman.vs.Bonus
JHI-Hv50k-2016-11877	1H	12500493	A	A	A	A
JHI-Hv50k-2016-11910	1H	12527946	G	G	G	-
JHI-Hv50k-2016-11911	1H	12528003	G	G	G	G
12_30948	1H	12554357	C	C	-	-
JHI-Hv50k-2016-11970	1H	12951535	A	A	A	G
JHI-Hv50k-2016-11974	1H	12952172	G	G	G	G
JHI-Hv50k-2016-11980	1H	12953278	T	T	T	T
JHI-Hv50k-2016-12094	1H	12997899	A	A	A	A
JHI-Hv50k-2016-12110	1H	13002088	G	G	G	G
JHI-Hv50k-2016-12117	1H	13002398	T	T	T	T
JHI-Hv50k-2016-12122	1H	13003082	G	G	G	G
JHI-Hv50k-2016-12129	1H	13003744	A	A	-	A
JHI-Hv50k-2016-12202	1H	13057870	T	T	G	T	Bowman.vs.Bonus
JHI-Hv50k-2016-12217	1H	13062827	C	C	C	C
JHI-Hv50k-2016-12336	1H	13160622	G	G	A	A	Bowman.vs.Bonus
JHI-Hv50k-2016-12344	1H	13161098	C	C	A	A	Bowman.vs.Bonus
JHI-Hv50k-2016-12349	1H	13164148	C	C	C	C
JHI-Hv50k-2016-12355	1H	13164321	T	T	T	T
JHI-Hv50k-2016-12372	1H	13203079	C	C	C	C
JHI-Hv50k-2016-12514	1H	13502091	T	T	T	T
JHI-Hv50k-2016-12517	1H	13502381	A	A	A	A
JHI-Hv50k-2016-12523	1H	13503951	A	A	G	A	Bowman.vs.Bonus
JHI-Hv50k-2016-12547	1H	13512960	T	T	T	T
JHI-Hv50k-2016-12594	1H	13514961	C	C	C	C
JHI-Hv50k-2016-12602	1H	13515557	A	A	A	A
JHI-Hv50k-2016-12642	1H	13521060	T	T	T	T
JHI-Hv50k-2016-12666	1H	13523243	A	A	T	A	Bowman.vs.Bonus
JHI-Hv50k-2016-12669	1H	13523367	G	G	C	G	Bowman.vs.Bonus
JHI-Hv50k-2016-12670	1H	13523615	C	C	C	C
JHI-Hv50k-2016-12682	1H	13577257	T	T	C	C	Bowman.vs.Bonus
JHI-Hv50k-2016-12689	1H	13577646	T	T	T	C
JHI-Hv50k-2016-12699	1H	13578650	T	T	T	C
JHI-Hv50k-2016-12700	1H	13578767	T	T	T	C
JHI-Hv50k-2016-12702	1H	13578821	A	A	A	G
JHI-Hv50k-2016-12703	1H	13578932	C	C	C	T
JHI-Hv50k-2016-12704	1H	13578940	G	G	G	A
JHI-Hv50k-2016-12707	1H	13579164	G	G	G	A
JHI-Hv50k-2016-12715	1H	13579703	C	C	T	C	Bowman.vs.Bonus
11_20371	1H	13581567	A	A	-	-
JHI-Hv50k-2016-12736	1H	13581763	C	C	C	T
JHI-Hv50k-2016-12773	1H	13585049	A	A	A	A
JHI-Hv50k-2016-12802	1H	13590219	A	A	C	C	Bowman.vs.Bonus
JHI-Hv50k-2016-12821	1H	13591207	A	A	A	G
JHI-Hv50k-2016-12829	1H	13597132	A	A	A	A
12_30876	1H	13602737	A	A	-	-
12_30877	1H	13602909	C	C	-	-
JHI-Hv50k-2016-12853	1H	13603276	CT	CT	-	-
JHI-Hv50k-2016-12862	1H	13690576	C	C	C	C
JHI-Hv50k-2016-12866	1H	13690817	T	T	A	A	Bowman.vs.Bonus
JHI-Hv50k-2016-12910	1H	13728316	T	T	T	T
JHI-Hv50k-2016-12926	1H	13732326	A	A	A	A
JHI-Hv50k-2016-12930	1H	13732560	G	G	A	A	Bowman.vs.Bonus
JHI-Hv50k-2016-12956	1H	13978369	C	C	T	T	Bowman.vs.Bonus
JHI-Hv50k-2016-12959	1H	13978473	A	A	G	G	Bowman.vs.Bonus
JHI-Hv50k-2016-12965	1H	13979013	A	A	C	C	Bowman.vs.Bonus
JHI-Hv50k-2016-12986	1H	13983067	A	A	G	A	Bowman.vs.Bonus
JHI-Hv50k-2016-13004	1H	13991606	T	T	G	G	Bowman.vs.Bonus
JHI-Hv50k-2016-13011	1H	13992369	C	C	T	T	Bowman.vs.Bonus
JHI-Hv50k-2016-13033	1H	13993114	C	C	C	C
JHI-Hv50k-2016-13067	1H	14194017	AG	AG	-	-
JHI-Hv50k-2016-13068	1H	14194220	G	G	G	G
JHI-Hv50k-2016-13085	1H	14203262	C	C	C	C
JHI-Hv50k-2016-13093	1H	14203677	G	G	G	G
JHI-Hv50k-2016-13113	1H	14209162	C	C	C	C
JHI-Hv50k-2016-13154	1H	14279579	T	T	T	T
JHI-Hv50k-2016-13200	1H	14366124	A	A	A	-
JHI-Hv50k-2016-13203	1H	14366233	G	G	G	-
SCRI_RS_124926	1H	14371313	T	T	T	C
JHI-Hv50k-2016-13227	1H	14371600	C	C	C	C
JHI-Hv50k-2016-13229	1H	14371949	G	G	G	G
JHI-Hv50k-2016-13232	1H	14372886	T	T	T	T
JHI-Hv50k-2016-13237	1H	14373496	A	A	A	A
JHI-Hv50k-2016-13238	1H	14373861	C	C	C	C
11_10873	1H	14374682	A	A	-	-
JHI-Hv50k-2016-13243	1H	14375113	T	T	T	T
JHI-Hv50k-2016-13244	1H	14375279	G	G	G	G
JHI-Hv50k-2016-13248	1H	14375505	A	A	A	A
JHI-Hv50k-2016-13258	1H	14593896	T	T	T	T
JHI-Hv50k-2016-13262	1H	14595137	C	C	C	C
JHI-Hv50k-2016-13264	1H	14595224	A	A	A	G
JHI-Hv50k-2016-13282	1H	14600265	G	G	G	A
JHI-Hv50k-2016-13324	1H	14737513	C	C	C	T
JHI-Hv50k-2016-13325	1H	14737572	T	T	T	C
JHI-Hv50k-2016-13349	1H	14975034	G	G	G	G
JHI-Hv50k-2016-13350	1H	14975294	AG	AG	-	-
JHI-Hv50k-2016-13359	1H	14996847	G	G	-	-
SCRI_RS_182603	1H	15065044	C	C	C	C
JHI-Hv50k-2016-13366	1H	15065386	C	C	C	C
SCRI_RS_169091	1H	15066450	T	T	-	-
JHI-Hv50k-2016-13372	1H	15304790	G	G	G	G
JHI-Hv50k-2016-13374	1H	15304884	C	C	C	C
JHI-Hv50k-2016-13382	1H	15305185	T	T	T	T
JHI-Hv50k-2016-13405	1H	15306390	T	T	T	T
JHI-Hv50k-2016-13415	1H	15600976	A	A	A	A
JHI-Hv50k-2016-13416	1H	15601770	A	A	A	A
JHI-Hv50k-2016-13417	1H	15601795	T	T	T	T
JHI-Hv50k-2016-13419	1H	15602449	G	G	A	G	Bowman.vs.Bonus
JHI-Hv50k-2016-13427	1H	15604343	G	G	G	G
JHI-Hv50k-2016-13434	1H	15606067	G	G	G	G
JHI-Hv50k-2016-13437	1H	15606536	T	T	T	T
JHI-Hv50k-2016-13496	1H	15690845	T	T	T	T
JHI-Hv50k-2016-13499	1H	15691255	C	C	C	C
JHI-Hv50k-2016-13500	1H	15691595	A	A	G	A	Bowman.vs.Bonus
SCRI_RS_14227	1H	15691817	C	C	C	T
JHI-Hv50k-2016-13509	1H	15692660	T	T	T	C
JHI-Hv50k-2016-13516	1H	15694302	G	G	G	G
JHI-Hv50k-2016-13520	1H	15694777	G	G	G	G
JHI-Hv50k-2016-13541	1H	15793609	C	C	C	C
JHI-Hv50k-2016-13562	1H	16056083	A	A	A	A
JHI-Hv50k-2016-13566	1H	16057681	C	C	T	C	Bowman.vs.Bonus
JHI-Hv50k-2016-13578	1H	16060021	AG	AG	G	A
JHI-Hv50k-2016-13582	1H	16061686	A	A	A	A
JHI-Hv50k-2016-13583	1H	16061886	G	G	A	G	Bowman.vs.Bonus
JHI-Hv50k-2016-13621	1H	16440662	C	C	T	C	Bowman.vs.Bonus
SCRI_RS_122490	1H	16449728	G	G	G	G
JHI-Hv50k-2016-13699	1H	16449785	T	T	T	T
SCRI_RS_88375	1H	16450645	A	A	G	A	Bowman.vs.Bonus
JHI-Hv50k-2016-13740	1H	16452270	C	C	C	C
JHI-Hv50k-2016-13743	1H	16452548	C	C	C	C
JHI-Hv50k-2016-13744	1H	16452602	C	C	C	C
JHI-Hv50k-2016-13749	1H	16452836	G	G	G	G
JHI-Hv50k-2016-13780	1H	16614616	A	A	G	A	Bowman.vs.Bonus
JHI-Hv50k-2016-13782	1H	16614864	G	G	G	G
JHI-Hv50k-2016-13798	1H	16616380	T	T	T	T
JHI-Hv50k-2016-13804	1H	16617674	A	A	A	A
JHI-Hv50k-2016-13805	1H	16617700	G	G	G	G
JHI-Hv50k-2016-13961	1H	17001336	A	A	A	G
JHI-Hv50k-2016-14002	1H	17189480	G	G	G	G
JHI-Hv50k-2016-14076	1H	17195894	C	C	C	T
JHI-Hv50k-2016-14144	1H	17269082	G	G	G	G
JHI-Hv50k-2016-14145	1H	17269162	G	G	G	-
JHI-Hv50k-2016-14146	1H	17269240	T	T	-	-
JHI-Hv50k-2016-14148	1H	17269280	G	G	G	-
JHI-Hv50k-2016-14255	1H	17330498	C	C	C	C
JHI-Hv50k-2016-14258	1H	17330752	A	A	A	A
JHI-Hv50k-2016-14263	1H	17331520	C	C	G	G	Bowman.vs.Bonus
JHI-Hv50k-2016-14300	1H	17337682	A	A	A	A
JHI-Hv50k-2016-14306	1H	17338728	C	C	C	T
JHI-Hv50k-2016-14315	1H	17341264	A	A	A	A
SCRI_RS_151047	1H	17341588	C	C	C	C
SCRI_RS_235243	1H	17566590	G	G	T	T	Bowman.vs.Bonus
JHI-Hv50k-2016-14323	1H	17567208	G	G	G	G
JHI-Hv50k-2016-14331	1H	17568144	C	C	C	C
JHI-Hv50k-2016-14332	1H	17568316	G	G	G	G
JHI-Hv50k-2016-14342	1H	17569802	C	C	C	C
JHI-Hv50k-2016-14345	1H	17570042	A	A	A	A
JHI-Hv50k-2016-14349	1H	17570332	A	A	A	A
JHI-Hv50k-2016-14384	1H	17573124	AC	AC	-	-
JHI-Hv50k-2016-14418	1H	17583100	C	C	C	C
JHI-Hv50k-2016-14473	1H	17901228	G	G	G	G
JHI-Hv50k-2016-14476	1H	17901406	G	G	G	G
JHI-Hv50k-2016-14477	1H	17901496	C	C	C	C
JHI-Hv50k-2016-14482	1H	17902352	T	T	T	T
JHI-Hv50k-2016-14484	1H	17902874	T	T	T	T
JHI-Hv50k-2016-14491	1H	17906562	A	A	G	G	Bowman.vs.Bonus
JHI-Hv50k-2016-14498	1H	17906704	A	A	G	G	Bowman.vs.Bonus
JHI-Hv50k-2016-14551	1H	17910384	A	A	A	A
JHI-Hv50k-2016-14553	1H	17910512	C	C	C	C
JHI-Hv50k-2016-14570	1H	17911522	C	C	C	C
JHI-Hv50k-2016-14597	1H	18109006	G	G	G	G
JHI-Hv50k-2016-14601	1H	18109196	G	G	G	G
JHI-Hv50k-2016-14602	1H	18109260	A	A	A	A
JHI-Hv50k-2016-14603	1H	18109524	A	A	A	A
JHI-Hv50k-2016-14614	1H	18158260	G	G	G	G
JHI-Hv50k-2016-14617	1H	18158584	G	G	G	G
JHI-Hv50k-2016-14622	1H	18160924	T	T	T	T
JHI-Hv50k-2016-14629	1H	18162946	C	C	C	C
JHI-Hv50k-2016-14644	1H	18349972	G	G	G	G
JHI-Hv50k-2016-14675	1H	18355586	A	A	A	A
JHI-Hv50k-2016-14681	1H	18357862	A	A	A	G
JHI-Hv50k-2016-14683	1H	18358190	G	G	G	T
JHI-Hv50k-2016-14691	1H	18358840	T	T	T	T
11_10757	1H	18359684	A	A	-	-
JHI-Hv50k-2016-14705	1H	18393736	G	G	G	G
JHI-Hv50k-2016-14717	1H	18409664	A	A	A	A
JHI-Hv50k-2016-14718	1H	18409808	A	A	A	A
JHI-Hv50k-2016-14760	1H	18461522	C	C	-	-
JHI-Hv50k-2016-14788	1H	18463484	G	G	G	G
JHI-Hv50k-2016-14793	1H	18463816	A	A	A	A
JHI-Hv50k-2016-14867	1H	18502156	G	G	G	A
JHI-Hv50k-2016-14899	1H	18559532	A	A	A	A
JHI-Hv50k-2016-14903	1H	18561684	A	A	A	A
JHI-Hv50k-2016-14904	1H	18561778	C	C	C	T
JHI-Hv50k-2016-14906	1H	18562904	T	T	T	T
JHI-Hv50k-2016-14907	1H	18563736	C	C	C	C
JHI-Hv50k-2016-14916	1H	18611912	G	G	G	G
JHI-Hv50k-2016-14925	1H	18642568	G	G	G	G
JHI-Hv50k-2016-14929	1H	18642652	T	T	T	A
JHI-Hv50k-2016-14930	1H	18642704	G	G	G	C
JHI-Hv50k-2016-14932	1H	18642820	T	T	T	C
JHI-Hv50k-2016-14933	1H	18642932	T	T	T	T
JHI-Hv50k-2016-14950	1H	18664780	C	C	C	C
JHI-Hv50k-2016-15008	1H	18670928	G	G	G	G
JHI-Hv50k-2016-15012	1H	18671314	CT	CT	-	-
JHI-Hv50k-2016-15013	1H	18671368	C	C	C	C
JHI-Hv50k-2016-15016	1H	18671492	G	G	G	G
JHI-Hv50k-2016-15025	1H	18775644	C	C	C	A
JHI-Hv50k-2016-15026	1H	18776160	C	C	C	C
JHI-Hv50k-2016-15027	1H	18776440	C	C	C	T
JHI-Hv50k-2016-15028	1H	18776488	T	T	T	T
JHI-Hv50k-2016-15029	1H	18776566	G	G	G	G
JHI-Hv50k-2016-15033	1H	18777086	A	A	A	G
JHI-Hv50k-2016-15043	1H	18777804	C	C	C	G
JHI-Hv50k-2016-15048	1H	18777910	C	C	C	T
JHI-Hv50k-2016-15050	1H	18778012	C	C	C	A
JHI-Hv50k-2016-15051	1H	18778066	G	G	G	A
JHI-Hv50k-2016-15062	1H	18778664	G	G	G	G
JHI-Hv50k-2016-15065	1H	18778946	G	G	G	G
JHI-Hv50k-2016-15066	1H	18779090	G	G	G	G
JHI-Hv50k-2016-15067	1H	18779202	G	G	G	G
JHI-Hv50k-2016-15068	1H	18779328	G	G	G	A
JHI-Hv50k-2016-15072	1H	18779438	G	G	G	G
JHI-Hv50k-2016-15073	1H	18779490	T	T	T	C
JHI-Hv50k-2016-15075	1H	18779588	T	T	T	C
JHI-Hv50k-2016-15082	1H	18779792	C	C	C	G
JHI-Hv50k-2016-15099	1H	18780524	T	T	T	G
JHI-Hv50k-2016-15113	1H	18793044	C	C	C	T
JHI-Hv50k-2016-15116	1H	18793288	A	A	T	T	Bowman.vs.Bonus
JHI-Hv50k-2016-15117	1H	18793424	G	G	G	G
JHI-Hv50k-2016-15118	1H	18793606	T	T	T	T
JHI-Hv50k-2016-15127	1H	18795528	AG	AG	-	-
JHI-Hv50k-2016-15129	1H	18796076	C	C	C	C
JHI-Hv50k-2016-15134	1H	18802688	C	C	C	C
JHI-Hv50k-2016-15135	1H	18802952	A	A	G	G	Bowman.vs.Bonus
JHI-Hv50k-2016-15136	1H	18803164	T	T	T	T
JHI-Hv50k-2016-15143	1H	18803600	C	C	C	C
JHI-Hv50k-2016-15144	1H	18803662	G	G	G	G
JHI-Hv50k-2016-15145	1H	18803680	T	T	C	C	Bowman.vs.Bonus
JHI-Hv50k-2016-15149	1H	18806840	T	T	C	C	Bowman.vs.Bonus
JHI-Hv50k-2016-15151	1H	18807092	G	G	G	G
JHI-Hv50k-2016-15152	1H	18807230	C	C	C	C
JHI-Hv50k-2016-15160	1H	18807696	C	C	C	C
JHI-Hv50k-2016-15164	1H	18807860	A	A	A	A
JHI-Hv50k-2016-15183	1H	18846136	C	C	C	C
JHI-Hv50k-2016-15195	1H	18846584	G	G	G	G
JHI-Hv50k-2016-15198	1H	18846972	A	A	G	G	Bowman.vs.Bonus
JHI-Hv50k-2016-15206	1H	18848388	G	G	C	C	Bowman.vs.Bonus
JHI-Hv50k-2016-15222	1H	18905888	A	A	A	A
JHI-Hv50k-2016-15232	1H	18906106	C	C	C	C
JHI-Hv50k-2016-15252	1H	18909528	A	A	A	A
JHI-Hv50k-2016-15254	1H	18909620	C	C	-	-
JHI-Hv50k-2016-15255	1H	18909672	T	T	T	T
JHI-Hv50k-2016-15256	1H	18909728	C	C	C	C
JHI-Hv50k-2016-15264	1H	18923284	C	C	-	-
SCRI_RS_176084	1H	19122608	G	G	G	G
JHI-Hv50k-2016-15283	1H	19122856	A	A	A	A
JHI-Hv50k-2016-15302	1H	19270504	T	T	T	T
11_21048	1H	19370548	A	A	-	-
JHI-Hv50k-2016-15317	1H	19370796	T	T	T	T
JHI-Hv50k-2016-15319	1H	19371008	G	G	G	G
JHI-Hv50k-2016-15322	1H	19463622	AT	AT	-	-
JHI-Hv50k-2016-15323	1H	19464502	C	C	C	C
JHI-Hv50k-2016-15324	1H	19466848	A	A	A	A
JHI-Hv50k-2016-15327	1H	19468892	G	G	G	G
JHI-Hv50k-2016-15328	1H	19469280	T	T	T	T
JHI-Hv50k-2016-15341	1H	19495508	A	A	A	A
JHI-Hv50k-2016-15347	1H	19668268	C	C	C	C
JHI-Hv50k-2016-15348	1H	19673384	CT	CT	T	T
JHI-Hv50k-2016-15349	1H	19673620	A	A	A	A
JHI-Hv50k-2016-15350	1H	19673688	G	G	G	G
JHI-Hv50k-2016-15355	1H	19681932	C	C	C	C
SCRI_RS_239784	1H	19951710	A	A	A	G
JHI-Hv50k-2016-15407	1H	19951842	A	A	C	C	Bowman.vs.Bonus
JHI-Hv50k-2016-15408	1H	19951982	G	G	A	G	Bowman.vs.Bonus
JHI-Hv50k-2016-15410	1H	19953792	G	G	A	A	Bowman.vs.Bonus
JHI-Hv50k-2016-15414	1H	19956444	C	C	T	C	Bowman.vs.Bonus
JHI-Hv50k-2016-15419	1H	19957936	G	G	A	A	Bowman.vs.Bonus
JHI-Hv50k-2016-15425	1H	19982338	G	G	G	G
JHI-Hv50k-2016-15452	1H	20003668	GT	GT	T	T
JHI-Hv50k-2016-15510	1H	20235360	G	G	G	C
JHI-Hv50k-2016-15515	1H	20235848	G	G	G	C
JHI-Hv50k-2016-15523	1H	20236500	C	C	C	G
JHI-Hv50k-2016-15529	1H	20236752	C	C	C	T
JHI-Hv50k-2016-15574	1H	20239136	T	T	T	C
JHI-Hv50k-2016-15598	1H	20291168	C	C	C	T
JHI-Hv50k-2016-15607	1H	20318268	A	A	A	G
JHI-Hv50k-2016-15608	1H	20318440	T	T	T	C
JHI-Hv50k-2016-15609	1H	20318512	T	T	T	G
JHI-Hv50k-2016-15610	1H	20318808	T	T	T	T
12_31276	1H	20336402	A	A	-	-
JHI-Hv50k-2016-15630	1H	20349356	T	T	T	G
JHI-Hv50k-2016-15633	1H	20349530	T	T	-	T
JHI-Hv50k-2016-15705	1H	20485872	A	A	A	G
JHI-Hv50k-2016-15707	1H	20486220	G	G	G	A
JHI-Hv50k-2016-15708	1H	20486620	C	C	C	C
JHI-Hv50k-2016-15710	1H	20487104	G	G	G	-
JHI-Hv50k-2016-15711	1H	20487200	A	A	A	A
JHI-Hv50k-2016-15715	1H	20487714	A	A	A	A
JHI-Hv50k-2016-15718	1H	20488796	A	A	A	A
JHI-Hv50k-2016-15719	1H	20488940	G	G	G	G
JHI-Hv50k-2016-15722	1H	20489376	C	C	C	T
JHI-Hv50k-2016-15730	1H	20673324	CT	CT	-	T
JHI-Hv50k-2016-15731	1H	20673464	T	T	T	T
JHI-Hv50k-2016-15732	1H	20673868	C	C	C	C
JHI-Hv50k-2016-15733	1H	20673902	C	C	C	C
JHI-Hv50k-2016-15789	1H	21024504	G	G	G	-
JHI-Hv50k-2016-15815	1H	21170506	G	G	G	G
JHI-Hv50k-2016-15816	1H	21170644	C	C	-	-
JHI-Hv50k-2016-15867	1H	21405504	G	G	G	G
JHI-Hv50k-2016-15868	1H	21405716	G	G	G	G
JHI-Hv50k-2016-15869	1H	21405736	C	C	C	T
JHI-Hv50k-2016-15870	1H	21405864	C	C	C	T
JHI-Hv50k-2016-15952	1H	21746828	C	C	C	T
JHI-Hv50k-2016-15962	1H	21795760	A	A	A	G
JHI-Hv50k-2016-15963	1H	21796326	T	T	T	-
JHI-Hv50k-2016-15964	1H	21796428	C	C	C	G
JHI-Hv50k-2016-16019	1H	21918164	G	G	G	A
JHI-Hv50k-2016-16025	1H	21933694	A	A	A	T
JHI-Hv50k-2016-16026	1H	21933874	A	A	A	G
JHI-Hv50k-2016-16027	1H	21933932	G	G	-	A
JHI-Hv50k-2016-16033	1H	22019016	T	T	T	G
JHI-Hv50k-2016-16035	1H	22019064	G	G	A	A	Bowman.vs.Bonus
JHI-Hv50k-2016-16053	1H	22032236	C	C	C	A
JHI-Hv50k-2016-16056	1H	22067358	G	G	G	G
JHI-Hv50k-2016-16064	1H	22067620	C	C	T	T	Bowman.vs.Bonus
JHI-Hv50k-2016-16065	1H	22067628	T	T	T	C
JHI-Hv50k-2016-16066	1H	22067690	G	G	C	G	Bowman.vs.Bonus
JHI-Hv50k-2016-16067	1H	22067728	G	G	A	A	Bowman.vs.Bonus
JHI-Hv50k-2016-16080	1H	22167862	C	C	-	-
JHI-Hv50k-2016-16081	1H	22168360	AG	AG	A	A
JHI-Hv50k-2016-16093	1H	22172228	T	T	C	C	Bowman.vs.Bonus
SCRI_RS_128285	1H	22176692	T	T	C	C	Bowman.vs.Bonus
SCRI_RS_126734	1H	22546396	T	T	C	C	Bowman.vs.Bonus
JHI-Hv50k-2016-16125	1H	22565240	T	T	T	T
JHI-Hv50k-2016-16128	1H	22566234	CT	CT	C	C
JHI-Hv50k-2016-16129	1H	22566596	T	T	C	C	Bowman.vs.Bonus
JHI-Hv50k-2016-16132	1H	22567280	G	G	G	G
11_20617	1H	22567868	G	G	-	-
JHI-Hv50k-2016-16143	1H	22839212	G	G	G	G
JHI-Hv50k-2016-16150	1H	22839700	C	C	T	T	Bowman.vs.Bonus
JHI-Hv50k-2016-16158	1H	22841236	T	T	C	C	Bowman.vs.Bonus
JHI-Hv50k-2016-16159	1H	22841320	G	G	A	A	Bowman.vs.Bonus
JHI-Hv50k-2016-16174	1H	22915320	T	T	C	T	Bowman.vs.Bonus
JHI-Hv50k-2016-16177	1H	23014040	T	T	C	T	Bowman.vs.Bonus
JHI-Hv50k-2016-16178	1H	23014132	AC	AC	C	A
JHI-Hv50k-2016-16180	1H	23014756	G	G	A	G	Bowman.vs.Bonus
JHI-Hv50k-2016-16185	1H	23049402	G	G	A	G	Bowman.vs.Bonus
JHI-Hv50k-2016-16203	1H	23050432	CT	CT	T	C
JHI-Hv50k-2016-16213	1H	23050646	AC	AC	C	-
JHI-Hv50k-2016-16218	1H	23059288	A	A	G	A	Bowman.vs.Bonus
JHI-Hv50k-2016-16219	1H	23059420	A	A	T	A	Bowman.vs.Bonus
JHI-Hv50k-2016-16224	1H	23060046	G	G	C	G	Bowman.vs.Bonus
JHI-Hv50k-2016-16232	1H	23062020	A	A	C	A	Bowman.vs.Bonus
JHI-Hv50k-2016-16233	1H	23062108	T	T	C	T	Bowman.vs.Bonus
JHI-Hv50k-2016-16240	1H	23147584	C	C	-	C
JHI-Hv50k-2016-16245	1H	23167656	C	C	G	C	Bowman.vs.Bonus
JHI-Hv50k-2016-16247	1H	23167660	C	C	A	C	Bowman.vs.Bonus
JHI-Hv50k-2016-16248	1H	23168216	C	C	A	C	Bowman.vs.Bonus
JHI-Hv50k-2016-16250	1H	23168868	CT	CT	C	T
JHI-Hv50k-2016-16252	1H	23168972	C	C	G	C	Bowman.vs.Bonus
JHI-Hv50k-2016-16253	1H	23169058	T	T	G	T	Bowman.vs.Bonus
JHI-Hv50k-2016-16255	1H	23169234	T	T	G	T	Bowman.vs.Bonus
JHI-Hv50k-2016-16256	1H	23169236	T	T	T	-
JHI-Hv50k-2016-16257	1H	23201376	A	A	T	A	Bowman.vs.Bonus
JHI-Hv50k-2016-16260	1H	23202362	C	C	T	C	Bowman.vs.Bonus
JHI-Hv50k-2016-16264	1H	23219314	G	G	T	G	Bowman.vs.Bonus
JHI-Hv50k-2016-16286	1H	23224440	T	T	C	C	Bowman.vs.Bonus
JHI-Hv50k-2016-16287	1H	23224486	A	A	C	C	Bowman.vs.Bonus
JHI-Hv50k-2016-16306	1H	23814228	G	G	G	G
11_10760	1H	23815812	G	G	-	-
JHI-Hv50k-2016-16328	1H	23820820	A	A	A	A
JHI-Hv50k-2016-16331	1H	23821648	A	A	G	G	Bowman.vs.Bonus
JHI-Hv50k-2016-16332	1H	23822132	A	A	G	A	Bowman.vs.Bonus
JHI-Hv50k-2016-16335	1H	23822794	A	A	A	A
JHI-Hv50k-2016-16350	1H	23828460	T	T	-	-
JHI-Hv50k-2016-16372	1H	23871002	G	G	G	G
JHI-Hv50k-2016-16373	1H	23871066	T	T	-	-
JHI-Hv50k-2016-16384	1H	23923244	G	G	G	G
JHI-Hv50k-2016-16386	1H	23923716	C	C	C	C
JHI-Hv50k-2016-16388	1H	23925160	A	A	G	G	Bowman vs Bonus
JHI-Hv50k-2016-16391	1H	23925544	G	G	A	A	Bowman vs Bonus
JHI-Hv50k-2016-16396	1H	23930304	A	A	G	G	Bowman vs Bonus
JHI-Hv50k-2016-16398	1H	23930478	A	A	A	A
JHI-Hv50k-2016-16399	1H	23930596	T	T	T	C
JHI-Hv50k-2016-16400	1H	23930652	C	C	T	C	Bowman vs Bonus
JHI-Hv50k-2016-16401	1H	23930756	T	T	T	A
JHI-Hv50k-2016-16403	1H	23930784	G	G	A	G	Bowman vs Bonus
JHI-Hv50k-2016-16404	1H	23930896	C	C	A	A	Bowman vs Bonus
JHI-Hv50k-2016-16405	1H	23931000	C	C	C	A
JHI-Hv50k-2016-16413	1H	23931520	C	C	C	T
JHI-Hv50k-2016-16414	1H	23931792	G	G	G	G
JHI-Hv50k-2016-16437	1H	23935232	T	T	C	T	Bowman vs Bonus
JHI-Hv50k-2016-16442	1H	23935346	G	G	A	G	Bowman vs Bonus
JHI-Hv50k-2016-16444	1H	23935376	G	G	T	G	Bowman vs Bonus
JHI-Hv50k-2016-16445	1H	23935508	C	C	T	C	Bowman vs Bonus
JHI-Hv50k-2016-16446	1H	23935568	T	T	T	T
JHI-Hv50k-2016-16448	1H	23935576	G	G	C	G	Bowman vs Bonus
JHI-Hv50k-2016-16449	1H	23935716	A	A	G	A	Bowman vs Bonus
JHI-Hv50k-2016-16450	1H	23935902	T	T	T	C
JHI-Hv50k-2016-16451	1H	23935910	G	G	G	G
JHI-Hv50k-2016-16456	1H	23936732	G	G	A	A	Bowman vs Bonus
JHI-Hv50k-2016-16459	1H	23936756	C	C	A	C	Bowman vs Bonus
JHI-Hv50k-2016-16460	1H	23936832	A	A	G	G	Bowman vs Bonus
JHI-Hv50k-2016-16461	1H	23936886	T	T	T	C
JHI-Hv50k-2016-16462	1H	23936996	A	A	C	A	Bowman vs Bonus
JHI-Hv50k-2016-16464	1H	23937062	C	C	C	C
JHI-Hv50k-2016-16465	1H	23937180	G	G	G	G
JHI-Hv50k-2016-16466	1H	23937324	T	T	T	T
JHI-Hv50k-2016-16467	1H	23937324	G	G	G	G
JHI-Hv50k-2016-16468	1H	23937408	T	T	T	C
JHI-Hv50k-2016-16469	1H	23937416	T	T	C	T	Bowman vs Bonus
JHI-Hv50k-2016-16470	1H	23937576	G	G	A	A	Bowman vs Bonus
JHI-Hv50k-2016-16472	1H	23937768	A	A	G	G	Bowman vs Bonus
JHI-Hv50k-2016-16473	1H	23937852	T	T	T	A
JHI-Hv50k-2016-16474	1H	23937976	T	T	T	T
JHI-Hv50k-2016-16475	1H	23938008	T	T	T	G
JHI-Hv50k-2016-16477	1H	23938300	T	T	T	C
JHI-Hv50k-2016-16478	1H	23938304	A	A	A	T
JHI-Hv50k-2016-16479	1H	23938404	C	C	C	C
JHI-Hv50k-2016-16480	1H	23938524	A	A	A	G
JHI-Hv50k-2016-16481	1H	23938684	A	A	A	G
JHI-Hv50k-2016-16482	1H	23938768	G	G	A	G	Bowman vs Bonus
JHI-Hv50k-2016-16486	1H	23939268	T	T	T	T
JHI-Hv50k-2016-16487	1H	23939292	A	A	A	A
JHI-Hv50k-2016-16488	1H	23939360	G	G	G	G
JHI-Hv50k-2016-16489	1H	23939400	G	G	C	G	Bowman vs Bonus
JHI-Hv50k-2016-16490	1H	23939592	A	A	A	A
JHI-Hv50k-2016-16491	1H	23939940	A	A	A	G
JHI-Hv50k-2016-16492	1H	23940188	T	T	C	C	Bowman vs Bonus
JHI-Hv50k-2016-16494	1H	23940572	T	T	T	T
JHI-Hv50k-2016-16495	1H	23940652	AT	AT	A	A
JHI-Hv50k-2016-16496	1H	23940750	A	A	C	C	Bowman vs Bonus
JHI-Hv50k-2016-16497	1H	23940948	T	T	T	T
JHI-Hv50k-2016-16498	1H	23941148	A	A	A	A
JHI-Hv50k-2016-16499	1H	23941244	G	G	A	G	Bowman vs Bonus
JHI-Hv50k-2016-16500	1H	23941396	T	T	A	A	Bowman vs Bonus
JHI-Hv50k-2016-16504	1H	23942700	T	T	G	G	Bowman vs Bonus
JHI-Hv50k-2016-16505	1H	23942808	T	T	-	T
JHI-Hv50k-2016-16506	1H	23943240	A	A	C	C	Bowman vs Bonus
JHI-Hv50k-2016-16507	1H	23943414	G	G	A	G	Bowman vs Bonus
JHI-Hv50k-2016-16508	1H	23943656	A	A	A	A
JHI-Hv50k-2016-16509	1H	23944076	T	T	T	T
JHI-Hv50k-2016-16510	1H	23944152	A	A	A	A
JHI-Hv50k-2016-16514	1H	23944212	T	T	C	T	Bowman vs Bonus
JHI-Hv50k-2016-16516	1H	23944464	T	T	C	T	Bowman vs Bonus
JHI-Hv50k-2016-16517	1H	23944546	C	C	A	C	Bowman vs Bonus
JHI-Hv50k-2016-16518	1H	23944568	C	C	T	T	Bowman vs Bonus
JHI-Hv50k-2016-16521	1H	23945220	C	C	C	C
JHI-Hv50k-2016-16524	1H	23946540	G	G	G	G
JHI-Hv50k-2016-16526	1H	23947100	A	A	-	A
JHI-Hv50k-2016-16527	1H	23947108	T	T	C	C	Bowman vs Bonus
JHI-Hv50k-2016-16542	1H	23948424	A	A	G	A	Bowman vs Bonus
JHI-Hv50k-2016-16559	1H	24024792	C	C	CG	-
JHI-Hv50k-2016-16560	1H	24024920	G	G	A	A	Bowman vs Bonus
SCRI_RS_161702	1H	24025028	AG	AG	G	G
JHI-Hv50k-2016-16575	1H	24029768	T	T	C	C	Bowman vs Bonus
JHI-Hv50k-2016-16601	1H	24039540	GT	GT	G	G
JHI-Hv50k-2016-16604	1H	24041840	AT	AT	A	A
JHI-Hv50k-2016-16605	1H	24041878	AG	AG	A	A
JHI-Hv50k-2016-16622	1H	24657810	T	T	T	A
JHI-Hv50k-2016-16623	1H	24657836	G	G	G	A
JHI-Hv50k-2016-16624	1H	24657924	A	A	A	G
JHI-Hv50k-2016-16625	1H	24658016	T	T	T	C
JHI-Hv50k-2016-16626	1H	24658134	A	A	A	G
JHI-Hv50k-2016-16636	1H	25046880	A	A	A	A
JHI-Hv50k-2016-16638	1H	25047204	G	G	G	G
JHI-Hv50k-2016-16641	1H	25047456	A	A	A	A
JHI-Hv50k-2016-16644	1H	25048724	T	T	T	C
JHI-Hv50k-2016-16648	1H	25328840	C	C	C	T
JHI-Hv50k-2016-16650	1H	25330942	C	C	C	G
JHI-Hv50k-2016-16651	1H	25331572	G	G	G	A
JHI-Hv50k-2016-16654	1H	25334192	A	A	A	G
JHI-Hv50k-2016-16655	1H	25335684	G	G	G	A
JHI-Hv50k-2016-16657	1H	25337690	G	G	G	A
JHI-Hv50k-2016-16677	1H	27684392	T	T	T	C
JHI-Hv50k-2016-16680	1H	27684540	A	A	A	G
JHI-Hv50k-2016-16684	1H	27685464	T	T	T	G
JHI-Hv50k-2016-16711	1H	27827534	T	T	T	A
JHI-Hv50k-2016-16712	1H	27827624	G	G	G	A
JHI-Hv50k-2016-16715	1H	27827984	C	C	C	G
JHI-Hv50k-2016-16731	1H	27866730	CT	CT	T	C
JHI-Hv50k-2016-16732	1H	27866916	T	T	T	C
JHI-Hv50k-2016-16733	1H	27867032	C	C	C	G
JHI-Hv50k-2016-16735	1H	27867306	T	T	T	G
JHI-Hv50k-2016-16778	1H	28058020	C	C	C	T
JHI-Hv50k-2016-16780	1H	28058296	C	C	C	T
JHI-Hv50k-2016-16787	1H	28059376	C	C	C	T
JHI-Hv50k-2016-16799	1H	28060604	C	C	C	T
JHI-Hv50k-2016-16800	1H	28060824	CT	CT	C	T
JHI-Hv50k-2016-16807	1H	28061208	C	C	C	T
JHI-Hv50k-2016-16839	1H	28643240	T	T	T	G
JHI-Hv50k-2016-16845	1H	28645636	A	A	A	G
JHI-Hv50k-2016-16854	1H	28648032	G	G	G	G
JHI-Hv50k-2016-16856	1H	28648160	C	C	C	C
JHI-Hv50k-2016-16859	1H	28823904	G	G	G	G
JHI-Hv50k-2016-16862	1H	28824036	G	G	G	G
JHI-Hv50k-2016-16863	1H	28824132	C	C	C	C
JHI-Hv50k-2016-16871	1H	28825248	G	G	G	G
JHI-Hv50k-2016-16877	1H	28826708	G	G	G	G
JHI-Hv50k-2016-16885	1H	28894000	C	C	C	C
JHI-Hv50k-2016-16903	1H	29070448	G	G	C	G	Bowman vs Bonus
JHI-Hv50k-2016-16906	1H	29071004	A	A	G	A	Bowman vs Bonus
JHI-Hv50k-2016-16907	1H	29071268	T	T	C	T	Bowman vs Bonus
JHI-Hv50k-2016-16908	1H	29071300	G	G	A	G	Bowman vs Bonus
JHI-Hv50k-2016-16909	1H	29071356	T	T	T	T
JHI-Hv50k-2016-16911	1H	29071414	T	T	C	T	Bowman vs Bonus
JHI-Hv50k-2016-16913	1H	29072660	A	A	T	A	Bowman vs Bonus
JHI-Hv50k-2016-16918	1H	29074324	C	C	T	C	Bowman vs Bonus
JHI-Hv50k-2016-16921	1H	29074416	A	A	G	A	Bowman vs Bonus
JHI-Hv50k-2016-16922	1H	29074556	C	C	C	C
JHI-Hv50k-2016-16923	1H	29074632	A	A	G	A	Bowman vs Bonus
JHI-Hv50k-2016-16924	1H	29074742	T	T	A	T	Bowman vs Bonus
JHI-Hv50k-2016-16925	1H	29074792	T	T	T	T
JHI-Hv50k-2016-16927	1H	29074892	C	C	T	C	Bowman vs Bonus
JHI-Hv50k-2016-16928	1H	29075096	G	G	C	G	Bowman vs Bonus
JHI-Hv50k-2016-16929	1H	29075108	G	G	A	G	Bowman vs Bonus
JHI-Hv50k-2016-16935	1H	29081514	C	C	C	C
SCRI_RS_222748	1H	29082314	A	A	G	G	Bowman vs Bonus
JHI-Hv50k-2016-16937	1H	29082560	C	C	C	C
JHI-Hv50k-2016-16943	1H	29083456	C	C	C	C
JHI-Hv50k-2016-16945	1H	29083600	T	T	T	T
JHI-Hv50k-2016-16946	1H	29084374	G	G	G	G
JHI-Hv50k-2016-16965	1H	29229384	CG	CG	G	C
JHI-Hv50k-2016-16966	1H	29229440	A	A	-	-
JHI-Hv50k-2016-16967	1H	29229572	CT	CT	-	-
JHI-Hv50k-2016-16968	1H	29229608	C	C	C	C
JHI-Hv50k-2016-16975	1H	29358792	C	C	C	C
JHI-Hv50k-2016-16976	1H	29361716	T	T	T	T
JHI-Hv50k-2016-16991	1H	29691046	G	G	G	AG
JHI-Hv50k-2016-16995	1H	29796460	T	T	T	-
JHI-Hv50k-2016-16996	1H	29796932	C	C	C	C
JHI-Hv50k-2016-17000	1H	29865606	A	A	-	A
JHI-Hv50k-2016-17002	1H	29868364	C	C	C	C
JHI-Hv50k-2016-17006	1H	29880292	C	C	A	C	Bowman vs Bonus
JHI-Hv50k-2016-17018	1H	29908060	C	C	-	C
JHI-Hv50k-2016-17023	1H	29942458	C	C	C	C
JHI-Hv50k-2016-17024	1H	29942636	A	A	A	A
JHI-Hv50k-2016-17026	1H	29942932	AG	AG	G	G
JHI-Hv50k-2016-17028	1H	29943084	T	T	T	T
JHI-Hv50k-2016-17031	1H	29972374	C	C	C	C
JHI-Hv50k-2016-17035	1H	30046344	T	T	T	T
12_11357	1H	30093556	C	C	-	-
JHI-Hv50k-2016-17036	1H	30193088	T	T	T	T
JHI-Hv50k-2016-17038	1H	30193128	A	A	A	A
JHI-Hv50k-2016-17040	1H	30267402	-	-	-	-
JHI-Hv50k-2016-17042	1H	30268564	CT	CT	C	T
JHI-Hv50k-2016-17043	1H	30269056	G	G	G	CG
JHI-Hv50k-2016-17064	1H	30387924	CT	CT	C	T
JHI-Hv50k-2016-17065	1H	30388120	G	G	G	A
JHI-Hv50k-2016-17066	1H	30388416	G	G	G	-
JHI-Hv50k-2016-17082	1H	30415538	C	C	C	A
JHI-Hv50k-2016-17085	1H	30415960	T	T	T	G
JHI-Hv50k-2016-17086	1H	30416064	C	C	C	T
12_30817	1H	30472822	A	A	-	-
JHI-Hv50k-2016-17142	1H	30795092	G	G	G	-
JHI-Hv50k-2016-17144	1H	30795244	CG	CG	-	C
JHI-Hv50k-2016-17159	1H	30850420	T	T	T	C
JHI-Hv50k-2016-17163	1H	30851982	T	T	T	C
JHI-Hv50k-2016-17164	1H	30852030	A	A	A	G
JHI-Hv50k-2016-17165	1H	30852350	C	C	C	T
JHI-Hv50k-2016-17206	1H	31202894	CT	CT	-	T
JHI-Hv50k-2016-17218	1H	31208216	T	T	T	C
JHI-Hv50k-2016-17219	1H	31208312	G	G	G	A
JHI-Hv50k-2016-17222	1H	31208580	G	G	G	A
JHI-Hv50k-2016-17226	1H	31208646	G	G	G	A
JHI-Hv50k-2016-17236	1H	31216240	G	G	-	-
JHI-Hv50k-2016-17238	1H	31216564	-	G	G	C
JHI-Hv50k-2016-17241	1H	31217056	T	T	T	C
JHI-Hv50k-2016-17265	1H	31352574	C	C	T	T	Bowman vs Bonus
JHI-Hv50k-2016-17273	1H	31353644	A	A	-	G
12_11498	1H	31354146	G	G	-	-
JHI-Hv50k-2016-17275	1H	31354356	G	G	C	C	Bowman vs Bonus
JHI-Hv50k-2016-17277	1H	31354448	T	T	C	C	Bowman vs Bonus
JHI-Hv50k-2016-17331	1H	31526892	C	C	C	C
JHI-Hv50k-2016-17346	1H	31622460	G	G	G	-
JHI-Hv50k-2016-17362	1H	31626218	G	G	G	A
JHI-Hv50k-2016-17364	1H	31626520	C	C	C	C
JHI-Hv50k-2016-17372	1H	31627014	A	A	A	A
JHI-Hv50k-2016-17393	1H	31630200	A	A	A	C
JHI-Hv50k-2016-17394	1H	31630416	C	C	C	T
JHI-Hv50k-2016-17431	1H	31645986	G	G	G	G
JHI-Hv50k-2016-17441	1H	31646264	T	T	T	C
JHI-Hv50k-2016-17442	1H	31646326	T	T	T	T
12_30336	1H	31676924	A	A	-	-
JHI-Hv50k-2016-17481	1H	31677012	G	G	A	G	Bowman vs Bonus
SCRI_RS_114047	1H	31685164	A	A	G	A	Bowman vs Bonus
SCRI_RS_193392	1H	31685464	C	C	G	C	Bowman vs Bonus
JHI-Hv50k-2016-17496	1H	31932684	C	C	C	C
JHI-Hv50k-2016-17526	1H	32102668	G	G	A	G	Bowman vs Bonus
JHI-Hv50k-2016-17531	1H	32176960	C	C	C	C
JHI-Hv50k-2016-17533	1H	32178060	A	A	G	A	Bowman vs Bonus
JHI-Hv50k-2016-17545	1H	32183616	G	G	G	G
JHI-Hv50k-2016-17683	1H	33444712	G	G	T	T	Bowman vs Bonus
SCRI_RS_153785	1H	33444892	G	G	T	G	Bowman vs Bonus
JHI-Hv50k-2016-17700	1H	33479270	C	C	C	C
JHI-Hv50k-2016-17701	1H	33479388	T	T	T	T
JHI-Hv50k-2016-17754	1H	34085112	C	C	C	C
JHI-Hv50k-2016-17765	1H	34086520	C	C	A	C	Bowman vs Bonus
JHI-Hv50k-2016-17846	1H	35612696	T	T	C	T	Bowman vs Bonus
JHI-Hv50k-2016-17849	1H	35613996	A	A	G	A	Bowman vs Bonus
JHI-Hv50k-2016-17850	1H	35614456	C	C	A	C	Bowman vs Bonus
JHI-Hv50k-2016-17879	1H	35681720	C	C	A	A	Bowman vs Bonus
JHI-Hv50k-2016-17883	1H	35723812	G	G	A	A	Bowman vs Bonus
JHI-Hv50k-2016-17884	1H	35723816	C	C	C	G
JHI-Hv50k-2016-17885	1H	35724536	T	T	C	T	Bowman vs Bonus
SCRI_RS_189483	1H	35725028	G	G	A	G	Bowman vs Bonus
JHI-Hv50k-2016-17888	1H	35725312	C	C	T	T	Bowman vs Bonus
JHI-Hv50k-2016-17890	1H	35725480	T	T	T	T
JHI-Hv50k-2016-17892	1H	35726248	A	A	G	A	Bowman vs Bonus
JHI-Hv50k-2016-17893	1H	35726808	C	C	A	A	Bowman vs Bonus
JHI-Hv50k-2016-17894	1H	35727080	T	T	C	C	Bowman vs Bonus
JHI-Hv50k-2016-17895	1H	35727088	C	C	C	T
JHI-Hv50k-2016-17896	1H	35727320	G	G	A	A	Bowman vs Bonus
JHI-Hv50k-2016-17898	1H	35727508	C	C	C	T
JHI-Hv50k-2016-17900	1H	35728016	A	A	G	G	Bowman vs Bonus
JHI-Hv50k-2016-17901	1H	35728332	C	C	C	T
JHI-Hv50k-2016-17902	1H	35728428	AG	AG	A	A
JHI-Hv50k-2016-17903	1H	35728672	T	T	T	C
JHI-Hv50k-2016-17904	1H	35728944	C	C	G	G	Bowman vs Bonus
JHI-Hv50k-2016-17905	1H	35728952	G	G	C	G	Bowman vs Bonus
JHI-Hv50k-2016-17906	1H	35729092	C	C	T	T	Bowman vs Bonus
JHI-Hv50k-2016-17907	1H	35729188	C	C	T	C	Bowman vs Bonus
JHI-Hv50k-2016-17926	1H	35971056	C	C	-	C
SCRI_RS_140837	1H	36073804	A	A	G	A	Bowman vs Bonus
JHI-Hv50k-2016-17965	1H	36073868	G	G	A	G	Bowman vs Bonus
JHI-Hv50k-2016-17966	1H	36074372	G	G	A	G	Bowman vs Bonus
JHI-Hv50k-2016-17967	1H	36074648	G	G	C	G	Bowman vs Bonus
JHI-Hv50k-2016-17993	1H	36170508	A	A	G	G	Bowman vs Bonus
SCRI_RS_184784	1H	36171028	C	C	T	C	Bowman vs Bonus
JHI-Hv50k-2016-17996	1H	36172032	C	C	C	C
SCRI_RS_11615	1H	36439608	C	C	T	C	Bowman vs Bonus
JHI-Hv50k-2016-18006	1H	36439764	T	T	C	T	Bowman vs Bonus
JHI-Hv50k-2016-18027	1H	36450776	T	T	C	C	Bowman vs Bonus
JHI-Hv50k-2016-18032	1H	36455928	G	G	A	G	Bowman vs Bonus
JHI-Hv50k-2016-18039	1H	36457092	T	T	T	T
JHI-Hv50k-2016-18042	1H	36457360	C	C	T	C	Bowman vs Bonus
JHI-Hv50k-2016-18043	1H	36457484	T	T	C	T	Bowman vs Bonus
SCRI_RS_189637	1H	36457832	T	T	C	C	Bowman vs Bonus
SCRI_RS_160545	1H	36462612	G	G	A	G	Bowman vs Bonus
JHI-Hv50k-2016-18068	1H	36739224	T	T	A	T	Bowman vs Bonus
JHI-Hv50k-2016-18132	1H	36948212	G	G	A	G	Bowman vs Bonus
JHI-Hv50k-2016-18133	1H	36948324	A	A	G	A	Bowman vs Bonus
JHI-Hv50k-2016-18134	1H	36948336	G	G	A	G	Bowman vs Bonus
JHI-Hv50k-2016-18136	1H	36948680	G	G	-	G
JHI-Hv50k-2016-18138	1H	36948780	G	G	A	G	Bowman vs Bonus
JHI-Hv50k-2016-18139	1H	36948992	C	C	T	C	Bowman vs Bonus
JHI-Hv50k-2016-18141	1H	36949092	T	T	G	T	Bowman vs Bonus
JHI-Hv50k-2016-18142	1H	36949096	T	T	G	T	Bowman vs Bonus
JHI-Hv50k-2016-18146	1H	36949668	C	C	C	C
JHI-Hv50k-2016-18148	1H	36950016	T	T	T	T
JHI-Hv50k-2016-18149	1H	36950288	T	T	C	T	Bowman vs Bonus
11_10597	1H	37114408	G	G	-	-
JHI-Hv50k-2016-18153	1H	37120920	G	G	G	G
JHI-Hv50k-2016-18158	1H	37121216	T	T	G	T	Bowman vs Bonus
JHI-Hv50k-2016-18159	1H	37121276	G	G	A	G	Bowman vs Bonus
JHI-Hv50k-2016-18160	1H	37121656	T	T	C	T	Bowman vs Bonus
JHI-Hv50k-2016-18163	1H	37164508	C	C	T	C	Bowman vs Bonus
JHI-Hv50k-2016-18164	1H	37164704	G	G	C	G	Bowman vs Bonus
SCRI_RS_187264	1H	37165144	A	A	T	A	Bowman vs Bonus
JHI-Hv50k-2016-18180	1H	37166020	G	G	C	G	Bowman vs Bonus
JHI-Hv50k-2016-18188	1H	37317896	C	C	T	C	Bowman vs Bonus
JHI-Hv50k-2016-18189	1H	37318960	C	C	C	C
JHI-Hv50k-2016-18206	1H	37376168	T	T	A	T	Bowman vs Bonus
JHI-Hv50k-2016-18209	1H	37377300	A	A	T	A	Bowman vs Bonus
JHI-Hv50k-2016-18211	1H	37377512	G	G	A	G	Bowman vs Bonus
SCRI_RS_183171	1H	37378708	T	T	C	T	Bowman vs Bonus
JHI-Hv50k-2016-18214	1H	37379516	C	C	T	C	Bowman vs Bonus
JHI-Hv50k-2016-18221	1H	37604624	A	A	A	AC
JHI-Hv50k-2016-18239	1H	37693816	G	G	A	G	Bowman vs Bonus
11_21095	1H	37694304	G	G	-	-
JHI-Hv50k-2016-18243	1H	37696180	T	T	C	T	Bowman vs Bonus
JHI-Hv50k-2016-18297	1H	37993464	C	C	C	C
SCRI_RS_141140	1H	38111916	G	G	T	G	Bowman vs Bonus
JHI-Hv50k-2016-18338	1H	38537272	C	C	T	C	Bowman vs Bonus
JHI-Hv50k-2016-18354	1H	38544636	C	C	G	C	Bowman vs Bonus
JHI-Hv50k-2016-18360	1H	38547144	A	A	G	A	Bowman vs Bonus
12_11266	1H	38549052	C	C	-	-
JHI-Hv50k-2016-18373	1H	38710672	C	C	T	C	Bowman vs Bonus
JHI-Hv50k-2016-18380	1H	38768760	A	A	G	A	Bowman vs Bonus
JHI-Hv50k-2016-18381	1H	38768908	G	G	A	G	Bowman vs Bonus
JHI-Hv50k-2016-18382	1H	38769152	C	C	G	C	Bowman vs Bonus
JHI-Hv50k-2016-18385	1H	38812600	C	C	A	C	Bowman vs Bonus
JHI-Hv50k-2016-18386	1H	38812884	G	G	A	G	Bowman vs Bonus
JHI-Hv50k-2016-18400	1H	38823004	G	G	A	G	Bowman vs Bonus
JHI-Hv50k-2016-18401	1H	38823604	A	A	G	A	Bowman vs Bonus
JHI-Hv50k-2016-18410	1H	39018996	C	C	T	C	Bowman vs Bonus
JHI-Hv50k-2016-18411	1H	39019116	A	A	T	A	Bowman vs Bonus
JHI-Hv50k-2016-18413	1H	39019604	G	G	T	G	Bowman vs Bonus
11_21134	1H	39019704	G	G	-	-
SCRI_RS_9480	1H	39310920	T	T	C	T	Bowman vs Bonus
JHI-Hv50k-2016-18443	1H	39313012	G	G	G	G
JHI-Hv50k-2016-18448	1H	39313376	C	C	C	C
JHI-Hv50k-2016-18450	1H	39313576	C	C	C	C
JHI-Hv50k-2016-18451	1H	39313672	A	A	A	A
SCRI_RS_199178	1H	39314012	C	C	T	C	Bowman vs Bonus
JHI-Hv50k-2016-18456	1H	39314024	G	G	G	G
JHI-Hv50k-2016-18462	1H	39317152	T	T	T	T
JHI-Hv50k-2016-18464	1H	39317544	C	C	C	C
JHI-Hv50k-2016-18465	1H	39317856	G	G	G	G
JHI-Hv50k-2016-18467	1H	39318968	G	G	G	G
JHI-Hv50k-2016-18468	1H	39319088	G	G	G	G
JHI-Hv50k-2016-18480	1H	39589456	C	C	C	-
JHI-Hv50k-2016-18514	1H	39912544	G	G	C	G	Bowman vs Bonus
SCRI_RS_132461	1H	39913292	G	G	A	G	Bowman vs Bonus
JHI-Hv50k-2016-18520	1H	40399644	C	C	C	C
JHI-Hv50k-2016-18529	1H	41084800	A	A	C	A	Bowman vs Bonus
JHI-Hv50k-2016-18530	1H	41086128	G	G	A	G	Bowman vs Bonus
JHI-Hv50k-2016-18534	1H	41230540	C	C	T	T	Bowman vs Bonus
JHI-Hv50k-2016-18539	1H	41231408	C	C	C	C
JHI-Hv50k-2016-18542	1H	41232632	T	T	C	C	Bowman vs Bonus
JHI-Hv50k-2016-18574	1H	41433228	C	C	T	T	Bowman vs Bonus
JHI-Hv50k-2016-18575	1H	41433296	T	T	-	-
JHI-Hv50k-2016-18603	1H	41441152	C	C	-	-
JHI-Hv50k-2016-18606	1H	41441320	A	A	G	G	Bowman vs Bonus
JHI-Hv50k-2016-18607	1H	41441532	T	T	C	C	Bowman vs Bonus
JHI-Hv50k-2016-18608	1H	41441680	A	A	T	T	Bowman vs Bonus
JHI-Hv50k-2016-18612	1H	41442448	AG	AG	G	G
JHI-Hv50k-2016-18613	1H	41442532	C	C	T	T	Bowman vs Bonus
JHI-Hv50k-2016-18614	1H	41442640	CT	CT	C	C
JHI-Hv50k-2016-18616	1H	41442784	G	G	G	G
JHI-Hv50k-2016-18618	1H	41442892	G	G	G	G
JHI-Hv50k-2016-18619	1H	41442912	A	A	A	A
JHI-Hv50k-2016-18626	1H	41444312	T	T	G	G	Bowman vs Bonus
JHI-Hv50k-2016-18627	1H	41444376	T	T	-	-
JHI-Hv50k-2016-18628	1H	41444452	G	G	T	T	Bowman vs Bonus
JHI-Hv50k-2016-18682	1H	41878192	C	C	G	G	Bowman vs Bonus
SCRI_RS_214559	1H	41878296	G	G	A	A	Bowman vs Bonus
JHI-Hv50k-2016-18696	1H	44387904	G	G	A	G	Bowman vs Bonus
JHI-Hv50k-2016-18697	1H	44675880	G	G	T	G	Bowman vs Bonus
12_10314	1H	46538880	C	C	-	-
JHI-Hv50k-2016-18699	1H	48585592	CT	CT	C	C
12_20641	1H	52769744	A	A	-	-
11_11293	1H	57232996	A	A	-	-
JHI-Hv50k-2016-18712	1H	57517012	A	A	C	A	Bowman vs Bonus
JHI-Hv50k-2016-18720	1H	57889456	C	C	T	C	Bowman vs Bonus
JHI-Hv50k-2016-18721	1H	57889820	C	C	T	C	Bowman vs Bonus
JHI-Hv50k-2016-18725	1H	57890496	C	C	T	C	Bowman vs Bonus
JHI-Hv50k-2016-18726	1H	57890740	T	T	C	T	Bowman vs Bonus
JHI-Hv50k-2016-18729	1H	57890984	T	T	C	T	Bowman vs Bonus
JHI-Hv50k-2016-18735	1H	57891584	T	T	G	T	Bowman vs Bonus
JHI-Hv50k-2016-18745	1H	57893064	C	C	T	C	Bowman vs Bonus
JHI-Hv50k-2016-18747	1H	57894040	G	G	A	G	Bowman vs Bonus
JHI-Hv50k-2016-18760	1H	57956532	C	C	G	C	Bowman vs Bonus
JHI-Hv50k-2016-18762	1H	57956636	G	G	A	G	Bowman vs Bonus
JHI-Hv50k-2016-18775	1H	58011648	AG	AG	G	-
JHI-Hv50k-2016-18776	1H	58011784	A	A	T	A	Bowman vs Bonus
JHI-Hv50k-2016-18779	1H	58012052	CT	CT	T	C
JHI-Hv50k-2016-18780	1H	58012136	G	G	C	G	Bowman vs Bonus
JHI-Hv50k-2016-18793	1H	58440852	AG	AG	G	A
JHI-Hv50k-2016-18797	1H	58442088	C	C	T	C	Bowman vs Bonus
JHI-Hv50k-2016-18810	1H	58478660	C	C	C	-
JHI-Hv50k-2016-18811	1H	58478720	G	G	G	G
JHI-Hv50k-2016-18822	1H	58480268	C	C	C	C
JHI-Hv50k-2016-18823	1H	58480328	T	T	T	T
JHI-Hv50k-2016-18833	1H	58809392	C	C	G	C	Bowman vs Bonus
JHI-Hv50k-2016-18861	1H	58821220	AG	AG	G	A
JHI-Hv50k-2016-18868	1H	58821508	C	C	C	-
JHI-Hv50k-2016-18873	1H	58821772	-	-	-	G
JHI-Hv50k-2016-18883	1H	58853236	C	C	G	C	Bowman vs Bonus
JHI-Hv50k-2016-18884	1H	58856476	AC	AC	C	C
JHI-Hv50k-2016-18885	1H	58858032	T	T	C	T	Bowman vs Bonus
JHI-Hv50k-2016-18889	1H	59216320	C	C	T	C	Bowman vs Bonus
JHI-Hv50k-2016-18940	1H	59279580	C	C	T	C	Bowman vs Bonus
JHI-Hv50k-2016-18950	1H	59284684	T	T	C	T	Bowman vs Bonus
JHI-Hv50k-2016-19014	1H	59788440	C	C	C	T
11_10294	1H	59789396	G	G	-	-
JHI-Hv50k-2016-19015	1H	59789396	C	C	C	C
JHI-Hv50k-2016-19026	1H	59795556	C	C	C	C
JHI-Hv50k-2016-19145	1H	61118928	T	T	C	C	Bowman vs Bonus
JHI-Hv50k-2016-19160	1H	61125784	A	A	A	G
JHI-Hv50k-2016-19169	1H	61128916	T	T	T	A
JHI-Hv50k-2016-19171	1H	61130488	G	G	G	G
JHI-Hv50k-2016-19198	1H	61271664	A	A	A	G
JHI-Hv50k-2016-19217	1H	61923248	T	T	T	C
JHI-Hv50k-2016-19229	1H	62112112	C	C	C	C
JHI-Hv50k-2016-19255	1H	63229164	T	T	T	A
JHI-Hv50k-2016-19261	1H	63950096	A	A	A	G
JHI-Hv50k-2016-19267	1H	64113900	A	A	A	G
11_10526	1H	64113900	A	A	-	-
JHI-Hv50k-2016-19285	1H	65592488	G	G	G	G
JHI-Hv50k-2016-19296	1H	66105864	G	G	G	G
JHI-Hv50k-2016-19311	1H	66430640	CT	CT	T	C
12_31467	1H	66850936	G	G	-	-
JHI-Hv50k-2016-19334	1H	67288384	T	T	T	C
SCRI_RS_151764	1H	67297776	CT	CT	-	C
JHI-Hv50k-2016-19345	1H	67299632	T	T	T	A
JHI-Hv50k-2016-19380	1H	67692128	T	T	T	T
JHI-Hv50k-2016-19396	1H	67753536	T	T	T	C
JHI-Hv50k-2016-19398	1H	67897304	-	-	-	-
JHI-Hv50k-2016-19406	1H	68366840	A	A	A	A
JHI-Hv50k-2016-19421	1H	68582248	A	A	A	-
JHI-Hv50k-2016-19484	1H	69601248	C	C	C	T
JHI-Hv50k-2016-19489	1H	69604344	A	A	A	C
JHI-Hv50k-2016-19505	1H	69749688	T	T	T	G
12_30683	1H	69960448	A	A	-	-
JHI-Hv50k-2016-19512	1H	69968208	A	A	A	G
JHI-Hv50k-2016-19518	1H	69971088	G	G	G	C
JHI-Hv50k-2016-19521	1H	70055024	G	G	G	A
JHI-Hv50k-2016-19531	1H	70068632	T	T	T	C
JHI-Hv50k-2016-19660	1H	71671944	A	A	G	G	Bowman vs Bonus
JHI-Hv50k-2016-19669	1H	71853560	G	G	G	C
JHI-Hv50k-2016-19675	1H	71978224	G	G	G	A
JHI-Hv50k-2016-19699	1H	72169896	A	A	A	G
JHI-Hv50k-2016-19711	1H	72458000	G	G	G	A
JHI-Hv50k-2016-19718	1H	72528432	A	A	A	G
JHI-Hv50k-2016-19725	1H	72628832	C	C	C	C
JHI-Hv50k-2016-19743	1H	73145768	C	C	C	T
JHI-Hv50k-2016-19752	1H	73175336	C	C	C	C
JHI-Hv50k-2016-19759	1H	73284000	A	A	-	-
JHI-Hv50k-2016-19803	1H	73577112	T	T	T	T
JHI-Hv50k-2016-19826	1H	73743312	T	T	T	T
JHI-Hv50k-2016-19864	1H	73916520	G	G	-	G
JHI-Hv50k-2016-19887	1H	73929848	A	A	A	A
JHI-Hv50k-2016-19899	1H	73930400	C	C	C	C
JHI-Hv50k-2016-19938	1H	74219376	C	C	C	G
SCRI_RS_188937	1H	74325992	C	C	C	T
JHI-Hv50k-2016-19943	1H	74327368	T	T	T	C
SCRI_RS_182631	1H	74327744	A	A	A	G
JHI-Hv50k-2016-19959	1H	74333152	G	G	G	A
JHI-Hv50k-2016-19966	1H	74337496	T	T	T	G
12_11301	1H	77984992	A	A	-	-
SCRI_RS_160916	1H	78702680	A	A	A	G
12_10235	1H	80265536	C	C	-	-
JHI-Hv50k-2016-20069	1H	80267504	G	G	G	A
JHI-Hv50k-2016-20076	1H	80292944	T	T	T	C
JHI-Hv50k-2016-20099	1H	80475768	C	C	C	C
JHI-Hv50k-2016-20261	1H	85090400	A	A	A	A
JHI-Hv50k-2016-20270	1H	85357784	A	A	A	A
JHI-Hv50k-2016-20293	1H	85514392	A	A	A	A
JHI-Hv50k-2016-20303	1H	86128920	A	A	A	A
JHI-Hv50k-2016-20318	1H	86135832	T	T	T	T
JHI-Hv50k-2016-20344	1H	86144816	G	G	G	G
JHI-Hv50k-2016-20368	1H	86422736	T	T	T	T
JHI-Hv50k-2016-20391	1H	87340800	T	T	T	C
JHI-Hv50k-2016-20404	1H	87483280	C	C	C	C
JHI-Hv50k-2016-20408	1H	87554696	G	G	G	G
JHI-Hv50k-2016-20414	1H	87945704	C	C	C	T
JHI-Hv50k-2016-20419	1H	88009584	C	C	C	T
JHI-Hv50k-2016-20431	1H	88073552	C	C	C	C
JHI-Hv50k-2016-20445	1H	88533472	C	C	C	C
JHI-Hv50k-2016-20454	1H	88881928	A	A	A	A
11_11478	1H	88883072	A	A	-	-
JHI-Hv50k-2016-20460	1H	88883096	G	G	G	G
SCRI_RS_82327	1H	89130440	A	A	A	C
JHI-Hv50k-2016-20488	1H	89139080	CT	CT	T	C
JHI-Hv50k-2016-20498	1H	89368632	A	A	A	G
JHI-Hv50k-2016-20512	1H	89605112	T	T	T	C
JHI-Hv50k-2016-20517	1H	89787008	T	T	T	T
JHI-Hv50k-2016-20532	1H	90011824	A	A	A	A
JHI-Hv50k-2016-20549	1H	90983496	C	C	C	T
JHI-Hv50k-2016-20551	1H	90997680	CT	CT	-	T
JHI-Hv50k-2016-20569	1H	91601064	G	G	G	G
JHI-Hv50k-2016-20577	1H	91841576	C	C	C	C
JHI-Hv50k-2016-20585	1H	92415384	C	C	C	A
11_10470	1H	92433216	A	A	-	-
JHI-Hv50k-2016-20590	1H	92433216	A	A	A	G
JHI-Hv50k-2016-20599	1H	92652672	C	C	C	C
JHI-Hv50k-2016-20607	1H	92754736	C	C	C	C
JHI-Hv50k-2016-20614	1H	92984416	T	T	-	G
JHI-Hv50k-2016-20629	1H	92996000	C	C	C	C
JHI-Hv50k-2016-20636	1H	93549672	C	C	C	G
JHI-Hv50k-2016-20648	1H	93762224	CT	CT	C	C
JHI-Hv50k-2016-20654	1H	93773920	C	C	C	C
SCRI_RS_17924	1H	94329072	G	G	G	T
JHI-Hv50k-2016-20679	1H	94568336	AG	AG	G	-
JHI-Hv50k-2016-20684	1H	95029456	A	A	A	G
JHI-Hv50k-2016-20687	1H	95033368	G	G	G	G
JHI-Hv50k-2016-20692	1H	95056672	C	C	C	T
JHI-Hv50k-2016-20708	1H	95758864	G	G	G	-
JHI-Hv50k-2016-20719	1H	96134096	G	G	-	G
JHI-Hv50k-2016-20725	1H	96478888	G	G	G	C
SCRI_RS_139785	1H	98738232	T	T	T	C
JHI-Hv50k-2016-20742	1H	99302064	C	C	C	C
JHI-Hv50k-2016-20746	1H	100493848	A	A	G	G	Bowman vs Bonus
SCRI_RS_149971	1H	103520352	A	A	A	G
JHI-Hv50k-2016-20757	1H	105717496	C	C	C	C
JHI-Hv50k-2016-20759	1H	106103632	G	G	G	G
JHI-Hv50k-2016-20766	1H	107293688	T	T	T	T
JHI-Hv50k-2016-20767	1H	108604408	A	A	A	A
JHI-Hv50k-2016-20769	1H	111063168	G	G	G	G
JHI-Hv50k-2016-20770	1H	111585920	G	G	T	T	Bowman vs Bonus
JHI-Hv50k-2016-20773	1H	114812952	G	G	G	G
11_11162	1H	114814616	A	A	-	-
JHI-Hv50k-2016-20775	1H	116224232	T	T	T	T
JHI-Hv50k-2016-20776	1H	116969256	A	A	C	C	Bowman vs Bonus
JHI-Hv50k-2016-20781	1H	118632096	A	A	A	A
JHI-Hv50k-2016-20784	1H	120373752	C	C	C	C
JHI-Hv50k-2016-20787	1H	121995544	A	A	A	A
JHI-Hv50k-2016-20789	1H	125859328	A	A	A	A
JHI-Hv50k-2016-20796	1H	128158792	T	T	T	T
JHI-Hv50k-2016-20799	1H	130041688	A	A	A	A
12_30762	1H	130506760	G	G	-	-
JHI-Hv50k-2016-20804	1H	132848312	CT	CT	T	T
JHI-Hv50k-2016-20813	1H	136790416	G	G	G	G
SCRI_RS_157259	1H	138933120	G	G	G	G
JHI-Hv50k-2016-20816	1H	139421168	G	G	G	G
JHI-Hv50k-2016-20819	1H	139725600	A	A	A	A
JHI-Hv50k-2016-20820	1H	140136464	CT	CT	T	T
JHI-Hv50k-2016-20825	1H	143351104	A	A	A	A
JHI-Hv50k-2016-20828	1H	144210144	A	A	G	G	Bowman vs Bonus
JHI-Hv50k-2016-20838	1H	155337536	A	A	A	A
JHI-Hv50k-2016-20839	1H	156948640	G	G	G	G
JHI-Hv50k-2016-20842	1H	159602208	T	T	T	T
JHI-Hv50k-2016-20851	1H	166563200	G	G	G	G
JHI-Hv50k-2016-20853	1H	167318272	G	G	A	A	Bowman vs Bonus
JHI-Hv50k-2016-20858	1H	170386016	G	G	G	G
JHI-Hv50k-2016-20860	1H	171486080	C	C	C	C
JHI-Hv50k-2016-20862	1H	172999008	G	G	G	G
JHI-Hv50k-2016-20878	1H	176390544	G	G	G	G
JHI-Hv50k-2016-20888	1H	180041408	A	A	C	C	Bowman vs Bonus
JHI-Hv50k-2016-20896	1H	184289152	A	A	A	A
12_30498	1H	185736864	G	G	-	-
JHI-Hv50k-2016-20902	1H	185899072	AG	AG	G	G
JHI-Hv50k-2016-20908	1H	187645760	T	T	T	T
JHI-Hv50k-2016-20928	1H	196310608	G	G	G	G
JHI-Hv50k-2016-20930	1H	196772144	G	G	G	G
JHI-Hv50k-2016-20934	1H	198241152	C	C	C	C
JHI-Hv50k-2016-20942	1H	199671568	T	T	T	C
JHI-Hv50k-2016-20944	1H	199969936	T	T	T	T
JHI-Hv50k-2016-20953	1H	205677360	C	C	-	-
JHI-Hv50k-2016-20959	1H	207105552	G	G	G	G
JHI-Hv50k-2016-20967	1H	213203728	G	G	G	G
JHI-Hv50k-2016-20976	1H	218706432	G	G	G	G
JHI-Hv50k-2016-20985	1H	225016256	G	G	G	G
JHI-Hv50k-2016-20987	1H	225704864	A	A	A	A
JHI-Hv50k-2016-20991	1H	226441472	G	G	G	G
JHI-Hv50k-2016-20994	1H	228933936	A	A	A	A
JHI-Hv50k-2016-21018	1H	239155792	T	T	T	T
JHI-Hv50k-2016-21022	1H	241516416	G	G	G	G
12_10506	1H	243566368	A	A	-	-
JHI-Hv50k-2016-21026	1H	244585536	T	T	T	C
JHI-Hv50k-2016-21036	1H	251209072	A	A	A	A
JHI-Hv50k-2016-21042	1H	253530064	A	A	A	A
JHI-Hv50k-2016-21053	1H	260238656	C	C	C	C
11_11336	1H	261773376	A	A	-	-
JHI-Hv50k-2016-21063	1H	264589536	G	G	G	G
JHI-Hv50k-2016-21067	1H	265822384	G	G	G	G
JHI-Hv50k-2016-21076	1H	269227168	T	T	C	C	Bowman vs Bonus
JHI-Hv50k-2016-21079	1H	270047712	C	C	C	C
JHI-Hv50k-2016-21080	1H	270049888	T	T	T	T
JHI-Hv50k-2016-21081	1H	270052224	A	A	A	A
JHI-Hv50k-2016-21084	1H	270238752	C	C	C	C
JHI-Hv50k-2016-21086	1H	270477504	CT	CT	-	-
JHI-Hv50k-2016-21094	1H	271135872	T	T	T	T
JHI-Hv50k-2016-21104	1H	271627648	CG	CG	-	-
JHI-Hv50k-2016-21127	1H	272441664	G	G	G	G
JHI-Hv50k-2016-21131	1H	272570688	C	C	C	C
11_20757	1H	272999968	A	A	-	-
JHI-Hv50k-2016-21136	1H	273001024	T	T	T	T
JHI-Hv50k-2016-21143	1H	273234688	C	C	C	C
JHI-Hv50k-2016-21166	1H	273343072	T	T	T	T
JHI-Hv50k-2016-21173	1H	273604160	G	G	G	G
JHI-Hv50k-2016-21235	1H	275005248	G	G	G	G
JHI-Hv50k-2016-21238	1H	275285216	C	C	C	C
JHI-Hv50k-2016-21248	1H	275290880	A	A	A	A
JHI-Hv50k-2016-21289	1H	275505376	C	C	C	C
JHI-Hv50k-2016-21372	1H	276001632	A	A	A	A
JHI-Hv50k-2016-21380	1H	276270336	A	A	A	A
JHI-Hv50k-2016-21386	1H	276732480	T	T	T	T
JHI-Hv50k-2016-21391	1H	276736992	C	C	C	C
JHI-Hv50k-2016-21397	1H	276762816	CT	CT	C	C
JHI-Hv50k-2016-21445	1H	277708544	T	T	T	T
JHI-Hv50k-2016-21464	1H	278251904	C	C	C	C
JHI-Hv50k-2016-21472	1H	278256864	G	G	G	G
JHI-Hv50k-2016-21478	1H	278554016	T	T	T	T
JHI-Hv50k-2016-21508	1H	279388512	T	T	T	T
JHI-Hv50k-2016-21519	1H	279478240	C	C	C	C
JHI-Hv50k-2016-21546	1H	279568608	C	C	C	C
JHI-Hv50k-2016-21571	1H	280298688	G	G	G	G
JHI-Hv50k-2016-21574	1H	280300320	T	T	T	T
JHI-Hv50k-2016-21579	1H	280487360	G	G	G	G
JHI-Hv50k-2016-21592	1H	281102048	C	C	C	C
JHI-Hv50k-2016-21604	1H	281471648	A	A	A	A
JHI-Hv50k-2016-21611	1H	281475296	A	A	A	A
JHI-Hv50k-2016-21618	1H	281954528	G	G	G	G
JHI-Hv50k-2016-21677	1H	282825888	A	A	A	A
JHI-Hv50k-2016-21679	1H	282828896	A	A	A	A
JHI-Hv50k-2016-21727	1H	283844832	G	G	G	G
JHI-Hv50k-2016-21734	1H	284282304	CT	CT	-	-
JHI-Hv50k-2016-21742	1H	284361984	C	C	C	C
JHI-Hv50k-2016-21751	1H	284583456	T	T	T	T
JHI-Hv50k-2016-21784	1H	285164000	C	C	C	C
JHI-Hv50k-2016-21844	1H	285706336	G	G	G	G
JHI-Hv50k-2016-21846	1H	285794944	C	C	C	C
JHI-Hv50k-2016-21879	1H	286693984	C	C	C	C
JHI-Hv50k-2016-21897	1H	287338368	G	G	G	G
JHI-Hv50k-2016-21903	1H	287652832	G	G	G	G
JHI-Hv50k-2016-21932	1H	288649280	A	A	A	A
JHI-Hv50k-2016-21954	1H	289173664	C	C	C	C
JHI-Hv50k-2016-21962	1H	289307520	C	C	C	C
JHI-Hv50k-2016-21966	1H	289312256	A	A	A	A
JHI-Hv50k-2016-21974	1H	289326848	G	G	G	G
JHI-Hv50k-2016-21995	1H	289607872	T	T	T	T
JHI-Hv50k-2016-22016	1H	290025792	C	C	C	C
JHI-Hv50k-2016-22038	1H	290454688	G	G	G	G
JHI-Hv50k-2016-22058	1H	290624064	AG	AG	-	-
JHI-Hv50k-2016-22069	1H	291118336	G	G	G	G
JHI-Hv50k-2016-22091	1H	291593440	G	G	G	G
JHI-Hv50k-2016-22123	1H	293032896	C	C	C	C
JHI-Hv50k-2016-22138	1H	293657248	A	A	A	A
JHI-Hv50k-2016-22145	1H	293856800	G	G	G	G
JHI-Hv50k-2016-22168	1H	294476288	T	T	T	T
JHI-Hv50k-2016-22200	1H	295716576	A	A	A	A
JHI-Hv50k-2016-22255	1H	296332000	C	C	C	C
JHI-Hv50k-2016-22269	1H	296548960	G	G	G	G
JHI-Hv50k-2016-22293	1H	297243136	T	T	-	-
JHI-Hv50k-2016-22309	1H	297257984	C	C	C	C
JHI-Hv50k-2016-22318	1H	297692224	G	G	G	G
JHI-Hv50k-2016-22324	1H	297936960	T	T	T	T
JHI-Hv50k-2016-22328	1H	297996992	G	G	G	G
JHI-Hv50k-2016-22341	1H	298475360	C	C	C	C
JHI-Hv50k-2016-22354	1H	298810176	G	G	G	G
JHI-Hv50k-2016-22373	1H	299743936	T	T	T	T
JHI-Hv50k-2016-22410	1H	299960896	G	G	G	G
JHI-Hv50k-2016-22442	1H	300371712	A	A	A	A
JHI-Hv50k-2016-22491	1H	301168352	G	G	G	G
JHI-Hv50k-2016-22497	1H	301936288	G	G	G	G
JHI-Hv50k-2016-22526	1H	302637088	T	T	T	T
JHI-Hv50k-2016-22546	1H	302668736	G	G	G	G
JHI-Hv50k-2016-22575	1H	303086880	C	C	C	C
JHI-Hv50k-2016-22580	1H	303089696	T	T	T	T
JHI-Hv50k-2016-22586	1H	303269344	G	G	G	G
JHI-Hv50k-2016-22594	1H	303286400	A	A	A	A
JHI-Hv50k-2016-22596	1H	303512928	T	T	T	T
JHI-Hv50k-2016-22609	1H	303519552	C	C	C	C
JHI-Hv50k-2016-22624	1H	303932256	A	A	A	A
12_30306	1H	303945728	A	A	-	-
JHI-Hv50k-2016-22690	1H	304459040	T	T	T	T
JHI-Hv50k-2016-22726	1H	304751712	G	G	G	G
JHI-Hv50k-2016-22744	1H	305343616	G	G	G	G
SCRI_RS_149726	1H	305524928	G	G	G	-
JHI-Hv50k-2016-22760	1H	305558464	G	G	G	G
JHI-Hv50k-2016-22762	1H	305562048	G	G	G	GT
JHI-Hv50k-2016-22771	1H	305826208	C	C	C	C
JHI-Hv50k-2016-22783	1H	305829088	C	C	C	C
JHI-Hv50k-2016-22816	1H	306253856	G	G	G	G
JHI-Hv50k-2016-22829	1H	306449472	C	C	C	T
JHI-Hv50k-2016-22836	1H	307757344	C	C	C	T
JHI-Hv50k-2016-22850	1H	308291520	G	G	G	G
JHI-Hv50k-2016-22858	1H	308778176	T	T	T	C
JHI-Hv50k-2016-22859	1H	308933408	T	T	T	T
JHI-Hv50k-2016-22869	1H	309276480	T	T	T	C
JHI-Hv50k-2016-22875	1H	309588320	C	C	C	T
JHI-Hv50k-2016-22885	1H	310024992	C	C	C	C
JHI-Hv50k-2016-22887	1H	310029184	C	C	C	C
JHI-Hv50k-2016-22894	1H	310522304	T	T	T	T
JHI-Hv50k-2016-22898	1H	310526624	G	G	G	G
JHI-Hv50k-2016-22924	1H	311005216	C	C	C	C
JHI-Hv50k-2016-22927	1H	311101152	T	T	T	C
JHI-Hv50k-2016-23010	1H	312894944	CT	CT	C	C
JHI-Hv50k-2016-23021	1H	313061568	G	G	G	G
JHI-Hv50k-2016-23022	1H	313062336	T	T	T	C
SCRI_RS_193640	1H	313064960	A	A	A	G
JHI-Hv50k-2016-23034	1H	313521344	G	G	G	G
JHI-Hv50k-2016-23041	1H	313660832	T	T	T	C
JHI-Hv50k-2016-23056	1H	313901312	T	T	T	T
JHI-Hv50k-2016-23064	1H	313902720	C	C	C	T
SCRI_RS_141511	1H	314034304	G	G	G	A
11_20427	1H	314308192	A	A	-	-
JHI-Hv50k-2016-23106	1H	314308192	A	A	A	G
JHI-Hv50k-2016-23109	1H	314310624	A	A	A	G
JHI-Hv50k-2016-23159	1H	314692672	G	G	G	G
JHI-Hv50k-2016-23189	1H	314716640	A	A	A	A
JHI-Hv50k-2016-23192	1H	315516288	T	T	C	C	Bowman vs Bonus
JHI-Hv50k-2016-23217	1H	316928960	G	G	G	G
12_30043	1H	317349856	G	G	-	-
JHI-Hv50k-2016-23233	1H	318092704	A	A	A	A
12_11036	1H	320494656	C	C	-	-
JHI-Hv50k-2016-23273	1H	320495168	G	G	T	T	Bowman vs Bonus
JHI-Hv50k-2016-23277	1H	320554144	C	C	C	A
12_10300	1H	321396640	A	A	-	-
JHI-Hv50k-2016-23330	1H	321609888	G	G	G	A
11_11287	1H	322265024	G	G	-	-
JHI-Hv50k-2016-23368	1H	322784448	C	C	C	T
JHI-Hv50k-2016-23394	1H	323410720	G	G	G	T
JHI-Hv50k-2016-23414	1H	324186016	C	C	C	C
11_21193	1H	324191520	A	A	-	-
11_20260	1H	324791456	A	A	-	-
12_30404	1H	324791456	A	A	-	-
JHI-Hv50k-2016-23430	1H	324948256	G	G	G	G
12_31381	1H	325808064	A	A	-	-
JHI-Hv50k-2016-23486	1H	325816352	T	T	T	T
JHI-Hv50k-2016-23499	1H	326066624	C	C	C	C
JHI-Hv50k-2016-23511	1H	326086496	AG	AG	A	G
JHI-Hv50k-2016-23568	1H	327043040	G	G	-	G
JHI-Hv50k-2016-23570	1H	327044416	C	C	C	C
JHI-Hv50k-2016-23586	1H	327283072	G	G	G	C
JHI-Hv50k-2016-23594	1H	327496640	AG	AG	A	G
JHI-Hv50k-2016-23595	1H	327496704	C	C	C	C
JHI-Hv50k-2016-23613	1H	327777504	C	C	C	C
JHI-Hv50k-2016-23624	1H	327974208	G	G	G	G
JHI-Hv50k-2016-23640	1H	327983776	T	T	T	C
JHI-Hv50k-2016-23647	1H	328113440	A	A	A	A
JHI-Hv50k-2016-23652	1H	328120288	AC	AC	-	-
JHI-Hv50k-2016-23670	1H	328346208	A	A	A	A
JHI-Hv50k-2016-23694	1H	328627712	C	C	C	T
SCRI_RS_124377	1H	328628288	A	A	A	G
JHI-Hv50k-2016-23706	1H	328729600	C	C	C	T
JHI-Hv50k-2016-23721	1H	329278016	A	A	A	G
JHI-Hv50k-2016-23727	1H	329356864	G	G	G	A
JHI-Hv50k-2016-23754	1H	329700352	T	T	T	A
JHI-Hv50k-2016-23818	1H	330477696	T	T	T	C
JHI-Hv50k-2016-23829	1H	330767136	T	T	T	C
SCRI_RS_189586	1H	330769888	C	C	C	T
JHI-Hv50k-2016-23852	1H	331180320	G	G	G	G
12_31208	1H	331415872	G	G	-	-
JHI-Hv50k-2016-23940	1H	332108288	C	C	C	A
JHI-Hv50k-2016-23949	1H	332416608	A	A	A	A
JHI-Hv50k-2016-23975	1H	332747776	G	G	G	A
SCRI_RS_138691	1H	333135424	G	G	G	-
JHI-Hv50k-2016-23993	1H	333136320	A	A	A	AT
JHI-Hv50k-2016-24013	1H	333510208	A	A	A	G
JHI-Hv50k-2016-24153	1H	335310432	C	C	C	-
JHI-Hv50k-2016-24165	1H	336063264	G	G	G	A
JHI-Hv50k-2016-24249	1H	336703648	A	A	A	-
JHI-Hv50k-2016-24315	1H	337069056	G	G	G	-
SCRI_RS_213103	1H	339655584	T	T	T	C
JHI-Hv50k-2016-24407	1H	339656800	CT	CT	-	C
JHI-Hv50k-2016-24426	1H	340018208	G	G	G	G
JHI-Hv50k-2016-24433	1H	340265792	A	A	A	G
JHI-Hv50k-2016-24484	1H	340908320	A	A	A	A
JHI-Hv50k-2016-24486	1H	340908608	G	G	G	G
JHI-Hv50k-2016-24508	1H	341654688	T	T	T	T
JHI-Hv50k-2016-24530	1H	341753216	G	G	G	G
JHI-Hv50k-2016-24536	1H	341757312	T	T	T	T
JHI-Hv50k-2016-24542	1H	341760544	C	C	C	C
JHI-Hv50k-2016-24582	1H	341983424	C	C	C	C
JHI-Hv50k-2016-24596	1H	342226304	C	C	C	G
JHI-Hv50k-2016-24600	1H	342231616	A	A	A	G
JHI-Hv50k-2016-24624	1H	342693728	A	A	A	G
JHI-Hv50k-2016-24633	1H	342779360	C	C	C	T
JHI-Hv50k-2016-24648	1H	343034720	A	A	A	G
JHI-Hv50k-2016-24730	1H	344587808	A	A	G	G	Bowman vs Bonus
JHI-Hv50k-2016-24745	1H	344748032	C	C	C	C
SCRI_RS_155439	1H	345351424	G	G	C	C	Bowman vs Bonus
JHI-Hv50k-2016-24762	1H	345355136	C	C	T	T	Bowman vs Bonus
JHI-Hv50k-2016-24838	1H	346193088	T	T	A	T	Bowman vs Bonus
JHI-Hv50k-2016-24851	1H	346194656	C	C	T	C	Bowman vs Bonus
SCRI_RS_7197	1H	346196640	A	A	G	A	Bowman vs Bonus
JHI-Hv50k-2016-24899	1H	346440896	C	C	C	C
JHI-Hv50k-2016-24903	1H	346845088	C	C	A	A	Bowman vs Bonus
JHI-Hv50k-2016-24921	1H	346940896	A	A	A	A
JHI-Hv50k-2016-24939	1H	347014816	G	G	C	G	Bowman vs Bonus
JHI-Hv50k-2016-24990	1H	347039264	G	G	G	A
JHI-Hv50k-2016-25001	1H	347098464	A	A	G	A	Bowman vs Bonus
SCRI_RS_236235	1H	347387168	C	C	C	T
JHI-Hv50k-2016-25043	1H	347387296	T	T	A	T	Bowman vs Bonus
JHI-Hv50k-2016-25062	1H	347773312	C	C	T	C	Bowman vs Bonus
SCRI_RS_151874	1H	347774784	G	G	G	A
JHI-Hv50k-2016-25138	1H	348204160	C	C	C	C
JHI-Hv50k-2016-25140	1H	348204320	T	T	T	C
12_10938	1H	348204352	C	C	-	-
12_30592	1H	348209600	A	A	-	-
SCRI_RS_230133	1H	348551744	A	A	G	G	Bowman vs Bonus
JHI-Hv50k-2016-25237	1H	348552032	C	C	C	C
SCRI_RS_216058	1H	349283936	A	A	G	G	Bowman vs Bonus
JHI-Hv50k-2016-25298	1H	349284544	T	T	T	T
11_11484	1H	349489472	A	A	-	-
JHI-Hv50k-2016-25364	1H	349784256	T	T	T	C
JHI-Hv50k-2016-25378	1H	349907424	C	C	C	A
JHI-Hv50k-2016-25399	1H	350124960	G	G	G	C
12_11209	1H	350423520	G	G	-	-
JHI-Hv50k-2016-25431	1H	350495360	C	C	C	T
JHI-Hv50k-2016-25432	1H	350497248	G	G	G	G
JHI-Hv50k-2016-25445	1H	350897408	C	C	C	C
JHI-Hv50k-2016-25561	1H	351780512	A	A	A	A
JHI-Hv50k-2016-25580	1H	351861152	T	T	T	T
12_31272	1H	351866368	A	A	-	-
JHI-Hv50k-2016-25600	1H	351867584	G	G	G	-
JHI-Hv50k-2016-25670	1H	352305760	C	C	C	C
JHI-Hv50k-2016-25683	1H	352309152	A	A	C	C	Bowman vs Bonus
SCRI_RS_7813	1H	352312928	C	C	C	C
SCRI_RS_171543	1H	352318720	G	G	G	G
JHI-Hv50k-2016-25723	1H	352321952	T	T	T	C
JHI-Hv50k-2016-25728	1H	352325856	T	T	T	C
JHI-Hv50k-2016-25731	1H	352406048	T	T	C	C	Bowman vs Bonus
JHI-Hv50k-2016-25738	1H	352861376	C	C	T	T	Bowman vs Bonus
SCRI_RS_134850	1H	352865120	T	T	C	C	Bowman vs Bonus
JHI-Hv50k-2016-25743	1H	352865152	C	C	C	C
JHI-Hv50k-2016-25880	1H	353959008	A	A	A	A
JHI-Hv50k-2016-25970	1H	355284352	C	C	C	C
11_21312	1H	355284992	G	G	-	-
JHI-Hv50k-2016-26014	1H	355339808	G	G	G	G
JHI-Hv50k-2016-26048	1H	355820256	C	C	C	C
JHI-Hv50k-2016-26073	1H	355829376	C	C	C	C
JHI-Hv50k-2016-26080	1H	355877856	A	A	A	A
SCRI_RS_189248	1H	355878464	A	A	A	A
JHI-Hv50k-2016-26103	1H	356632384	AC	AC	A	A
12_31134	1H	357285024	G	G	-	-
JHI-Hv50k-2016-26139	1H	357285440	T	T	T	T
JHI-Hv50k-2016-26201	1H	357907872	A	A	A	A
SCRI_RS_189898	1H	358149088	C	C	C	C
JHI-Hv50k-2016-26213	1H	358150976	C	C	C	C
SCRI_RS_189920	1H	358152000	G	G	G	G
JHI-Hv50k-2016-26222	1H	358161760	G	G	G	G
JHI-Hv50k-2016-26255	1H	358492864	C	C	C	C
SCRI_RS_219043	1H	358992864	C	C	C	C
JHI-Hv50k-2016-26297	1H	359524960	C	C	C	C
JHI-Hv50k-2016-26322	1H	359805728	T	T	T	T
JHI-Hv50k-2016-26334	1H	360030016	G	G	A	G	Bowman vs Bonus
SCRI_RS_116685	1H	360030240	C	C	A	C	Bowman vs Bonus
SCRI_RS_160466	1H	360035904	T	T	T	T
JHI-Hv50k-2016-26344	1H	360036320	T	T	C	T	Bowman vs Bonus
JHI-Hv50k-2016-26359	1H	360659488	A	A	A	A
JHI-Hv50k-2016-26363	1H	360661376	C	C	G	C	Bowman vs Bonus
SCRI_RS_229932	1H	360883328	C	C	C	C
JHI-Hv50k-2016-26365	1H	360883872	T	T	C	T	Bowman vs Bonus
JHI-Hv50k-2016-26369	1H	361185472	G	G	G	G
12_11169	1H	361246400	G	G	-	-
JHI-Hv50k-2016-26397	1H	361360928	C	C	C	C
JHI-Hv50k-2016-26439	1H	361588320	G	G	A	A	Bowman vs Bonus
JHI-Hv50k-2016-26496	1H	361650848	G	G	G	G
JHI-Hv50k-2016-26511	1H	361779264	T	T	C	C	Bowman vs Bonus
JHI-Hv50k-2016-26530	1H	362142688	T	T	C	C	Bowman vs Bonus
JHI-Hv50k-2016-26556	1H	362150976	C	C	T	T	Bowman vs Bonus
SCRI_RS_170542	1H	362152032	C	C	T	T	Bowman vs Bonus
SCRI_RS_125407	1H	362736064	G	G	G	G
JHI-Hv50k-2016-26630	1H	363216032	A	A	A	A
JHI-Hv50k-2016-26645	1H	364133472	AC	AC	A	A
JHI-Hv50k-2016-26666	1H	364378592	A	A	A	A
JHI-Hv50k-2016-26669	1H	364406656	T	T	-	-
JHI-Hv50k-2016-26678	1H	364493280	G	G	-	-
11_20912	1H	365007328	A	A	-	-
JHI-Hv50k-2016-26700	1H	365008352	A	A	G	G	Bowman vs Bonus
JHI-Hv50k-2016-26705	1H	365116768	G	G	A	A	Bowman vs Bonus
JHI-Hv50k-2016-26709	1H	365414496	T	T	C	C	Bowman vs Bonus
JHI-Hv50k-2016-26750	1H	365875456	T	T	C	C	Bowman vs Bonus
JHI-Hv50k-2016-26782	1H	366453312	C	C	T	T	Bowman vs Bonus
JHI-Hv50k-2016-26797	1H	366507840	T	T	C	C	Bowman vs Bonus
JHI-Hv50k-2016-26799	1H	366512288	C	C	T	T	Bowman vs Bonus
JHI-Hv50k-2016-26803	1H	366830208	G	G	A	A	Bowman vs Bonus
JHI-Hv50k-2016-26822	1H	367057536	T	T	G	G	Bowman vs Bonus
JHI-Hv50k-2016-26824	1H	367344320	C	C	T	T	Bowman vs Bonus
SCRI_RS_221609	1H	367456192	G	G	T	T	Bowman vs Bonus
JHI-Hv50k-2016-26859	1H	367457120	G	G	A	A	Bowman vs Bonus
JHI-Hv50k-2016-26878	1H	368399776	CG	CG	G	G
JHI-Hv50k-2016-26883	1H	368541888	A	A	-	-
JHI-Hv50k-2016-26888	1H	368820608	A	A	G	G	Bowman vs Bonus
JHI-Hv50k-2016-26890	1H	368821856	G	G	A	A	Bowman vs Bonus
JHI-Hv50k-2016-26905	1H	369094496	C	C	C	C
JHI-Hv50k-2016-26918	1H	369364960	G	G	G	G
JHI-Hv50k-2016-26930	1H	370100000	T	T	T	T
JHI-Hv50k-2016-26939	1H	370565376	G	G	G	G
JHI-Hv50k-2016-26957	1H	370588032	G	G	G	G
JHI-Hv50k-2016-26964	1H	371326400	C	C	C	C
JHI-Hv50k-2016-26966	1H	371367104	T	T	T	T
JHI-Hv50k-2016-26982	1H	371702272	T	T	T	T
JHI-Hv50k-2016-26989	1H	372290336	G	G	G	G
JHI-Hv50k-2016-27002	1H	372664480	A	A	A	A
JHI-Hv50k-2016-27008	1H	372852352	C	C	G	G	Bowman vs Bonus
JHI-Hv50k-2016-27013	1H	372959232	C	C	T	T	Bowman vs Bonus
JHI-Hv50k-2016-27021	1H	372998592	G	G	A	A	Bowman vs Bonus
JHI-Hv50k-2016-27040	1H	373428640	C	C	C	C
JHI-Hv50k-2016-27050	1H	373728896	A	A	G	G	Bowman vs Bonus
12_11107	1H	374506368	G	G	-	-
JHI-Hv50k-2016-27089	1H	374659168	A	A	G	G	Bowman vs Bonus
12_30110	1H	374864768	A	A	-	-
12_30694	1H	375075136	A	A	-	-
JHI-Hv50k-2016-27127	1H	375075328	C	C	T	T	Bowman vs Bonus
JHI-Hv50k-2016-27177	1H	375283360	CT	CT	C	C
JHI-Hv50k-2016-27205	1H	375618720	A	A	T	T	Bowman vs Bonus
JHI-Hv50k-2016-27240	1H	375901056	T	T	C	C	Bowman vs Bonus
11_20798	1H	375902944	A	A	-	-
JHI-Hv50k-2016-27275	1H	375912128	G	G	A	A	Bowman vs Bonus
JHI-Hv50k-2016-27365	1H	376377088	C	C	T	T	Bowman vs Bonus
JHI-Hv50k-2016-27416	1H	376489280	T	T	T	T
JHI-Hv50k-2016-27468	1H	376871072	A	A	G	G	Bowman vs Bonus
JHI-Hv50k-2016-27479	1H	377076288	T	T	T	T
JHI-Hv50k-2016-27498	1H	377084288	G	G	G	G
JHI-Hv50k-2016-27514	1H	377360448	G	G	T	T	Bowman vs Bonus
SCRI_RS_118168	1H	377585376	A	A	T	T	Bowman vs Bonus
JHI-Hv50k-2016-27562	1H	378191840	A	A	T	T	Bowman vs Bonus
JHI-Hv50k-2016-27563	1H	378192992	C	C	A	A	Bowman vs Bonus
JHI-Hv50k-2016-27566	1H	378441696	G	G	A	A	Bowman vs Bonus
JHI-Hv50k-2016-27571	1H	378884448	G	G	A	A	Bowman vs Bonus
JHI-Hv50k-2016-27619	1H	379469472	C	C	T	T	Bowman vs Bonus
JHI-Hv50k-2016-27637	1H	379594624	C	C	T	T	Bowman vs Bonus
JHI-Hv50k-2016-27651	1H	379648256	C	C	T	T	Bowman vs Bonus
JHI-Hv50k-2016-27680	1H	380089056	A	A	G	G	Bowman vs Bonus
JHI-Hv50k-2016-27685	1H	380093344	CT	CT	T	T
12_30786	1H	380275840	C	C	-	-
JHI-Hv50k-2016-27700	1H	380276448	C	C	T	T	Bowman vs Bonus
JHI-Hv50k-2016-27713	1H	380287520	G	G	T	T	Bowman vs Bonus
12_30672	1H	380417408	A	A	-	-
JHI-Hv50k-2016-27727	1H	380633440	C	C	T	T	Bowman vs Bonus
JHI-Hv50k-2016-27737	1H	380767232	A	A	G	G	Bowman vs Bonus
JHI-Hv50k-2016-27738	1H	380767392	T	T	A	A	Bowman vs Bonus
SCRI_RS_148600	1H	380771328	G	G	A	A	Bowman vs Bonus
JHI-Hv50k-2016-27759	1H	380773152	G	G	G	G
JHI-Hv50k-2016-27761	1H	380773536	T	T	C	C	Bowman vs Bonus
JHI-Hv50k-2016-27768	1H	380779168	A	A	G	G	Bowman vs Bonus
JHI-Hv50k-2016-27785	1H	380927808	A	A	G	G	Bowman vs Bonus
JHI-Hv50k-2016-27787	1H	380927936	A	A	C	C	Bowman vs Bonus
JHI-Hv50k-2016-27805	1H	381206784	G	G	T	T	Bowman vs Bonus
JHI-Hv50k-2016-27806	1H	381207744	G	G	A	A	Bowman vs Bonus
JHI-Hv50k-2016-27810	1H	381208672	T	T	G	G	Bowman vs Bonus
12_30499	1H	381209216	G	G	-	-
JHI-Hv50k-2016-27829	1H	381314240	G	G	G	A
JHI-Hv50k-2016-27837	1H	381320832	G	G	G	A
JHI-Hv50k-2016-27841	1H	381324192	T	T	T	T
11_10933	1H	381326016	C	C	-	-
JHI-Hv50k-2016-27862	1H	382301536	C	C	C	C
JHI-Hv50k-2016-27864	1H	382304096	T	T	T	G
JHI-Hv50k-2016-27868	1H	382412832	A	A	A	G
JHI-Hv50k-2016-27873	1H	382646304	A	A	A	T
SCRI_RS_198546	1H	383207520	C	C	C	-
JHI-Hv50k-2016-27889	1H	383460928	T	T	T	A
JHI-Hv50k-2016-27903	1H	383777344	T	T	T	G
JHI-Hv50k-2016-27916	1H	383879104	G	G	G	G
JHI-Hv50k-2016-27921	1H	384025248	C	C	C	G
JHI-Hv50k-2016-27929	1H	384254560	C	C	C	A
SCRI_RS_14834	1H	384255136	A	A	A	T
JHI-Hv50k-2016-27941	1H	384616416	T	T	T	G
JHI-Hv50k-2016-27948	1H	384885696	G	G	G	T
JHI-Hv50k-2016-27954	1H	385341376	G	G	G	A
JHI-Hv50k-2016-27961	1H	385659744	C	C	C	A
JHI-Hv50k-2016-27968	1H	385757312	A	A	A	G
JHI-Hv50k-2016-27977	1H	385979776	C	C	-	-
JHI-Hv50k-2016-28014	1H	386191072	G	G	G	A
SCRI_RS_13428	1H	388209472	A	A	A	G
12_30243	1H	389343904	A	A	-	-
11_11256	1H	390692992	C	C	-	-
12_30348	1H	392575424	A	A	-	-
JHI-Hv50k-2016-28052	1H	393972544	C	C	C	G
JHI-Hv50k-2016-28053	1H	394001184	A	A	A	G
JHI-Hv50k-2016-28056	1H	394165184	G	G	G	T
JHI-Hv50k-2016-28062	1H	394166496	T	T	T	C
JHI-Hv50k-2016-28073	1H	394196032	G	G	G	A
SCRI_RS_161643	1H	394199136	C	C	C	T
JHI-Hv50k-2016-28094	1H	394415104	T	T	T	A
12_30710	1H	394416608	A	A	-	-
JHI-Hv50k-2016-28123	1H	394739840	T	T	T	C
JHI-Hv50k-2016-28125	1H	394740416	A	A	A	T
JHI-Hv50k-2016-28129	1H	394740960	CG	CG	C	C
JHI-Hv50k-2016-28138	1H	394786592	T	T	T	C
JHI-Hv50k-2016-28171	1H	394998016	C	C	C	T
JHI-Hv50k-2016-28209	1H	396314304	T	T	T	C
JHI-Hv50k-2016-28210	1H	396314336	C	C	C	T
JHI-Hv50k-2016-28218	1H	396316640	C	C	C	G
JHI-Hv50k-2016-28251	1H	396909152	C	C	C	T
JHI-Hv50k-2016-28257	1H	397043424	A	A	A	A
JHI-Hv50k-2016-28271	1H	397049440	G	G	G	G
JHI-Hv50k-2016-28274	1H	397051584	C	C	C	C
JHI-Hv50k-2016-28287	1H	397167328	G	G	G	G
JHI-Hv50k-2016-28297	1H	397860608	CT	CT	T	T
JHI-Hv50k-2016-28314	1H	398280032	T	T	T	A
JHI-Hv50k-2016-28315	1H	398280128	C	C	C	G
JHI-Hv50k-2016-28331	1H	398753152	A	A	A	G
JHI-Hv50k-2016-28355	1H	398995520	AG	AG	A	-
JHI-Hv50k-2016-28364	1H	399499904	G	G	G	AG
JHI-Hv50k-2016-28367	1H	399501568	GT	GT	-	T
JHI-Hv50k-2016-28378	1H	400987232	A	A	-	-
JHI-Hv50k-2016-28380	1H	401043680	A	A	A	G
12_10198	1H	401043808	G	G	-	-
JHI-Hv50k-2016-28416	1H	401233536	A	A	A	G
JHI-Hv50k-2016-28435	1H	401525344	C	C	C	C
JHI-Hv50k-2016-28456	1H	401543136	T	T	T	C
JHI-Hv50k-2016-28480	1H	401746368	G	G	-	A
12_30343	1H	401872480	A	A	-	-
JHI-Hv50k-2016-28482	1H	401872704	T	T	T	C
JHI-Hv50k-2016-28487	1H	401878368	A	A	A	A
JHI-Hv50k-2016-28495	1H	401882208	T	T	T	T
JHI-Hv50k-2016-28497	1H	401883424	G	G	G	A
JHI-Hv50k-2016-28505	1H	401885536	T	T	T	C
JHI-Hv50k-2016-28506	1H	401887200	A	A	A	A
JHI-Hv50k-2016-28548	1H	402287232	G	G	G	G
JHI-Hv50k-2016-28566	1H	402308096	G	G	G	G
JHI-Hv50k-2016-28572	1H	402308864	G	G	G	G
JHI-Hv50k-2016-28600	1H	402679840	C	C	C	C
JHI-Hv50k-2016-28631	1H	402794080	C	C	C	T
JHI-Hv50k-2016-28635	1H	402794368	G	G	G	A
JHI-Hv50k-2016-28716	1H	402965728	G	G	G	A
JHI-Hv50k-2016-28720	1H	402969824	T	T	T	A
JHI-Hv50k-2016-28721	1H	402969952	C	C	C	T
JHI-Hv50k-2016-28732	1H	403273312	T	T	T	C
JHI-Hv50k-2016-28733	1H	403273440	A	A	A	G
JHI-Hv50k-2016-28734	1H	403274432	C	C	C	T
JHI-Hv50k-2016-28743	1H	403278560	C	C	C	T
JHI-Hv50k-2016-28745	1H	403280288	G	G	G	A
JHI-Hv50k-2016-28763	1H	403286048	T	T	T	A
JHI-Hv50k-2016-28765	1H	403286208	A	A	A	T
JHI-Hv50k-2016-28826	1H	403308160	T	T	T	T
11_21053	1H	403309600	G	G	-	-
JHI-Hv50k-2016-28834	1H	403329216	C	C	C	C
JHI-Hv50k-2016-28880	1H	404444128	A	A	A	A
JHI-Hv50k-2016-28956	1H	404896000	A	A	A	A
JHI-Hv50k-2016-29000	1H	404905056	G	G	G	G
JHI-Hv50k-2016-29001	1H	404905120	T	T	T	T
JHI-Hv50k-2016-29011	1H	404909152	T	T	T	T
JHI-Hv50k-2016-29015	1H	404909952	A	A	A	A
JHI-Hv50k-2016-29031	1H	404914368	A	A	A	A
JHI-Hv50k-2016-29039	1H	404915680	T	T	T	T
JHI-Hv50k-2016-29053	1H	405052640	G	G	G	G
JHI-Hv50k-2016-29056	1H	405063456	T	T	T	T
JHI-Hv50k-2016-29106	1H	405308288	AG	AG	-	G
JHI-Hv50k-2016-29135	1H	405717440	G	G	G	G
JHI-Hv50k-2016-29136	1H	405717696	A	A	A	A
SCRI_RS_147371	1H	406155264	T	T	C	T	Bowman vs Bonus
JHI-Hv50k-2016-29153	1H	406203584	C	C	C	C
JHI-Hv50k-2016-29162	1H	406205088	C	C	C	C
JHI-Hv50k-2016-29177	1H	406338496	T	T	T	A
JHI-Hv50k-2016-29181	1H	406338752	G	G	G	A
JHI-Hv50k-2016-29207	1H	406371680	A	A	A	A
JHI-Hv50k-2016-29216	1H	406402656	C	C	C	C
JHI-Hv50k-2016-29220	1H	406525984	A	A	A	C
JHI-Hv50k-2016-29224	1H	406530304	T	T	T	C
11_10768	1H	406535168	A	A	-	-
JHI-Hv50k-2016-29236	1H	406535168	A	A	A	G
JHI-Hv50k-2016-29255	1H	406622912	G	G	G	C
JHI-Hv50k-2016-29259	1H	406623616	A	A	A	G
JHI-Hv50k-2016-29271	1H	406711264	C	C	C	T
JHI-Hv50k-2016-29272	1H	406711328	G	G	G	A
JHI-Hv50k-2016-29288	1H	406994560	C	C	C	T
JHI-Hv50k-2016-29301	1H	407002816	C	C	C	T
11_21333	1H	407009088	C	C	-	-
JHI-Hv50k-2016-29333	1H	407348864	G	G	G	AG
JHI-Hv50k-2016-29418	1H	408787840	C	C	C	T
JHI-Hv50k-2016-29419	1H	408787968	T	T	T	C
JHI-Hv50k-2016-29420	1H	408788192	C	C	C	T
JHI-Hv50k-2016-29421	1H	408788608	T	T	T	C
JHI-Hv50k-2016-29422	1H	408788672	C	C	C	-
JHI-Hv50k-2016-29425	1H	408789280	G	G	G	-
JHI-Hv50k-2016-29428	1H	408789472	C	C	C	A
JHI-Hv50k-2016-29432	1H	408789728	G	G	G	G
JHI-Hv50k-2016-29433	1H	408789792	C	C	C	-
JHI-Hv50k-2016-29434	1H	408789856	G	G	G	G
JHI-Hv50k-2016-29435	1H	408790048	T	T	T	AT
JHI-Hv50k-2016-29468	1H	408926368	A	A	A	G
JHI-Hv50k-2016-29481	1H	408929664	C	C	C	T
JHI-Hv50k-2016-29504	1H	409307968	C	C	C	A
JHI-Hv50k-2016-29539	1H	409506528	T	T	T	C
12_11444	1H	409518624	G	G	-	-
JHI-Hv50k-2016-29552	1H	409518880	C	C	C	T
JHI-Hv50k-2016-29574	1H	409820928	A	A	A	G
JHI-Hv50k-2016-29600	1H	410005600	C	C	C	G
JHI-Hv50k-2016-29603	1H	410006112	A	A	A	A
JHI-Hv50k-2016-29604	1H	410006368	G	G	G	-
JHI-Hv50k-2016-29605	1H	410006432	T	T	T	C
JHI-Hv50k-2016-29606	1H	410006464	GT	GT	-	G
JHI-Hv50k-2016-29607	1H	410006560	A	A	A	AC
JHI-Hv50k-2016-29663	1H	410433088	G	G	G	G
SCRI_RS_1445	1H	410433536	C	C	C	C
JHI-Hv50k-2016-29680	1H	410438752	G	G	G	G
JHI-Hv50k-2016-29690	1H	410772672	G	G	G	G
SCRI_RS_207335	1H	410774432	C	C	C	C
JHI-Hv50k-2016-29735	1H	410865696	G	G	G	G
JHI-Hv50k-2016-29753	1H	411147104	A	A	A	A
SCRI_RS_100503	1H	411148896	T	T	T	T
JHI-Hv50k-2016-29770	1H	411797632	T	T	T	T
JHI-Hv50k-2016-29780	1H	412354144	G	G	G	G
JHI-Hv50k-2016-29782	1H	412354624	C	C	C	C
JHI-Hv50k-2016-29796	1H	412365600	C	C	C	C
JHI-Hv50k-2016-29798	1H	412367360	A	A	A	A
JHI-Hv50k-2016-29827	1H	412709056	A	A	A	A
JHI-Hv50k-2016-29828	1H	412709088	T	T	T	T
JHI-Hv50k-2016-29837	1H	413189248	G	G	G	G
JHI-Hv50k-2016-29845	1H	413475456	T	T	T	T
JHI-Hv50k-2016-29847	1H	413475584	GT	GT	T	T
JHI-Hv50k-2016-29848	1H	413475936	G	G	G	G
JHI-Hv50k-2016-29849	1H	413476192	G	G	G	G
JHI-Hv50k-2016-29861	1H	413586560	G	G	G	G
JHI-Hv50k-2016-29875	1H	413955008	A	A	A	A
JHI-Hv50k-2016-29876	1H	413955200	A	A	A	A
JHI-Hv50k-2016-29881	1H	413956032	C	C	C	C
JHI-Hv50k-2016-29941	1H	414058560	C	C	C	C
SCRI_RS_138118	1H	414058624	T	T	T	T
SCRI_RS_201072	1H	414060768	G	G	G	G
SCRI_RS_165072	1H	414061664	T	T	T	T
JHI-Hv50k-2016-29988	1H	414237792	G	G	G	G
JHI-Hv50k-2016-29990	1H	414238048	T	T	T	T
JHI-Hv50k-2016-30022	1H	414511360	T	T	T	T
SCRI_RS_225107	1H	414865856	C	C	C	C
JHI-Hv50k-2016-30044	1H	414866624	C	C	C	C
JHI-Hv50k-2016-30068	1H	415009376	A	A	A	A
SCRI_RS_207081	1H	415035072	T	T	T	T
JHI-Hv50k-2016-30102	1H	415036320	G	G	G	G
SCRI_RS_145305	1H	415042752	A	A	A	A
JHI-Hv50k-2016-30124	1H	415043136	A	A	A	A
SCRI_RS_213455	1H	415225472	G	G	G	G
JHI-Hv50k-2016-30141	1H	415362048	A	A	A	A
JHI-Hv50k-2016-30148	1H	415362944	C	C	C	C
JHI-Hv50k-2016-30162	1H	415364576	T	T	T	T
JHI-Hv50k-2016-30181	1H	415469728	A	A	A	A
JHI-Hv50k-2016-30240	1H	416281920	AG	AG	A	A
JHI-Hv50k-2016-30261	1H	416870464	C	C	C	C
JHI-Hv50k-2016-30275	1H	417154880	G	G	G	G
JHI-Hv50k-2016-30276	1H	417155072	C	C	C	C
JHI-Hv50k-2016-30277	1H	417155072	G	G	G	G
JHI-Hv50k-2016-30279	1H	417155264	G	G	G	G
JHI-Hv50k-2016-30295	1H	417614656	AG	AG	G	G
JHI-Hv50k-2016-30337	1H	418398592	A	A	A	A
JHI-Hv50k-2016-30342	1H	418399008	G	G	G	G
JHI-Hv50k-2016-30353	1H	418495392	G	G	G	G
JHI-Hv50k-2016-30384	1H	418518912	C	C	C	C
JHI-Hv50k-2016-30407	1H	418520608	A	A	A	A
JHI-Hv50k-2016-30408	1H	418520736	A	A	A	A
JHI-Hv50k-2016-30410	1H	418520800	A	A	A	A
JHI-Hv50k-2016-30413	1H	418521152	G	G	G	G
JHI-Hv50k-2016-30414	1H	418521504	T	T	T	T
JHI-Hv50k-2016-30415	1H	418522144	G	G	G	G
JHI-Hv50k-2016-30416	1H	418522176	G	G	G	G
JHI-Hv50k-2016-30421	1H	418524448	A	A	A	A
JHI-Hv50k-2016-30422	1H	418524480	T	T	T	T
JHI-Hv50k-2016-30423	1H	418524672	G	G	G	G
JHI-Hv50k-2016-30436	1H	418581952	G	G	G	G
JHI-Hv50k-2016-30466	1H	418861056	G	G	G	G
JHI-Hv50k-2016-30479	1H	418910464	T	T	T	T
JHI-Hv50k-2016-30480	1H	418910912	A	A	A	A
JHI-Hv50k-2016-30491	1H	418913056	T	T	T	T
JHI-Hv50k-2016-30536	1H	418993152	T	T	T	T
JHI-Hv50k-2016-30669	1H	419028096	G	G	G	G
JHI-Hv50k-2016-30672	1H	419028224	A	A	A	A
JHI-Hv50k-2016-30673	1H	419028288	C	C	C	C
JHI-Hv50k-2016-30674	1H	419028352	G	G	G	G
JHI-Hv50k-2016-30729	1H	419035680	T	T	T	T
11_10552	1H	419381792	A	A	-	-
JHI-Hv50k-2016-30776	1H	419383488	G	G	G	A
JHI-Hv50k-2016-30793	1H	419585824	C	C	C	C
JHI-Hv50k-2016-30803	1H	419765504	T	T	T	T
JHI-Hv50k-2016-30804	1H	419765728	C	C	C	T
JHI-Hv50k-2016-30821	1H	419782112	C	C	C	T
JHI-Hv50k-2016-30856	1H	420002624	T	T	T	C
JHI-Hv50k-2016-30859	1H	420002944	C	C	C	C
JHI-Hv50k-2016-30876	1H	420008160	C	C	C	C
JHI-Hv50k-2016-30877	1H	420008224	T	T	T	C
JHI-Hv50k-2016-30878	1H	420008320	G	G	G	C
JHI-Hv50k-2016-30879	1H	420008544	T	T	T	T
JHI-Hv50k-2016-30881	1H	420068672	T	T	T	G
[truncated: 86,090 more rows]
