# Supplementary material for: Conserved signalling components coordinate epidermal patterning and cuticle deposition in barley
Source: Nat Commun. 2022 Oct 13;13:6050. doi: 10.1038/s41467-022-33300-1 (PMC9561702; doi:10.1038/s41467-022-33300-1)
Supplement: Supplementary file 6 — Supplementary Dataset 4 [file 41467_2022_33300_MOESM6_ESM.xlsx]

## Sheet: Supplementary Data 4
Supplementary Data 4. Candidate genes of CER-G and CER-S
Candidate genes of CER-G
Gene	Chr	Start	End	Functional annotation	Top hit Ath ortholog (cutoff: 1e-05)	Ath_annotation
HORVU2Hr1G095870	2H	671800081	671824181	basic helix-loop-helix (bHLH) DNA-binding superfamily protein	AT1G31050	AT1G31050.1| Symbols: PFA1 | helix-loop-helix (bHLH) DNA-binding superfamily protein | chr1:11075398:11079289
HORVU2Hr1G095880	2H	671998367	672009876	Transducin/WD40 repeat-like superfamily protein	AT4G35560	AT4G35560.1 | Symbols: | Transducin/WD40 repeat-like superfamily protein | chr4:16881562-16886878 FORWARD LENGTH=1049
HORVU2Hr1G095990	2H	672581424	672602473	Hedgehog receptor, putative isoform 1	AT4G38350	AT4G38350.1 | Symbols: | Patched family protein | chr4:17958324-17966846 REVERSE LENGTH=1273
HORVU2Hr1G096240	2H	673522190	673528280	Protein S-acyltransferase 10	AT3G51390	AT3G51390.1 | Symbols: | DHHC-type zinc finger family protein | chr3:19075718-19077966 FORWARD LENGTH=340
HORVU2Hr1G096250	2H	673528394	673531461	L-ascorbate oxidase homolog	AT1G76160	AT1G76160.1 | Symbols: sks5 | SKU5 similar 5 | chr1:28578211-28581020 REVERSE LENGTH=541
HORVU2Hr1G096260	2H	673632309	673648823	GDSL esterase/lipase	AT1G33811	AT1G33811.1 | Symbols:no symbol available | no full name available | Chr1:12267918-12269690 FORWARD LENGTH=370
HORVU2Hr1G096300	2H	673848612	673856734	Lysine-specific histone demethylase 1 homolog 3	AT3G10390	AT3G10390.1 | Symbols: FLD | Flavin containing amine oxidoreductase family protein | chr3:3229293-3232345 FORWARD LENGTH=884
HORVU2Hr1G096350	2H	674144117	674153272	Protein kinase superfamily protein	AT1G63700	AT1G63700.1 | Symbols: EMB71, YDA, MAPKKK4 | Protein kinase superfamily protein | chr1:23625208-23629031 REVERSE LENGTH=883
HORVU2Hr1G096470	2H	674815444	674818430	Glycosyltransferase family
HORVU2Hr1G096810	2H	676847744	676852873	Myc-like anthocyanin regulatory protein	AT4G09820	AT4G09820.1 | Symbols: TT8, BHLH42 | basic helix-loop-helix (bHLH) DNA-binding superfamily protein | chr4:6182067-6186261 FORWARD LENGTH=518
HORVU2Hr1G096890	2H	677093978	677096368	UDP-Glycosyltransferase superfamily protein	AT2G31750	AT2G31750.1 | Symbols:UGT74D1 | UDP-glucosyl transferase 74D1 | Chr2:13497312-13499870 FORWARD LENGTH=456
HORVU2Hr1G096910	2H	677132345	677134864	UDP-Glycosyltransferase superfamily protein	AT2G29730	AT2G29730.1 | Symbols:UGT71D1 | UDP-glucosyl transferase 71D1 | Chr2:12703652-12705055 FORWARD LENGTH=467
HORVU2Hr1G097210	2H	678137420	678138302	MATE efflux family protein
HORVU2Hr1G097360	2H	678614446	678622985	Peroxisome biogenesis protein	AT5G17550	AT5G17550.2 | Symbols:PEX19-2,AtPEX19-2,PEX19B | peroxin 19-2 | Chr5:5786743-5787708 REVERSE LENGTH=191
HORVU2Hr1G097420	2H	678953813	678956992	ABC transporter permease	AT1G19800	AT1G19800.1 | Symbols: TGD1 | trigalactosyldiacylglycerol 1 | chr1:6846812-6847954 FORWARD LENGTH=350
HORVU2Hr1G097620	2H	679705343	679707300	histidine kinase 5	AT5G10720	AT5G10720.1 | Symbols:HK5,CKI2,AHK5 | CYTOKININ INDEPENDENT 2,histidine kinase 5 | Chr5:3386835-3390541 FORWARD LENGTH=922
Candidate genes of CER-S
Gene	Chr	Start (MorexV2)	End (MorexV2)	Functional annotation	Top hit Ath ortholog (cutoff: 1e-05)	Ath_annotation
HORVU.MOREX.r2.2HG0144660	2H	533260314	533265834	Beta-glucosidase	AT5G44640	AT5G44640.1 | Symbols:BGLU13 | beta glucosidase 13 | Chr5:18011146-18012669 FORWARD LENGTH=507
HORVU.MOREX.r2.2HG0144670	2H	533272856	533273845	Leucine-rich repeat receptor-like protein kinase family protein	AT5G06860	AT5G06860.1 | Symbols:PGIP1,ATPGIP1 | polygalacturonase inhibiting protein 1,POLYGALACTURONASE INHIBITING PROTEIN 1 | Chr5:2132373-2133434 FORWARD LENGTH=330
HORVU.MOREX.r2.2HG0144680	2H	533427400	533428392	Leucine-rich repeat receptor-like protein kinase family protein	AT5G06861	AT5G06860.1 | Symbols:PGIP1,ATPGIP1 | polygalacturonase inhibiting protein 1,POLYGALACTURONASE INHIBITING PROTEIN 1 | Chr5:2132373-2133434 FORWARD LENGTH=331
HORVU.MOREX.r2.2HG0144690	2H	533434485	533443902	Beta-glucosidase	AT5G44640	AT5G44640.1 | Symbols:BGLU13 | beta glucosidase 13 | Chr5:18011146-18012669 FORWARD LENGTH=507
HORVU.MOREX.r2.2HG0144720	2H	533630088	533631062	Brevis radix-like protein	AT5G20540	AT5G20540.1 | Symbols:BRXL4,ATBRXL4,BRX-LIKE4 | BREVIS RADIX-like 4 | Chr5:6947943-6951760 FORWARD LENGTH=384
HORVU.MOREX.r2.2HG0144750	2H	533635413	533635943	DNA polymerase	AT2G33855.1	AT2G33855.1 | Symbols:no symbol available | no full name available | Chr2:14324717-14325151 REVERSE LENGTH=144
