# Supplementary material for: Conserved signalling components coordinate epidermal patterning and cuticle deposition in barley
Source: Nat Commun. 2022 Oct 13;13:6050. doi: 10.1038/s41467-022-33300-1 (PMC9561702; doi:10.1038/s41467-022-33300-1)
Supplement: Supplementary file 7 — Supplementary Dataset 5 [file 41467_2022_33300_MOESM7_ESM.xlsx]

## Sheet: Supplementary Data 5
Supplementary Data 5. stomatal patterning on the first leaf of 14-day plants of Bonus, cer-g.10 and cer-s.31. Numbers in parentheses indicate how many instances of each were observed. N= 24 plants per genotype.
	stomatal clusters on abaxial surface of the first leaf of 14-day plant			stomatal clusters on adaxial surface of the first leaf of 14-day plant			Subsidiary cell abnormalities on abaxial leaf surface of the first leaf of 14-day plant					Subsidiary cell abnormalities on adaxial leaf surface of the first leaf of 14-day plant
Genotype	Double complex	Triple complex	Qudruple or higher complex	Double complex	Triple complex	Qudruple or higher complex	Subsidiary cell looping over intermediate epidermal cell	Subsidiary cell extending over epidermal cell	Shorter subsidiary cell than guard cell	Absent subsidiary cell	Supernumerary subsidiary cells	Subsidiary cell looping over intermediate epidermal cell	Subsidiary cell extending over epidermal cell	Shorter subsidiary cell than guard cell	Absent subsidiary cell	Supernumerary subsidiary cells
Bonus	100% (3)	0% (0)	0% (0)	100% (3)	0% (0)	0% (0)	0% (0)	8% (4)	47% (23)	22% (11)	22% (11)	0% (0)	6% (3)	35% (17)	27% (13)	31% (15)
cer-g.10	61% (98)	37% (59)	2% (4)	59% (92)	39% (61)	1% (2)	6% (11)	61% (118)	13% (26)	8% (15)	12% (23)	9% (15)	55% (96)	17% (29)	6% (11)	13% (23)
cer-s.31	52% (36)	48% (33)	0% (0)	52% (37)	46% (33)	1% (1)	6% (10)	53% (83)	23% (36)	5% (8)	11% (17)	5% (6)	44% (55)	24% (30)	12% (15)	16% (20)
