# Supplementary material for: Conserved signalling components coordinate epidermal patterning and cuticle deposition in barley
Source: Nat Commun. 2022 Oct 13;13:6050. doi: 10.1038/s41467-022-33300-1 (PMC9561702; doi:10.1038/s41467-022-33300-1)
Supplement: Supplementary file 8 — Supplementary Dataset 6 [file 41467_2022_33300_MOESM8_ESM.xlsx]

## Sheet: Supplementary Data 6
Supplementary Data 6. epidermal cell patterning analysis of cer-g.10 and cer-s.31 allele combinations.abcd different letters in each column indicate significant difference between genotypes (p = 0.05; one-way ANOVAs and Tukey’s HSD multiple comparison for stoma data and Dunn’s test following a Kruskal-Wallis test for prickle hair cell data). N = 8 for each genotype.
	2d-leaf stomatal patterning					2d-leaf prickle hair cell patterning					flag leaf sheath costal silica-cork cell patterning
Genotype	normal complex1	Double complex1	Triple complex1	Qudruple or higher complex2	all clusters1	single prickle hair cell2	2-4 cell cluster2	5-7 cell cluster2	>=8 cell cluster1	prickle hair cell index2	single cell3	silica-cork cell pair3	3-5 cell cluster3	6-9 cell cluster3	>=10 cell cluster3	non-pavement cell index3
ggSS	94.9%b	2.9%ab	2.1%b	0.1%b	5.1%b	71.7%a	24.2%a	3.4%a	0.7%c	60.4%c	2.9%a	64.9%a	19.2%b	11.2%b	1.7%d	74.2%d
ggSs	90.8%c	4.1%a	4.8%a	0.3%ab	9.2%a	7.2%b	19.3%ab	8.3%a	65.2%b	94.5%b	0.9%a	44.3%b	23.4%ab	20.2%a	11.1%c	81.6%c
GGss	98.1%a	0.9%c	0.9%b	0%b	1.9%c	3.9%b	3.9%c	3.5%a	88.8%a	96.8%ab	0.9%a	41.4%b	22.1%ab	19.7%a	16.1%bc	83.9%bc
Ggss	96.2%ab	1.8%bc	2.0%b	0%b	3.8%bc	0.9%b	9.0%bc	1.9%a	88.3%a	96.7%ab	1%a	35.2%bc	20.6%b	21.2%a	22%ab	85.9%ab
ggss	87.2%d	5.0%a	7%a	0.9%a	12.8%a	0.0%b	1.3%c	2.5%a	96.3%a	99.5%a	1.1%a	24.5%c	27.3%a	23.8%a	23.3%a	86.7%a
G: wild type allele; g: cer-g.10 allele; S: wild type allele; s, cer-s.31 allele
1 one-way ANOVAs with square-root transformation and Tukey’s HSD multiple comparison
2 Dunn’s test following a Kruskal-Wallis test
3one-way ANOVAs and Tukey’s HSD multiple comparison
