# Supplementary material for: Conserved signalling components coordinate epidermal patterning and cuticle deposition in barley
Source: Nat Commun. 2022 Oct 13;13:6050. doi: 10.1038/s41467-022-33300-1 (PMC9561702; doi:10.1038/s41467-022-33300-1)
Supplement: Supplementary file 9 — Supplementary Dataset 7 [file 41467_2022_33300_MOESM9_ESM.xlsx]

## Sheet: Supplementary Data 7
Supplementary Data 7. Full HC DEG list of BW111 (cer-g.10) and BW122 (cer-s.31) compared to Bowman. Orthologs of Arabidopsis thaliana (AT) and Oryza sativa (OS) are top-blastp hits within the criteria >35% identity and >70% query coverage in each species. DEGs with adj.pval < = 0.05 and FC > =2 are shown as down/up-regulated in cer-g.10 and cer-s.31 columns.
Gene annotation							Arabidopsis ortholog				Rice ortholog				cer-g.10 DEGs				cer-s.31 DEGs
BART1.ID	gene	chr	start	end	transcript	PANNZER annotation	ortholog_AT	annotation_AT	GO_IDs_AT	GO_terms_AT	ortholog_OS	annotation_OS	GO_IDs_OS	GO_terms_OS	contrast	adj.pval	log2FC	up.down	contrast	adj.pval	log2FC	up.down
BART1_0-p12130	HORVU2Hr1G070400	chr2H	497137462	497142223	HORVU2Hr1G070400.4	NA	NA	NA	NA	NA	NA	NA	NA	NA	BW111-BW	1.27151e-10	-4.81891	down-regulated	BW122-BW	8.73506e-11	-4.80501	down-regulated
BART1_0-p08344	HORVU2Hr1G018810	chr2H	48451647	48454988	HORVU2Hr1G018810.2	NA	NA	NA	NA	NA	NA	NA	NA	NA	BW111-BW	2.87942e-08	8.87056	up-regulated	NA	NA	NA	NA
BART1_0-p10630	HORVU2Hr1G048950	chr2H	275097689	275100967	HORVU2Hr1G048950.5	NA	NA	NA	NA	NA	NA	NA	NA	NA	BW111-BW	2.95949e-08	-5.44556	down-regulated	BW122-BW	3.18954e-08	-6.24364	down-regulated
BART1_0-p12505	HORVU2Hr1G076300	chr2H	549639777	549640709	HORVU2Hr1G076300.1		NA	NA	NA	NA	NA	NA	NA	NA	BW111-BW	5.44626e-08	5.5199	up-regulated	BW122-BW	3.22485e-08	5.80653	up-regulated
BART1_0-p09958	HORVU2Hr1G038850	chr2H	184790960	184802961	HORVU2Hr1G038850.7	Putative myosin heavy chain	NA	NA	NA	NA	LOC_Os07g05390	LOC_Os07g05390.1 protein|expressed protein	GO:0005739;	mitochondrion;	BW111-BW	6.46471e-08	2.4068	up-regulated	BW122-BW	1.25159e-07	2.16414	up-regulated
BART1_0-p10785	HORVU2Hr1G051510	chr2H	301403728	301406858	HORVU2Hr1G051510.2	NA	NA	NA	NA	NA	NA	NA	NA	NA	BW111-BW	6.46471e-08	-8.62853	down-regulated	BW122-BW	4.85505e-08	-8.74619	down-regulated
BART1_0-p11134	HORVU2Hr1G056770	chr2H	361825954	361832875	HORVU2Hr1G056770.49	NA	NA	NA	NA	NA	NA	NA	NA	NA	BW111-BW	1.17578e-07	-5.32699	down-regulated	BW122-BW	8.38747e-08	-5.6441	down-regulated
BART1_0-p11546	HORVU2Hr1G062530	chr2H	420478789	420480731	HORVU2Hr1G062530.3	NA	NA	NA	NA	NA	NA	NA	NA	NA	BW111-BW	1.17578e-07	-6.8181	down-regulated	BW122-BW	4.85505e-08	-6.20179	down-regulated
BART1_0-p12321	HORVU2Hr1G073820	chr2H	532891869	532893106	HORVU2Hr1G073820.1	NA	NA	NA	NA	NA	NA	NA	NA	NA	BW111-BW	1.17578e-07	8.56771	up-regulated	BW122-BW	5.91898e-07	6.98866	up-regulated
BART1_0-p12639	HORVU2Hr1G078370	chr2H	567491181	567494241	HORVU2Hr1G078370.1	NA	NA	NA	NA	NA	NA	NA	NA	NA	BW111-BW	1.41346e-07	-8.09643	down-regulated	BW122-BW	6.106e-08	-7.1229	down-regulated
BART1_0-p14400	HORVU2Hr1G099510	chr2H	687867935	687873305	HORVU2Hr1G099510.3	Ent-kaurene synthase I (Fragment)	AT1G79460	AT1G79460.1 | Symbols: GA2, KS, ATKS, ATKS1, KS1 | Terpenoid cyclases/Protein prenyltransferases superfamily protein | chr1:29890568-29894436 FORWARD LENGTH=785	GO:0000287;GO:0009570;GO:0009507;GO:0009686;GO:0009740;GO:0016102;GO:0009536;GO:0009899;GO:0010333;	magnesium ion binding;chloroplast stroma;chloroplast;gibberellin biosynthetic process;gibberellic acid mediated signaling pathway;diterpenoid biosynthetic process;plastid;ent-kaurene synthase activity;terpene synthase activity;	LOC_Os04g52210	LOC_Os04g52210.1 protein|terpene synthase, putative, expressed	GO:0003824;GO:0007165;GO:0009719;GO:0006629;GO:0009058;GO:0009536;GO:0009987;	catalytic activity;signal transduction;response to endogenous stimulus;lipid metabolic process;biosynthetic process;plastid;cellular process;	BW111-BW	1.90444e-07	-1.58754	down-regulated	NA	NA	NA	NA
BART1_0-p14174	HORVU2Hr1G096760	chr2H	676762273	676776061	HORVU2Hr1G096760.1	acyl-coenzyme A thioesterase 8-like	AT1G01710	AT1G01710.1 | Symbols: | Acyl-CoA thioesterase family protein | chr1:262950-266029 FORWARD LENGTH=427	GO:0006637;GO:0005777;GO:0009062;GO:0005829;GO:0047617;	acyl-CoA metabolic process;peroxisome;fatty acid catabolic process;cytosol;acyl-CoA hydrolase activity;	LOC_Os04g47120	LOC_Os04g47120.1 protein|acyl-CoA thioesterase 2, putative, expressed	GO:0000166;GO:0005777;GO:0008152;GO:0009987;GO:0016787;	nucleotide binding;peroxisome;metabolic process;cellular process;hydrolase activity;	BW111-BW	2.15421e-07	-1.49162	down-regulated	NA	NA	NA	NA
BART1_0-p12419	HORVU2Hr1G075290	chr2H	542970607	542972257	HORVU2Hr1G075290.12	NA	NA	NA	NA	NA	NA	NA	NA	NA	BW111-BW	2.1643e-07	-7.88418	down-regulated	BW122-BW	1.45231e-07	-8.00184	down-regulated
BART1_0-p12260	HORVU2Hr1G072780	chr2H	523866538	523870311	HORVU2Hr1G072780.14	NA	NA	NA	NA	NA	NA	NA	NA	NA	BW111-BW	2.35301e-07	-9.35035	down-regulated	BW122-BW	2.53597e-07	-9.00323	down-regulated
BART1_0-p39326	HORVU5Hr1G098510	chr5H	608056487	608057448	HORVU5Hr1G098510.2	NA	NA	NA	NA	NA	NA	NA	NA	NA	BW111-BW	3.434e-07	8.29508	up-regulated	BW122-BW	4.39123e-07	7.82208	up-regulated
BART1_0-p12307	HORVU2Hr1G073480	chr2H	530591598	530595134	HORVU2Hr1G073480.1		NA	NA	NA	NA	NA	NA	NA	NA	BW111-BW	4.03178e-07	11.8776	up-regulated	BW122-BW	3.61168e-07	11.5457	up-regulated
BART1_0-p10878	HORVU2Hr1G052780	chr2H	317975655	317976676	HORVU2Hr1G052780.1	NA	NA	NA	NA	NA	NA	NA	NA	NA	BW111-BW	4.61814e-07	-7.08104	down-regulated	BW122-BW	6.58696e-07	-8.02779	down-regulated
BART1_0-p10966	HORVU2Hr1G054370	chr2H	334349910	334398414	HORVU2Hr1G054370.1	Retrotransposon protein, putative, Ty1-copia subclass	NA	NA	NA	NA	LOC_Os01g32630	LOC_Os01g32630.1 protein|retrotransposon protein, putative, unclassified, expressed	no GO annotation available		BW111-BW	4.61814e-07	7.64288	up-regulated	BW122-BW	2.93451e-07	7.69674	up-regulated
BART1_0-p11166	HORVU2Hr1G057310	chr2H	366537855	366540051	HORVU2Hr1G057310.2	NA	NA	NA	NA	NA	NA	NA	NA	NA	BW111-BW	4.94059e-07	10.0683	up-regulated	BW122-BW	3.46517e-07	10.0431	up-regulated
BART1_0-p11049	HORVU2Hr1G055690	chr2H	347649728	347655356	HORVU2Hr1G055690.3		NA	NA	NA	NA	NA	NA	NA	NA	BW111-BW	4.9964e-07	-9.12741	down-regulated	BW122-BW	1.92527e-07	-8.74429	down-regulated
BART1_0-p10545	HORVU2Hr1G047460	chr2H	259052907	259054765	HORVU2Hr1G047460.9		NA	NA	NA	NA	NA	NA	NA	NA	BW111-BW	1.05429e-06	-8.35507	down-regulated	BW122-BW	6.44272e-07	-8.47273	down-regulated
BART1_0-p08507	HORVU2Hr1G020760	chr2H	57819696	57825918	HORVU2Hr1G020760.3		NA	NA	NA	NA	LOC_Os07g47140	LOC_Os07g47140.1 protein|CCT/B-box zinc finger protein, putative, expressed	GO:0003700;GO:0009058;GO:0005488;GO:0006139;GO:0005622;	sequence-specific DNA binding transcription factor activity;biosynthetic process;binding;nucleobase, nucleoside, nucleotide and nucleic acid metabolic process;intracellular;	BW111-BW	1.2967e-06	2.66496	up-regulated	BW122-BW	0.000179078	1.40773	up-regulated
BART1_0-p11387	HORVU2Hr1G060630	chr2H	405089037	405246239	HORVU2Hr1G060630.5	NA	NA	NA	NA	NA	NA	NA	NA	NA	BW111-BW	1.3183e-06	4.59349	up-regulated	BW122-BW	7.12562e-07	4.68012	up-regulated
BART1_0-p10580	HORVU2Hr1G048130	chr2H	267463655	267467322	HORVU2Hr1G048130.1		NA	NA	NA	NA	NA	NA	NA	NA	BW111-BW	2.06012e-06	-7.03727	down-regulated	BW122-BW	1.16468e-06	-7.15493	down-regulated
BART1_0-p01358	HORVU1Hr1G017700	chr1H	61118615	61119514	HORVU1Hr1G017700.2		NA	NA	NA	NA	NA	NA	NA	NA	BW111-BW	2.10165e-06	-1.28548	down-regulated	BW122-BW	2.62335e-07	-1.57375	down-regulated
BART1_0-p33423	HORVU5Hr1G016910	chr5H	65477503	65488559	HORVU5Hr1G016910.10	NA	NA	NA	NA	NA	NA	NA	NA	NA	BW111-BW	2.15314e-06	-1.15828	down-regulated	NA	NA	NA	NA
BART1_0-p15145	HORVU2Hr1G107990	chr2H	713107017	713109108	HORVU2Hr1G107990.1	Thioredoxin	AT1G11530	AT1G11530.1 | Symbols: ATCXXS1, CXXS1 | C-terminal cysteine residue is changed to a serine 1 | chr1:3874518-3875311 FORWARD LENGTH=118	GO:0003756;GO:0005737;GO:0005829;GO:0005576;	protein disulfide isomerase activity;cytoplasm;cytosol;extracellular region;	LOC_Os04g53740	LOC_Os04g53740.1 protein|thioredoxin, putative, expressed	GO:0003824;GO:0006464;GO:0005829;	catalytic activity;protein modification process;cytosol;	BW111-BW	2.25456e-06	1.04501	up-regulated	BW122-BW	9.36778e-07	1.09165	up-regulated
BART1_0-p12454	HORVU2Hr1G075740	chr2H	545218139	545224905	HORVU2Hr1G075740.1	NA	NA	NA	NA	NA	NA	NA	NA	NA	BW111-BW	2.80879e-06	-1.05555	down-regulated	NA	NA	NA	NA
BART1_0-p08302	HORVU2Hr1G018340	chr2H	46669153	46706691	HORVU2Hr1G018340.3	5'-AMP-activated protein kinase, catalytic alpha subunit	AT2G30360	AT2G30360.1 | Symbols: CIPK11, PKS5, SIP4, SNRK3.22 | SOS3-interacting protein 4 | chr2:12937265-12938572 REVERSE LENGTH=435	GO:0005634;GO:0005515;GO:0007165;GO:0009268;GO:0004672;GO:0006468;GO:0106311;GO:0106310;	nucleus;protein binding;signal transduction;response to pH;protein kinase activity;protein phosphorylation;protein threonine kinase activity;protein serine kinase activity;	LOC_Os07g48090	LOC_Os07g48090.1 protein|CAMK_KIN1/SNF1/Nim1_like.30 - CAMK includes calcium/calmodulin depedent protein kinases, expressed	GO:0000166;GO:0005515;GO:0007165;GO:0008152;GO:0006464;GO:0005575;GO:0016301;GO:0005773;GO:0009987;	nucleotide binding;protein binding;signal transduction;metabolic process;protein modification process;cellular_component;kinase activity;vacuole;cellular process;	BW111-BW	3.09537e-06	-1.67822	down-regulated	BW122-BW	1.29255e-05	-1.20162	down-regulated
BART1_0-p12616	HORVU2Hr1G078090	chr2H	565458000	565460399	HORVU2Hr1G078090.2	NA	NA	NA	NA	NA	NA	NA	NA	NA	BW111-BW	3.16054e-06	-2.15091	down-regulated	BW122-BW	1.69947e-05	-1.32808	down-regulated
BART1_0-p12403	HORVU2Hr1G074960	chr2H	540666586	540669937	HORVU2Hr1G074960.4	Cellulose synthase-like protein H3	AT2G32540	AT2G32540.1 | Symbols: ATCSLB04, CSLB04, ATCSLB4 | cellulose synthase-like B4 | chr2:13814686-13818289 FORWARD LENGTH=755	GO:0051753;GO:0005802;GO:0016757;GO:0016759;GO:0030244;GO:0005794;GO:0016760;GO:0005886;GO:0009833;	mannan synthase activity;trans-Golgi network;glycosyltransferase activity;cellulose synthase activity;cellulose biosynthetic process;Golgi apparatus;cellulose synthase (UDP-forming) activity;plasma membrane;plant-type primary cell wall biogenesis;	LOC_Os10g20090	LOC_Os10g20090.1 protein|CSLH1 - cellulose synthase-like family H, expressed	GO:0005975;GO:0016020;GO:0009058;GO:0016740;GO:0009987;	carbohydrate metabolic process;membrane;biosynthetic process;transferase activity;cellular process;	BW111-BW	3.90092e-06	1.73217	up-regulated	BW122-BW	5.26867e-05	1.15411	up-regulated
BART1_0-p11356	HORVU2Hr1G060210	chr2H	400584206	400586459	HORVU2Hr1G060210.2	Inositol transporter like	AT1G30220	AT1G30220.1 | Symbols: ATINT2, INT2 | inositol transporter 2 | chr1:10632957-10635439 REVERSE LENGTH=580	GO:0055085;GO:0015144;GO:0023052;GO:0005366;GO:0005886;GO:0090406;GO:0015798;	transmembrane transport;carbohydrate transmembrane transporter activity;signaling;myo-inositol:proton symporter activity;plasma membrane;pollen tube;myo-inositol transport;	LOC_Os07g05640	LOC_Os07g05640.1 protein|transporter family protein, putative, expressed	GO:0008150;GO:0005623;GO:0016020;GO:0006810;GO:0009987;GO:0005215;GO:0005886;	biological_process;cell;membrane;transport;cellular process;transporter activity;plasma membrane;	BW111-BW	5.12007e-06	1.02714	up-regulated	NA	NA	NA	NA
BART1_0-p20339	HORVU3Hr1G045630	chr3H	299539947	299542492	HORVU3Hr1G045630.2	Amino acid-polyamine transporter	AT3G56200	AT3G56200.1 | Symbols: | Transmembrane amino acid transporter family protein | chr3:20850087-20851779 FORWARD LENGTH=435	GO:0015171;GO:0003333;GO:0005886;	amino acid transmembrane transporter activity;amino acid transmembrane transport;plasma membrane;	LOC_Os01g61044	LOC_Os01g61044.1 protein|transmembrane amino acid transporter protein, putative, expressed	GO:0016020;GO:0005773;GO:0006810;GO:0009987;GO:0005215;	membrane;vacuole;transport;cellular process;transporter activity;	BW111-BW	6.58477e-06	-1.88752	down-regulated	BW122-BW	1.08088e-06	-2.29463	down-regulated
BART1_0-p08366	HORVU2Hr1G019010	chr2H	49151484	49164117	HORVU2Hr1G019010.4	ABC transporter G family member 11-like protein (Fragment)	AT1G17840	AT1G17840.1 | Symbols: WBC11, ABCG11, DSO, COF1, ATWBC11 | white-brown complex homolog protein 11 | chr1:6142870-6145894 FORWARD LENGTH=703	GO:0080051;GO:0042626;GO:0015245;GO:0055085;GO:0042803;GO:0015562;GO:0009651;GO:0009611;GO:0009897;GO:0042335;GO:0005886;GO:0005634;GO:0005515;GO:0009737;GO:0015908;GO:0010588;GO:0010222;GO:0010345;	cutin transport;ATPase-coupled transmembrane transporter activity;fatty acid transmembrane transporter activity;transmembrane transport;protein homodimerization activity;efflux transmembrane transporter activity;response to salt stress;response to wounding;external side of plasma membrane;cuticle development;plasma membrane;nucleus;protein binding;response to abscisic acid;fatty acid transport;co…	LOC_Os07g18874	LOC_Os07g18874.1 protein|white-brown complex homolog protein 11, putative, expressed	GO:0009628;GO:0009056;GO:0009719;GO:0006810;GO:0006139;GO:0006950;GO:0009987;GO:0005886;GO:0005215;GO:0016787;	response to abiotic stimulus;catabolic process;response to endogenous stimulus;transport;nucleobase, nucleoside, nucleotide and nucleic acid metabolic process;response to stress;cellular process;plasma membrane;transporter activity;hydrolase activity;	BW111-BW	6.84397e-06	-2.90632	down-regulated	BW122-BW	4.35252e-06	-2.51055	down-regulated
BART1_0-p09026	HORVU2Hr1G027080	chr2H	88787691	88793026	HORVU2Hr1G027080.5	Non-specific serine/threonine protein kinase	AT3G17510	AT3G17510.1 | Symbols: CIPK1, SnRK3.16 | CBL-interacting protein kinase 1 | chr3:5989309-5992627 REVERSE LENGTH=444	GO:0005634;GO:0005515;GO:0009737;GO:0009651;GO:0005737;GO:0006970;GO:0006468;GO:0004674;GO:0106311;GO:0106310;GO:0035556;GO:0005886;	nucleus;protein binding;response to abscisic acid;response to salt stress;cytoplasm;response to osmotic stress;protein phosphorylation;protein serine/threonine kinase activity;protein threonine kinase activity;protein serine kinase activity;intracellular signal transduction;plasma membrane;	LOC_Os07g44290	LOC_Os07g44290.1 protein|CAMK_KIN1/SNF1/Nim1_like.29 - CAMK includes calcium/calmodulin depedent protein kinases, expressed	GO:0009628;GO:0005515;GO:0008152;GO:0009719;GO:0016301;GO:0009987;GO:0006950;GO:0005886;	response to abiotic stimulus;protein binding;metabolic process;response to endogenous stimulus;kinase activity;cellular process;response to stress;plasma membrane;	BW111-BW	7.68333e-06	-1.15304	down-regulated	NA	NA	NA	NA
BART1_0-p12251	HORVU2Hr1G072750	chr2H	523377399	523379178	HORVU2Hr1G072750.4	Centroradialis	AT2G27550	AT2G27550.1 | Symbols: ATC | centroradialis | chr2:11773417-11774509 FORWARD LENGTH=175	GO:0005634;GO:0005737;GO:0010228;GO:0009910;	nucleus;cytoplasm;vegetative to reproductive phase transition of meristem;negative regulation of flower development;	LOC_Os04g33570	LOC_Os04g33570.1 protein|RCN4 Centroradialis-like1 homologous to TFL1 gene; contains Pfam profile PF01161: Phosphatidylethanolamine-binding protein, expressed	GO:0008150;GO:0008289;GO:0005575;	biological_process;lipid binding;cellular_component;	BW111-BW	7.74962e-06	6.37707	up-regulated	BW122-BW	1.82885e-06	6.93373	up-regulated
BART1_0-p12632	HORVU2Hr1G078270	chr2H	567204930	567210307	HORVU2Hr1G078270.7	Putative tetratricopeptide-like helical domain-containing protein	AT2G06000	AT2G06000.2 | Symbols: | Pentatricopeptide repeat (PPR) superfamily protein | chr2:2328000-2329610 REVERSE LENGTH=536	GO:0008150;GO:0009507;GO:0003674;	biological_process;chloroplast;molecular_function;	LOC_Os04g36840	LOC_Os04g36840.1 protein|PPR repeat domain containing protein, putative, expressed	GO:0008150;GO:0005575;GO:0003674;	biological_process;cellular_component;molecular_function;	BW111-BW	9.53973e-06	-2.53251	down-regulated	BW122-BW	4.61003e-06	-2.36821	down-regulated
BART1_0-p08200	HORVU2Hr1G016440	chr2H	37961422	37971866	HORVU2Hr1G016440.12	Pentatricopeptide repeat-containing protein mitochondrial	AT1G13040	AT1G13040.1 | Symbols: | Pentatricopeptide repeat (PPR-like) superfamily protein | chr1:4447647-4449200 FORWARD LENGTH=517	GO:0008150;GO:0005739;GO:0000325;	biological_process;mitochondrion;plant-type vacuole;	LOC_Os07g48850	LOC_Os07g48850.1 protein|PPR repeat containing protein, expressed	GO:0008150;GO:0016020;GO:0005773;	biological_process;membrane;vacuole;	BW111-BW	1.1483e-05	-1.28555	down-regulated	BW122-BW	4.33566e-06	-1.30765	down-regulated
BART1_0-p57767	HORVU0Hr1G004470	chrUn	25698354	25699627	HORVU0Hr1G004470.3	NA	NA	NA	NA	NA	NA	NA	NA	NA	BW111-BW	1.25487e-05	1.03857	up-regulated	NA	NA	NA	NA
BART1_0-p12647	HORVU2Hr1G078430	chr2H	568157138	568160711	HORVU2Hr1G078430.3	NA	NA	NA	NA	NA	NA	NA	NA	NA	BW111-BW	1.32601e-05	-6.05187	down-regulated	BW122-BW	4.01878e-06	-6.46078	down-regulated
BART1_0-p27629	HORVU4Hr1G022630	chr4H	119864079	119866957	HORVU4Hr1G022630.1	Non-specific serine/threonine protein kinase	AT5G58380	AT5G58380.1 | Symbols: CIPK10, PKS2, SIP1, SNRK3.8 | SOS3-interacting protein 1 | chr5:23597092-23598531 REVERSE LENGTH=479	GO:0005634;GO:0005515;GO:0007165;GO:0006468;GO:0106311;GO:0106310;	nucleus;protein binding;signal transduction;protein phosphorylation;protein threonine kinase activity;protein serine kinase activity;	LOC_Os12g02200	LOC_Os12g02200.1 protein|CAMK_KIN1/SNF1/Nim1_like.6 - CAMK includes calcium/calmodulin depedent protein kinases, expressed	GO:0000166;GO:0005515;GO:0007165;GO:0008152;GO:0006464;GO:0005575;GO:0016301;GO:0009987;	nucleotide binding;protein binding;signal transduction;metabolic process;protein modification process;cellular_component;kinase activity;cellular process;	BW111-BW	1.40583e-05	-2.67073	down-regulated	BW122-BW	5.28764e-06	-2.66554	down-regulated
BART1_0-p12059	HORVU2Hr1G069950	chr2H	493126447	493136309	HORVU2Hr1G069950.6	Calmodulin-binding transcription activator 4	AT5G09410	AT5G09410.2 | Symbols: EICBP.B, CAMTA1 | ethylene induced calmodulin binding protein | chr5:2921457-2927291 FORWARD LENGTH=1007	GO:0003690;GO:0006355;GO:0009414;GO:0006357;GO:0009733;GO:0009409;GO:0003677;GO:0005634;GO:0005516;GO:0003712;GO:0045893;GO:0005737;GO:0050826;	double-stranded DNA binding;regulation of transcription, DNA-templated;response to water deprivation;regulation of transcription by RNA polymerase II;response to auxin;response to cold;DNA binding;nucleus;calmodulin binding;transcription coregulator activity;positive regulation of transcription, DNA-templated;cytoplasm;response to freezing;	LOC_Os04g31900	LOC_Os04g31900.1 protein|calmodulin-binding transcription activator 4, putative, expressed	GO:0005515;GO:0005829;GO:0009058;GO:0006139;	protein binding;cytosol;biosynthetic process;nucleobase, nucleoside, nucleotide and nucleic acid metabolic process;	BW111-BW	1.65175e-05	-1.02531	down-regulated	NA	NA	NA	NA
BART1_0-p39661	HORVU5Hr1G102620	chr5H	614470165	614474166	HORVU5Hr1G102620.1	NA	NA	NA	NA	NA	NA	NA	NA	NA	BW111-BW	1.65175e-05	-1.21897	down-regulated	NA	NA	NA	NA
BART1_0-p29642	HORVU4Hr1G056240	chr4H	472365978	472369874	HORVU4Hr1G056240.2	Asparagine synthetase [glutamine-hydrolyzing]	AT5G65010	AT5G65010.1 | Symbols: ASN2 | asparagine synthetase 2 | chr5:25969224-25972278 FORWARD LENGTH=578	GO:0042538;GO:0009506;GO:0004071;GO:0005737;GO:0070981;GO:0006529;GO:0005829;GO:0004066;GO:0097164;	hyperosmotic salinity response;plasmodesma;aspartate-ammonia ligase activity;cytoplasm;L-asparagine biosynthetic process;asparagine biosynthetic process;cytosol;asparagine synthase (glutamine-hydrolyzing) activity;ammonium ion metabolic process;	LOC_Os03g18130	LOC_Os03g18130.1 protein|asparagine synthetase, putative, expressed	GO:0009628;GO:0003824;GO:0005829;GO:0009058;GO:0005575;GO:0009987;GO:0006950;	response to abiotic stimulus;catalytic activity;cytosol;biosynthetic process;cellular_component;cellular process;response to stress;	BW111-BW	1.77274e-05	-3.65945	down-regulated	BW122-BW	6.07515e-06	-4.65588	down-regulated
BART1_0-p54626	HORVU7Hr1G088740	chr7H	538935904	538941209	HORVU7Hr1G088740.1	NA	NA	NA	NA	NA	NA	NA	NA	NA	BW111-BW	1.77274e-05	2.32394	up-regulated	BW122-BW	3.07096e-05	1.9214	up-regulated
BART1_0-p39662	HORVU5Hr1G102630	chr5H	614474337	614476043	HORVU5Hr1G102630.2	NA	NA	NA	NA	NA	NA	NA	NA	NA	BW111-BW	1.77663e-05	-1.28898	down-regulated	NA	NA	NA	NA
BART1_0-p08372	HORVU2Hr1G019120	chr2H	49745328	49756195	HORVU2Hr1G019120.5		NA	NA	NA	NA	LOC_Os04g53120	LOC_Os04g53120.1 protein|NB-ARC domain containing protein, expressed	GO:0005515;GO:0006950;	protein binding;response to stress;	BW111-BW	1.81797e-05	1.41119	up-regulated	NA	NA	NA	NA
BART1_0-p12310	HORVU2Hr1G073670	chr2H	531521130	531521525	HORVU2Hr1G073670.1	NA	NA	NA	NA	NA	NA	NA	NA	NA	BW111-BW	1.92684e-05	2.14054	up-regulated	BW122-BW	3.66171e-05	1.74027	up-regulated
BART1_0-p30888	HORVU4Hr1G074130	chr4H	593153422	593154962	HORVU4Hr1G074130.2	Annexin like	AT2G38750	AT2G38750.1 | Symbols: ANNAT4 | annexin 4 | chr2:16196582-16198431 REVERSE LENGTH=319	GO:0009651;GO:0006970;GO:0005794;GO:0009414;GO:0005544;GO:0009986;GO:0009409;GO:0009408;GO:0009507;GO:0009737;GO:0009506;GO:0005737;GO:0005509;GO:0003729;	response to salt stress;response to osmotic stress;Golgi apparatus;response to water deprivation;calcium-dependent phospholipid binding;cell surface;response to cold;response to heat;chloroplast;response to abscisic acid;plasmodesma;cytoplasm;calcium ion binding;mRNA binding;	LOC_Os05g31750	LOC_Os05g31750.1 protein|annexin, putative, expressed	GO:0005623;GO:0009628;GO:0009719;GO:0008289;GO:0005488;GO:0005575;GO:0006950;	cell;response to abiotic stimulus;response to endogenous stimulus;lipid binding;binding;cellular_component;response to stress;	BW111-BW	2.19415e-05	-2.15054	down-regulated	BW122-BW	4.07477e-06	-2.58544	down-regulated
BART1_0-p54758	HORVU7Hr1G090410	chr7H	551084476	551088911	HORVU7Hr1G090410.1	Flavin containing polyamine oxidase	AT5G13700	AT5G13700.1 | Symbols: ATPAO1, APAO, PAO1 | polyamine oxidase 1 | chr5:4420222-4422974 REVERSE LENGTH=472	GO:0046592;GO:0052894;GO:0052895;GO:0050660;GO:0016491;GO:0005739;GO:0052904;GO:0052902;GO:0052903;GO:0046208;GO:0052901;GO:0006598;	polyamine oxidase activity;norspermine:oxygen oxidoreductase activity;N1-acetylspermine:oxygen oxidoreductase (N1-acetylspermidine-forming) activity;flavin adenine dinucleotide binding;oxidoreductase activity;mitochondrion;N1-acetylspermidine:oxygen oxidoreductase (3-acetamidopropanal-forming) activity;spermidine:oxygen oxidoreductase (3-aminopropanal-forming) activity;N1-acetylspermine:oxygen ox…	LOC_Os09g20284	LOC_Os09g20284.1 protein|amine oxidase, flavin-containing, domain containing protein, expressed	GO:0003824;GO:0008152;GO:0005488;	catalytic activity;metabolic process;binding;	BW111-BW	2.19415e-05	-3.30859	down-regulated	BW122-BW	2.96291e-05	-2.27242	down-regulated
BART1_0-p13714	HORVU2Hr1G091990	chr2H	650203228	650205120	HORVU2Hr1G091990.6	Glycoside hydrolase	AT1G62660	AT1G62660.1 | Symbols: | Glycosyl hydrolases family 32 protein | chr1:23199949-23203515 FORWARD LENGTH=648	GO:0005634;GO:0005975;GO:0071370;GO:0009617;GO:0009737;GO:0009651;GO:0016020;GO:0000325;GO:0004553;GO:0004575;GO:0005985;GO:0009414;	nucleus;carbohydrate metabolic process;cellular response to gibberellin stimulus;response to bacterium;response to abscisic acid;response to salt stress;membrane;plant-type vacuole;hydrolase activity, hydrolyzing O-glycosyl compounds;sucrose alpha-glucosidase activity;sucrose metabolic process;response to water deprivation;	LOC_Os02g01590	LOC_Os02g01590.2 protein|glycosyl hydrolases, putative, expressed	GO:0005975;GO:0008152;GO:0005773;GO:0016787;	carbohydrate metabolic process;metabolic process;vacuole;hydrolase activity;	BW111-BW	2.227e-05	-1.32992	down-regulated	BW122-BW	2.73037e-05	-1.04299	down-regulated
BART1_0-p35535	HORVU5Hr1G048100	chr5H	373450820	373456880	HORVU5Hr1G048100.4	asparagine synthetase [glutamine-hydrolyzing]	AT3G47340	AT3G47340.1 | Symbols: ASN1, DIN6, AT-ASN1 | glutamine-dependent asparagine synthase 1 | chr3:17438136-17441043 REVERSE LENGTH=584	GO:0009063;GO:0043617;GO:0009749;GO:0009750;GO:0005737;GO:0070981;GO:0006529;GO:0005829;GO:0004066;GO:0009646;GO:0009744;	cellular amino acid catabolic process;cellular response to sucrose starvation;response to glucose;response to fructose;cytoplasm;L-asparagine biosynthetic process;asparagine biosynthetic process;cytosol;asparagine synthase (glutamine-hydrolyzing) activity;response to absence of light;response to sucrose;	LOC_Os06g15420	LOC_Os06g15420.1 protein|asparagine synthetase, putative, expressed	GO:0003824;GO:0005829;GO:0009058;GO:0009987;	catalytic activity;cytosol;biosynthetic process;cellular process;	BW111-BW	2.27804e-05	-3.24929	down-regulated	BW122-BW	2.2911e-06	-4.30504	down-regulated
BART1_0-p01772	HORVU1Hr1G024000	chr1H	106882819	106883768	HORVU1Hr1G024000.2	NA	NA	NA	NA	NA	NA	NA	NA	NA	BW111-BW	2.28741e-05	4.77336	up-regulated	BW122-BW	7.14443e-06	4.88019	up-regulated
BART1_0-p42463	HORVU6Hr1G011090	chr6H	19555740	19558134	HORVU6Hr1G011090.1	Cytokinin-N-glucosyltransferase 1	AT3G55700	AT3G55700.1 | Symbols: | UDP-Glycosyltransferase superfamily protein | chr3:20671202-20673278 FORWARD LENGTH=460	GO:0005634;GO:0016757;GO:0080043;GO:0080044;	nucleus;glycosyltransferase activity;quercetin 3-O-glucosyltransferase activity;quercetin 7-O-glucosyltransferase activity;	LOC_Os03g60960	LOC_Os03g60960.1 protein|cytokinin-N-glucosyltransferase 1, putative, expressed	GO:0009607;GO:0005623;GO:0008152;GO:0016740;GO:0006950;	response to biotic stimulus;cell;metabolic process;transferase activity;response to stress;	BW111-BW	2.42159e-05	-1.51566	down-regulated	NA	NA	NA	NA
BART1_0-p15840	HORVU2Hr1G115960	chr2H	736295880	736301245	HORVU2Hr1G115960.1	Lipoxygenase	AT3G22400	AT3G22400.1 | Symbols: LOX5 | PLAT/LH2 domain-containing lipoxygenase family protein | chr3:7927011-7931167 FORWARD LENGTH=886	GO:0048364;GO:0016702;GO:1990136;GO:0005737;GO:0031408;GO:0034440;GO:1900366;GO:0010311;	root development;oxidoreductase activity, acting on single donors with incorporation of molecular oxygen, incorporation of two atoms of oxygen;linoleate 9S-lipoxygenase activity;cytoplasm;oxylipin biosynthetic process;lipid oxidation;negative regulation of defense response to insect;lateral root formation;	LOC_Os03g49380	LOC_Os03g49380.1 protein|lipoxygenase, putative, expressed	GO:0007275;GO:0009791;GO:0008152;GO:0009058;GO:0005488;GO:0005575;GO:0009536;GO:0006950;GO:0009987;GO:0040007;GO:0009607;GO:0003824;GO:0009719;GO:0006629;GO:0016043;	multicellular organismal development;post-embryonic development;metabolic process;biosynthetic process;binding;cellular_component;plastid;response to stress;cellular process;growth;response to biotic stimulus;catalytic activity;response to endogenous stimulus;lipid metabolic process;cellular component organization;	BW111-BW	2.73086e-05	-1.73609	down-regulated	BW122-BW	0.00027554	-1.0432	down-regulated
BART1_0-p13673	HORVU2Hr1G091440	chr2H	648064375	648066772	HORVU2Hr1G091440.1	Salutaridine reductase	AT1G01800	AT1G01800.1 | Symbols: | NAD(P)-binding Rossmann-fold superfamily protein | chr1:293396-294888 FORWARD LENGTH=295	GO:0009507;GO:0005737;GO:0016491;GO:0016020;GO:0005829;GO:0009505;	chloroplast;cytoplasm;oxidoreductase activity;membrane;cytosol;plant-type cell wall;	LOC_Os04g44980	LOC_Os04g44980.1 protein|short-chain dehydrogenase/reductase, putative, expressed	GO:0003824;GO:0005618;GO:0008152;GO:0005488;	catalytic activity;cell wall;metabolic process;binding;	BW111-BW	2.8897e-05	-6.38481	down-regulated	NA	NA	NA	NA
BART1_0-p56968	HORVU7Hr1G118090	chr7H	646600839	646607104	HORVU7Hr1G118090.4	Shikimate O-hydroxycinnamoyltransferase	AT5G48930	AT5G48930.1 | Symbols: HCT | hydroxycinnamoyl-CoA shikimate/quinate hydroxycinnamoyl transferase | chr5:19836654-19838092 REVERSE LENGTH=433	GO:0010252;GO:0016747;GO:0005515;GO:0009809;GO:0005737;GO:0016020;GO:0009963;GO:0047205;GO:0047172;	auxin homeostasis;acyltransferase activity, transferring groups other than amino-acyl groups;protein binding;lignin biosynthetic process;cytoplasm;membrane;positive regulation of flavonoid biosynthetic process;quinate O-hydroxycinnamoyltransferase activity;shikimate O-hydroxycinnamoyltransferase activity;	LOC_Os09g25460	LOC_Os09g25460.1 protein|transferase family protein, putative, expressed	GO:0019748;GO:0008150;GO:0008152;GO:0005829;GO:0009058;GO:0016740;GO:0009987;	secondary metabolic process;biological_process;metabolic process;cytosol;biosynthetic process;transferase activity;cellular process;	BW111-BW	3.19498e-05	-1.33225	down-regulated	BW122-BW	7.33625e-07	-2.14767	down-regulated
BART1_0-p29652	HORVU4Hr1G056470	chr4H	473592712	473596716	HORVU4Hr1G056470.12	Chloroplast omega-3 fatty acid desaturase	AT5G05580	AT5G05580.1 | Symbols: FAD8 | fatty acid desaturase 8 | chr5:1664331-1666345 FORWARD LENGTH=435	GO:0102835;GO:0102848;GO:0102837;GO:0009266;GO:0102842;GO:0102875;GO:0102874;GO:0016717;GO:0009941;GO:0042389;GO:0006633;GO:0102839;GO:0102849;GO:0005886;GO:0009507;GO:0006636;GO:0102840;	1-18:2-2-16:0-monogalactosyldiacylglycerol desaturase activity;1-18:2-2-18:2-digalactosyldiacylglycerol desaturase activity;1-18:2-2-16:1-monogalactosyldiacylglycerol desaturase activity;response to temperature stimulus;1-18:1-2-16:2-monogalactosyldiacylglycerol desaturase activity (SN2-16:3 forming);1-18:2-2-18:2-monogalactosyldiacylglycerol desaturase activity;1-16:0-2-18:2-digalactosyldiacylgl…	LOC_Os03g18070	LOC_Os03g18070.1 protein|omega-3 fatty acid desaturase, chloroplast precursor, putative, expressed	GO:0009628;GO:0003824;GO:0006629;GO:0008152;GO:0009058;GO:0009536;GO:0009987;	response to abiotic stimulus;catalytic activity;lipid metabolic process;metabolic process;biosynthetic process;plastid;cellular process;	BW111-BW	3.22935e-05	-1.54961	down-regulated	BW122-BW	1.67995e-06	-2.18463	down-regulated
BART1_0-p16069	HORVU2Hr1G118740	chr2H	743214575	743222844	HORVU2Hr1G118740.11	Dihydroorotase	AT4G04955	AT4G04955.1 | Symbols: ATALN, ALN | allantoinase | chr4:2522301-2525259 REVERSE LENGTH=506	GO:0009507;GO:0008270;GO:0005737;GO:0006145;GO:0005783;GO:0010136;GO:0004038;GO:0000256;GO:0050897;GO:0006995;	chloroplast;zinc ion binding;cytoplasm;purine nucleobase catabolic process;endoplasmic reticulum;ureide catabolic process;allantoinase activity;allantoin catabolic process;cobalt ion binding;cellular response to nitrogen starvation;	NA	NA	NA	NA	BW111-BW	3.84402e-05	1.6726	up-regulated	BW122-BW	0.000206497	1.13118	up-regulated
BART1_0-p11545	HORVU2Hr1G062440	chr2H	420443724	420478458	HORVU2Hr1G062440.27	NA	NA	NA	NA	NA	NA	NA	NA	NA	BW111-BW	4.16543e-05	1.56759	up-regulated	BW122-BW	1.11622e-05	1.59503	up-regulated
BART1_0-p27653	HORVU4Hr1G022950	chr4H	122274324	122279821	HORVU4Hr1G022950.11	Thrombomodulin	AT3G52850	AT3G52850.1 | Symbols: VSR1, BP-80, ATELP, BP80, BP80B, ATELP1, ATVSR1, GFS1, VSR1;1, BP80-1;1 | vacuolar sorting receptor homolog 1 | chr3:19587999-19591690 FORWARD LENGTH=623	GO:0017119;GO:0061630;GO:0005770;GO:0009940;GO:0005794;GO:0007034;GO:0005783;GO:0005576;GO:0006623;GO:0005622;GO:0005886;GO:0006511;GO:0006896;GO:0005802;GO:0005768;GO:0005515;GO:0005509;GO:0010209;GO:0016020;GO:0005829;	Golgi transport complex;ubiquitin protein ligase activity;late endosome;amino-terminal vacuolar sorting propeptide binding;Golgi apparatus;vacuolar transport;endoplasmic reticulum;extracellular region;protein targeting to vacuole;intracellular anatomical structure;plasma membrane;ubiquitin-dependent protein catabolic process;Golgi to vacuole transport;trans-Golgi network;endosome;protein binding;…	LOC_Os11g02464	LOC_Os11g02464.1 protein|vacuolar-sorting receptor precursor, putative, expressed	GO:0005515;GO:0005794;GO:0005488;GO:0006810;GO:0009987;GO:0005886;	protein binding;Golgi apparatus;binding;transport;cellular process;plasma membrane;	BW111-BW	4.59899e-05	-1.36763	down-regulated	NA	NA	NA	NA
BART1_0-p13666	HORVU2Hr1G091430	chr2H	648052058	648053989	HORVU2Hr1G091430.7	Salutaridine reductase	AT1G01800	AT1G01800.1 | Symbols: | NAD(P)-binding Rossmann-fold superfamily protein | chr1:293396-294888 FORWARD LENGTH=295	GO:0009507;GO:0005737;GO:0016491;GO:0016020;GO:0005829;GO:0009505;	chloroplast;cytoplasm;oxidoreductase activity;membrane;cytosol;plant-type cell wall;	LOC_Os04g44950	LOC_Os04g44950.1 protein|short-chain dehydrogenase/reductase, putative, expressed	GO:0003824;GO:0005618;GO:0008152;GO:0005488;	catalytic activity;cell wall;metabolic process;binding;	BW111-BW	4.69735e-05	-1.19715	down-regulated	NA	NA	NA	NA
BART1_0-p27774	HORVU4Hr1G024400	chr4H	138437956	138444584	HORVU4Hr1G024400.18	Glucan endo-1,3-beta-glucosidase	AT1G07120	AT1G07120.1 | Symbols: | FUNCTIONS IN: molecular_function unknown; INVOLVED IN: biological_process unknown; LOCATED IN: chloroplast envelope; EXPRESSED IN: inflorescence meristem, petal, leaf whorl, flower; EXPRESSED DURING: 4 anthesis, petal differentiation and expansion stage; BEST Arabidopsis thaliana protein match is: Tetratricopeptide repeat (TPR)-like superfamily protein (TAIR:AT4G18570.1);…	GO:0009707;GO:0005634;GO:0009941;GO:0009658;GO:0003674;	chloroplast outer membrane;nucleus;chloroplast envelope;chloroplast organization;molecular_function;	NA	NA	NA	NA	BW111-BW	5.08418e-05	-1.13749	down-regulated	BW122-BW	3.30625e-06	-1.507	down-regulated
BART1_0-p52210	HORVU7Hr1G051730	chr7H	195495601	195498832	HORVU7Hr1G051730.6	NA	NA	NA	NA	NA	NA	NA	NA	NA	BW111-BW	5.20289e-05	-1.65161	down-regulated	BW122-BW	9.43961e-06	-1.82068	down-regulated
BART1_0-p24095	HORVU3Hr1G095240	chr3H	649184868	649225633	HORVU3Hr1G095240.6	NA	NA	NA	NA	NA	NA	NA	NA	NA	BW111-BW	5.2047e-05	-2.98894	down-regulated	NA	NA	NA	NA
BART1_0-p26058	HORVU4Hr1G000850	chr4H	1301221	1303023	HORVU4Hr1G000850.1	C2 calcium-dependent membrane targeting	NA	NA	NA	NA	LOC_Os08g44850	LOC_Os08g44850.1 protein|C2 domain containing protein, putative, expressed	GO:0008150;GO:0005575;GO:0003674;	biological_process;cellular_component;molecular_function;	BW111-BW	5.2047e-05	-1.43225	down-regulated	BW122-BW	1.64851e-05	-1.38616	down-regulated
BART1_0-p12433	HORVU2Hr1G075230	chr2H	542372600	542379315	HORVU2Hr1G075230.4	Putative tripeptidyl-peptidase II	AT5G67360	AT5G67360.1 | Symbols: ARA12 | Subtilase family protein | chr5:26872192-26874465 REVERSE LENGTH=757	GO:0099503;GO:0080001;GO:0048046;GO:0005618;GO:0004252;GO:0010214;GO:0048359;GO:0005576;	secretory vesicle;mucilage extrusion from seed coat;apoplast;cell wall;serine-type endopeptidase activity;seed coat development;mucilage metabolic process involved in seed coat development;extracellular region;	LOC_Os04g35140	LOC_Os04g35140.1 protein|OsSub41 - Putative Subtilisin homologue, expressed	GO:0019538;GO:0009791;GO:0008152;GO:0005618;GO:0005576;GO:0000003;GO:0009987;GO:0016787;	protein metabolic process;post-embryonic development;metabolic process;cell wall;extracellular region;reproduction;cellular process;hydrolase activity;	BW111-BW	5.37344e-05	-2.48036	down-regulated	BW122-BW	4.87351e-06	-3.81274	down-regulated
BART1_0-p43777	HORVU6Hr1G029750	chr6H	122180418	122182774	HORVU6Hr1G029750.1	Glutamine amidotransferase	AT2G23970	AT2G23970.1 | Symbols: | Class I glutamine amidotransferase-like superfamily protein | chr2:10199698-10201081 FORWARD LENGTH=251	GO:0005737;GO:0005829;	cytoplasm;cytosol;	LOC_Os02g08270	LOC_Os02g08270.1 protein|class I glutamine amidotransferase, putative, expressed	GO:0003824;GO:0008152;GO:0006950;	catalytic activity;metabolic process;response to stress;	BW111-BW	5.64826e-05	-2.69171	down-regulated	BW122-BW	8.03163e-06	-3.89828	down-regulated
BART1_0-p09816	HORVU2Hr1G037140	chr2H	168267805	168268648	HORVU2Hr1G037140.3	SAUR30-auxin-responsive SAUR family member	NA	NA	NA	NA	LOC_Os07g29310	LOC_Os07g29310.1 protein|OsSAUR30 - Auxin-responsive SAUR gene family member, expressed	GO:0009719;GO:0005575;GO:0003674;	response to endogenous stimulus;cellular_component;molecular_function;	BW111-BW	6.05608e-05	1.50365	up-regulated	NA	NA	NA	NA
BART1_0-p23562	HORVU3Hr1G088940	chr3H	626505720	626507482	HORVU3Hr1G088940.1	Pyridoxal phosphate-dependent decarboxylase	AT2G20340	AT2G20340.1 | Symbols: | Pyridoxal phosphate (PLP)-dependent transferases superfamily protein | chr2:8779804-8782490 FORWARD LENGTH=490	GO:0030170;GO:0006559;GO:0005737;GO:0009611;GO:0006520;GO:1990055;GO:0016831;	pyridoxal phosphate binding;L-phenylalanine catabolic process;cytoplasm;response to wounding;cellular amino acid metabolic process;phenylacetaldehyde synthase activity;carboxy-lyase activity;	LOC_Os10g26110	LOC_Os10g26110.1 protein|decarboxylase, putative, expressed	GO:0003824;GO:0008152;GO:0005488;GO:0005575;GO:0006950;GO:0009987;	catalytic activity;metabolic process;binding;cellular_component;response to stress;cellular process;	BW111-BW	6.19718e-05	-1.31534	down-regulated	NA	NA	NA	NA
BART1_0-p13633	HORVU2Hr1G090960	chr2H	646392625	646397894	HORVU2Hr1G090960.2	ATP-binding cassette transporter	AT1G17840	AT1G17840.1 | Symbols: WBC11, ABCG11, DSO, COF1, ATWBC11 | white-brown complex homolog protein 11 | chr1:6142870-6145894 FORWARD LENGTH=703	GO:0080051;GO:0042626;GO:0015245;GO:0055085;GO:0042803;GO:0015562;GO:0009651;GO:0009611;GO:0009897;GO:0042335;GO:0005886;GO:0005634;GO:0005515;GO:0009737;GO:0015908;GO:0010588;GO:0010222;GO:0010345;	cutin transport;ATPase-coupled transmembrane transporter activity;fatty acid transmembrane transporter activity;transmembrane transport;protein homodimerization activity;efflux transmembrane transporter activity;response to salt stress;response to wounding;external side of plasma membrane;cuticle development;plasma membrane;nucleus;protein binding;response to abscisic acid;fatty acid transport;co…	LOC_Os04g44610	LOC_Os04g44610.1 protein|white-brown complex homolog protein 11, putative, expressed	GO:0009628;GO:0009056;GO:0009719;GO:0006810;GO:0006139;GO:0006950;GO:0009987;GO:0005886;GO:0005215;GO:0016787;	response to abiotic stimulus;catabolic process;response to endogenous stimulus;transport;nucleobase, nucleoside, nucleotide and nucleic acid metabolic process;response to stress;cellular process;plasma membrane;transporter activity;hydrolase activity;	BW111-BW	6.29957e-05	-1.15262	down-regulated	BW122-BW	6.76799e-06	-1.35637	down-regulated
BART1_0-p55267	HORVU7Hr1G096850	chr7H	589904287	589914844	HORVU7Hr1G096850.21	ARM repeat superfamily protein	AT2G41830	AT2G41830.1 | Symbols: | Uncharacterized protein | chr2:17450431-17456453 REVERSE LENGTH=1025	GO:0005634;	nucleus;	LOC_Os07g10550	LOC_Os07g10550.1 protein|cyclin-related protein, putative, expressed	GO:0008150;GO:0005575;GO:0003674;	biological_process;cellular_component;molecular_function;	BW111-BW	6.80086e-05	-1.04606	down-regulated	BW122-BW	4.35252e-06	-1.36647	down-regulated
BART1_0-p58160	HORVU0Hr1G008950	chrUn	53571577	53574353	HORVU0Hr1G008950.4	Branched-chain-amino-acid aminotransferase	AT3G49680	AT3G49680.1 | Symbols: ATBCAT-3, BCAT3 | branched-chain aminotransferase 3 | chr3:18422768-18425473 FORWARD LENGTH=413	GO:0009570;GO:0052654;GO:0009097;GO:0052655;GO:0009507;GO:0009099;GO:0009098;GO:0004084;GO:0052656;	chloroplast stroma;L-leucine transaminase activity;isoleucine biosynthetic process;L-valine transaminase activity;chloroplast;valine biosynthetic process;leucine biosynthetic process;branched-chain-amino-acid transaminase activity;L-isoleucine transaminase activity;	LOC_Os03g12890	LOC_Os03g12890.2 protein|aminotransferase domain containing protein, putative, expressed	GO:0003824;GO:0008152;GO:0005739;GO:0016740;GO:0009987;GO:0009536;	catalytic activity;metabolic process;mitochondrion;transferase activity;cellular process;plastid;	BW111-BW	6.80086e-05	-1.59469	down-regulated	BW122-BW	2.92941e-05	-1.41018	down-regulated
BART1_0-p11479	HORVU2Hr1G061850	chr2H	418166439	418168007	HORVU2Hr1G061850.3	NA	NA	NA	NA	NA	NA	NA	NA	NA	BW111-BW	6.85977e-05	-1.42177	down-regulated	BW122-BW	2.5047e-05	-1.31048	down-regulated
BART1_0-p12373	HORVU2Hr1G074680	chr2H	538568400	538570032	HORVU2Hr1G074680.2	Zeaxanthin epoxidase, chloroplastic	AT5G66390	AT5G66390.1 | Symbols: | Peroxidase superfamily protein | chr5:26516063-26517329 REVERSE LENGTH=336	GO:0006979;GO:0009809;GO:0009505;GO:0005576;GO:0020037;	response to oxidative stress;lignin biosynthetic process;plant-type cell wall;extracellular region;heme binding;	LOC_Os04g34630	LOC_Os04g34630.1 protein|peroxidase precursor, putative, expressed	GO:0005623;GO:0003824;GO:0008152;GO:0005488;GO:0006950;	cell;catalytic activity;metabolic process;binding;response to stress;	BW111-BW	7.1995e-05	2.1771	up-regulated	BW122-BW	0.000233432	1.59551	up-regulated
BART1_0-p18589	HORVU3Hr1G019990	chr3H	60180962	60185270	HORVU3Hr1G019990.2	Putative alpha/Beta hydrolase	AT3G58800	AT3G58800.1 | Symbols: | unknown protein; Has 75 Blast hits to 75 proteins in 23 species: Archae - 0; Bacteria - 0; Metazoa - 0; Fungi - 0; Plants - 53; Viruses - 17; Other Eukaryotes - 5 (source: NCBI BLink). | chr3:21748562-21749596 FORWARD LENGTH=344	GO:0008150;GO:0005634;GO:0003674;	biological_process;nucleus;molecular_function;	LOC_Os02g13650	LOC_Os02g13650.1 protein|expressed protein	GO:0008150;GO:0003674;	biological_process;molecular_function;	BW111-BW	7.5331e-05	-2.43514	down-regulated	BW122-BW	1.70878e-05	-2.47126	down-regulated
BART1_0-p47296	HORVU6Hr1G084080	chr6H	553264611	553273865	HORVU6Hr1G084080.3	Protein DETOXIFICATION	AT3G23560	AT3G23560.1 | Symbols: ALF5 | MATE efflux family protein | chr3:8454361-8456588 REVERSE LENGTH=477	GO:0042910;GO:0055085;GO:0022857;GO:0015297;GO:0016020;GO:0009636;GO:0005886;	xenobiotic transmembrane transporter activity;transmembrane transport;transmembrane transporter activity;antiporter activity;membrane;response to toxic substance;plasma membrane;	LOC_Os07g31884	LOC_Os07g31884.1 protein|MATE efflux family protein, putative, expressed	GO:0008150;GO:0016020;GO:0006810;GO:0009987;GO:0005215;	biological_process;membrane;transport;cellular process;transporter activity;	BW111-BW	7.5331e-05	-1.03751	down-regulated	NA	NA	NA	NA
BART1_0-p28169	HORVU4Hr1G030610	chr4H	198135130	198139464	HORVU4Hr1G030610.3	NA	NA	NA	NA	NA	NA	NA	NA	NA	BW111-BW	7.68299e-05	1.24853	up-regulated	NA	NA	NA	NA
BART1_0-p24085	HORVU3Hr1G095240	chr3H	649184868	649225633	HORVU3Hr1G095240.6	NA	NA	NA	NA	NA	NA	NA	NA	NA	BW111-BW	8.28622e-05	-1.85068	down-regulated	NA	NA	NA	NA
BART1_0-p04396	HORVU1Hr1G065660	chr1H	468567696	468568371	HORVU1Hr1G065660.1	NA	NA	NA	NA	NA	NA	NA	NA	NA	BW111-BW	9.27958e-05	-2.28789	down-regulated	BW122-BW	6.4383e-05	-1.81981	down-regulated
BART1_0-p60330	HORVU0Hr1G039030	chrUn	247986131	247992212	HORVU0Hr1G039030.2	NA	NA	NA	NA	NA	NA	NA	NA	NA	BW111-BW	0.000102848	-2.26709	down-regulated	BW122-BW	9.53734e-05	-1.56655	down-regulated
BART1_0-p36456	HORVU5Hr1G062290	chr5H	484878658	484880525	HORVU5Hr1G062290.6		NA	NA	NA	NA	LOC_Os09g26780	LOC_Os09g26780.1 protein|zinc-finger protein, putative, expressed	GO:0005634;GO:0009607;GO:0005515;GO:0009908;GO:0007275;GO:0007165;GO:0009719;GO:0006950;	nucleus;response to biotic stimulus;protein binding;flower development;multicellular organismal development;signal transduction;response to endogenous stimulus;response to stress;	BW111-BW	0.000105133	-2.86693	down-regulated	BW122-BW	4.80622e-05	-2.2353	down-regulated
BART1_0-p05585	HORVU1Hr1G080680	chr1H	526057968	526060002	HORVU1Hr1G080680.1	Cytochrome P450, E-class, group IV	AT3G48520	AT3G48520.1 | Symbols: CYP94B3 | cytochrome P450, family 94, subfamily B, polypeptide 3 | chr3:17975104-17976624 REVERSE LENGTH=506	GO:0010154;GO:0016705;GO:0009694;GO:0009611;GO:0009555;GO:0005576;GO:0020037;GO:0002213;GO:0005789;GO:0052694;GO:0048653;GO:0005506;GO:0048480;	fruit development;oxidoreductase activity, acting on paired donors, with incorporation or reduction of molecular oxygen;jasmonic acid metabolic process;response to wounding;pollen development;extracellular region;heme binding;defense response to insect;endoplasmic reticulum membrane;jasmonoyl-isoleucine-12-hydroxylase activity;anther development;iron ion binding;stigma development;	LOC_Os11g29290	LOC_Os11g29290.1 protein|cytochrome P450, putative, expressed	GO:0019825;GO:0005623;GO:0009607;GO:0009908;GO:0007275;GO:0006629;GO:0006950;GO:0000003;GO:0009987;	oxygen binding;cell;response to biotic stimulus;flower development;multicellular organismal development;lipid metabolic process;response to stress;reproduction;cellular process;	BW111-BW	0.000114751	-2.8121	down-regulated	BW122-BW	1.63707e-05	-3.57113	down-regulated
BART1_0-p08400	HORVU2Hr1G019500	chr2H	50740757	50741863	HORVU2Hr1G019500.2	Universal stress family protein	NA	NA	NA	NA	NA	NA	NA	NA	BW111-BW	0.000114751	1.15984	up-regulated	NA	NA	NA	NA
BART1_0-p12614	HORVU2Hr1G078070	chr2H	565193275	565195546	HORVU2Hr1G078070.1	NA	NA	NA	NA	NA	NA	NA	NA	NA	BW111-BW	0.000114751	-1.13676	down-regulated	NA	NA	NA	NA
BART1_0-p47283	HORVU6Hr1G083960	chr6H	553017072	553138858	HORVU6Hr1G083960.2	Dehydrin	NA	NA	NA	NA	NA	NA	NA	NA	BW111-BW	0.000114751	-2.48649	down-regulated	BW122-BW	2.92941e-05	-2.35108	down-regulated
BART1_0-p12311	HORVU2Hr1G073680	chr2H	531610259	531611456	HORVU2Hr1G073680.3	NA	NA	NA	NA	NA	NA	NA	NA	NA	BW111-BW	0.0001168	1.86962	up-regulated	BW122-BW	4.52522e-05	1.75665	up-regulated
BART1_0-p15292	HORVU2Hr1G109590	chr2H	717267499	717281732	HORVU2Hr1G109590.5	Agmatine hydroxycinnamoyl transferase	NA	NA	NA	NA	LOC_Os04g56910	LOC_Os04g56910.1 protein|transferase family protein, putative, expressed	GO:0019748;GO:0008150;GO:0008152;GO:0005829;GO:0009058;GO:0016740;GO:0009987;	secondary metabolic process;biological_process;metabolic process;cytosol;biosynthetic process;transferase activity;cellular process;	BW111-BW	0.000117066	-1.55264	down-regulated	BW122-BW	3.98761e-05	-1.45118	down-regulated
BART1_0-p35250	HORVU5Hr1G044410	chr5H	343036795	343040890	HORVU5Hr1G044410.2	Hydroxymethylglutaryl-CoA lyase mitochondrial	AT2G26800	AT2G26800.1 | Symbols: | Aldolase superfamily protein | chr2:11429192-11432185 REVERSE LENGTH=433	GO:0009507;GO:0005515;GO:0046872;GO:0006629;GO:0005739;GO:0004419;GO:0006552;GO:0046951;	chloroplast;protein binding;metal ion binding;lipid metabolic process;mitochondrion;hydroxymethylglutaryl-CoA lyase activity;leucine catabolic process;ketone body biosynthetic process;	LOC_Os12g04020	LOC_Os12g04020.1 protein|hydroxymethylglutaryl-CoA lyase, putative, expressed	GO:0003824;GO:0008152;GO:0005739;GO:0009987;	catalytic activity;metabolic process;mitochondrion;cellular process;	BW111-BW	0.000119475	-1.38089	down-regulated	BW122-BW	9.08426e-06	-1.73127	down-regulated
BART1_0-p22731	HORVU3Hr1G078960	chr3H	581129340	581132970	HORVU3Hr1G078960.12	F-box family protein-like	AT2G26850	AT2G26850.1 | Symbols: | F-box family protein | chr2:11449369-11450889 REVERSE LENGTH=371	GO:0008150;GO:0009507;GO:0003674;	biological_process;chloroplast;molecular_function;	LOC_Os01g59180	LOC_Os01g59180.1 protein|OsFBX27 - F-box domain containing protein, expressed	GO:0008150;GO:0003674;	biological_process;molecular_function;	BW111-BW	0.000122525	1.07782	up-regulated	NA	NA	NA	NA
BART1_0-p54595	HORVU7Hr1G088260	chr7H	534545440	534548855	HORVU7Hr1G088260.4	Myo-inositol oxygenase	AT1G14520	AT1G14520.1 | Symbols: MIOX1 | myo-inositol oxygenase 1 | chr1:4968376-4969954 REVERSE LENGTH=311	GO:0050113;GO:0006949;GO:0005737;GO:0005506;GO:0019310;	inositol oxygenase activity;syncytium formation;cytoplasm;iron ion binding;inositol catabolic process;	LOC_Os06g36560	LOC_Os06g36560.1 protein|inositol oxygenase, putative, expressed	GO:0005737;GO:0003824;GO:0008152;GO:0009653;GO:0009987;	cytoplasm;catalytic activity;metabolic process;anatomical structure morphogenesis;cellular process;	BW111-BW	0.000134135	-1.22283	down-regulated	BW122-BW	5.06352e-06	-1.64585	down-regulated
BART1_0-p30081	HORVU4Hr1G062730	chr4H	524742501	524745773	HORVU4Hr1G062730.4	Carboxylesterase	AT2G45600	AT2G45600.1 | Symbols: | alpha/beta-Hydrolases superfamily protein | chr2:18789799-18790788 FORWARD LENGTH=329	GO:0005634;GO:0080030;GO:0016787;	nucleus;methyl indole-3-acetate esterase activity;hydrolase activity;	LOC_Os03g14730	LOC_Os03g14730.1 protein|gibberellin receptor GID1L2, putative, expressed	GO:0008152;GO:0016787;	metabolic process;hydrolase activity;	BW111-BW	0.000141295	-1.04185	down-regulated	NA	NA	NA	NA
BART1_0-p31029	HORVU4Hr1G076050	chr4H	599793913	599795830	HORVU4Hr1G076050.1	O-methyltransferase	NA	NA	NA	NA	LOC_Os11g20090	LOC_Os11g20090.1 protein|O-methyltransferase, putative, expressed	GO:0005515;GO:0008152;GO:0005829;GO:0016740;GO:0009987;	protein binding;metabolic process;cytosol;transferase activity;cellular process;	BW111-BW	0.000146393	-3.1298	down-regulated	BW122-BW	5.59053e-05	-6.52552	down-regulated
BART1_0-p45277	HORVU6Hr1G056110	chr6H	359587382	359590244	HORVU6Hr1G056110.3	S-adenosylmethionine decarboxylase proenzyme	AT3G25570	AT3G25570.2 | Symbols: | Adenosylmethionine decarboxylase family protein | chr3:9287413-9288462 REVERSE LENGTH=349	GO:0008295;GO:0006597;GO:0005829;GO:0004014;GO:0006557;	spermidine biosynthetic process;spermine biosynthetic process;cytosol;adenosylmethionine decarboxylase activity;S-adenosylmethioninamine biosynthetic process;	LOC_Os02g39790	LOC_Os02g39790.2 protein|CPuORF9 - conserved peptide uORF-containing transcript, expressed	GO:0003824;GO:0008152;GO:0009058;GO:0005575;GO:0009987;	catalytic activity;metabolic process;biosynthetic process;cellular_component;cellular process;	BW111-BW	0.000156862	-1.11761	down-regulated	BW122-BW	1.15673e-05	-1.34688	down-regulated
BART1_0-p15207	HORVU2Hr1G108620	chr2H	714773096	714775721	HORVU2Hr1G108620.5	NA	NA	NA	NA	NA	NA	NA	NA	NA	BW111-BW	0.000159836	1.83103	up-regulated	NA	NA	NA	NA
BART1_0-p32132	HORVU4Hr1G090780	chr4H	645995092	646003566	HORVU4Hr1G090780.6	NA	NA	NA	NA	NA	NA	NA	NA	NA	BW111-BW	0.000160481	-1.68548	down-regulated	BW122-BW	1.43111e-05	-2.02262	down-regulated
BART1_0-p20848	HORVU3Hr1G053380	chr3H	392853811	392862200	HORVU3Hr1G053380.1	Putative xenobiotic-transporting ATPase	AT1G15520	AT1G15520.1 | Symbols: PDR12, ATPDR12, ABCG40, ATABCG40 | pleiotropic drug resistance 12 | chr1:5331993-5338175 REVERSE LENGTH=1423	GO:0015692;GO:0090332;GO:0009753;GO:0009751;GO:0042631;GO:0009414;GO:0009409;GO:0009408;GO:0048581;GO:0098657;GO:0010496;GO:0098739;GO:0042626;GO:0055085;GO:0015562;GO:0010193;GO:0080168;GO:0046865;GO:0009723;GO:0005886;GO:0009738;GO:0009737;GO:0005515;GO:0002229;GO:0005739;	lead ion transport;stomatal closure;response to jasmonic acid;response to salicylic acid;cellular response to water deprivation;response to water deprivation;response to cold;response to heat;negative regulation of post-embryonic development;import into cell;intercellular transport;import across plasma membrane;ATPase-coupled transmembrane transporter activity;transmembrane transport;efflux trans…	LOC_Os01g42410	LOC_Os01g42410.1 protein|pleiotropic drug resistance protein, putative, expressed	GO:0009056;GO:0006810;GO:0006139;GO:0009987;GO:0005215;GO:0005886;GO:0016787;	catabolic process;transport;nucleobase, nucleoside, nucleotide and nucleic acid metabolic process;cellular process;transporter activity;plasma membrane;hydrolase activity;	BW111-BW	0.000161971	-1.08527	down-regulated	BW122-BW	3.0684e-05	-1.11879	down-regulated
BART1_0-p12234	HORVU2Hr1G072460	chr2H	519657160	519659014	HORVU2Hr1G072460.1	NA	NA	NA	NA	NA	NA	NA	NA	NA	BW111-BW	0.000173188	1.71329	up-regulated	BW122-BW	1.94422e-05	1.87633	up-regulated
BART1_0-p33481	HORVU5Hr1G018240	chr5H	73481503	73482727	HORVU5Hr1G018240.1	Senescence-associated protein	NA	NA	NA	NA	LOC_Os02g21925	LOC_Os02g21925.1 protein|expressed protein	GO:0008150;GO:0003674;	biological_process;molecular_function;	BW111-BW	0.000176208	-1.0041	down-regulated	NA	NA	NA	NA
BART1_0-p37964	HORVU5Hr1G081500	chr5H	564845583	564848348	HORVU5Hr1G081500.1	Senescence-inducible chloroplast non-yellowing protein 1	AT4G22920	AT4G22920.1 | Symbols: ATNYE1, NYE1 | non-yellowing 1 | chr4:12016776-12017969 REVERSE LENGTH=268	GO:0005515;GO:0015996;	protein binding;chlorophyll catabolic process;	LOC_Os09g36200	LOC_Os09g36200.1 protein|senescence-inducible chloroplast stay-green protein 1, putative, expressed	GO:0008150;GO:0009536;	biological_process;plastid;	BW111-BW	0.000177585	-1.77332	down-regulated	BW122-BW	9.53332e-06	-2.72518	down-regulated
BART1_0-p29350	HORVU4Hr1G051550	chr4H	423644596	423649526	HORVU4Hr1G051550.8	NA	NA	NA	NA	NA	NA	NA	NA	NA	BW111-BW	0.000186632	-1.11766	down-regulated	NA	NA	NA	NA
BART1_0-p06198	HORVU1Hr1G088840	chr1H	542732121	542733987	HORVU1Hr1G088840.2	Triacylglycerol lipase	AT4G18550	AT4G18550.1 | Symbols: | alpha/beta-Hydrolases superfamily protein | chr4:10225006-10226862 REVERSE LENGTH=419	GO:0005634;GO:0046340;GO:0019915;GO:0010187;GO:0047372;GO:0052651;GO:0005737;GO:0008970;	nucleus;diacylglycerol catabolic process;lipid storage;negative regulation of seed germination;acylglycerol lipase activity;monoacylglycerol catabolic process;cytoplasm;phospholipase A1 activity;	LOC_Os05g49840	LOC_Os05g49840.1 protein|phospholipase, putative, expressed	GO:0008150;GO:0009056;GO:0005737;GO:0006629;GO:0008152;GO:0009791;GO:0005575;GO:0009987;GO:0016787;	biological_process;catabolic process;cytoplasm;lipid metabolic process;metabolic process;post-embryonic development;cellular_component;cellular process;hydrolase activity;	BW111-BW	0.000189054	-3.72443	down-regulated	BW122-BW	4.20788e-05	-5.10677	down-regulated
BART1_0-p31028	HORVU4Hr1G076040	chr4H	599792044	599794526	HORVU4Hr1G076040.1	NA	NA	NA	NA	NA	NA	NA	NA	NA	BW111-BW	0.000194071	-1.56976	down-regulated	BW122-BW	4.08152e-06	-3.09042	down-regulated
BART1_0-p06948	HORVU2Hr1G002440	chr2H	5116019	5428753	HORVU2Hr1G002440.16	Laccase	AT3G09220	AT3G09220.1 | Symbols: LAC7 | laccase 7 | chr3:2827434-2830477 REVERSE LENGTH=567	GO:0005507;GO:0016491;GO:0052716;GO:0005576;	copper ion binding;oxidoreductase activity;hydroquinone:oxygen oxidoreductase activity;extracellular region;	LOC_Os10g20610	LOC_Os10g20610.1 protein|laccase-15 precursor, putative, expressed	GO:0019748;GO:0005623;GO:0009056;GO:0008152;GO:0005576;GO:0009987;	secondary metabolic process;cell;catabolic process;metabolic process;extracellular region;cellular process;	BW111-BW	0.000195374	-1.02531	down-regulated	NA	NA	NA	NA
BART1_0-p18054	HORVU3Hr1G013360	chr3H	28810277	28814683	HORVU3Hr1G013360.6	Triosephosphate isomerase	NA	NA	NA	NA	LOC_Os01g05480	LOC_Os01g05480.3 protein|expressed protein	GO:0008150;GO:0005739;GO:0003674;	biological_process;mitochondrion;molecular_function;	BW111-BW	0.000195374	1.02765	up-regulated	BW122-BW	2.20966e-05	1.12862	up-regulated
BART1_0-p47351	HORVU6Hr1G084860	chr6H	556676601	556680265	HORVU6Hr1G084860.2	Purple acid phosphatase	AT2G16430	AT2G16430.2 | Symbols: PAP10, ATPAP10 | purple acid phosphatase 10 | chr2:7120502-7122772 REVERSE LENGTH=468	GO:0009506;GO:0005618;GO:0009505;GO:0016036;GO:0005576;GO:0003993;	plasmodesma;cell wall;plant-type cell wall;cellular response to phosphate starvation;extracellular region;acid phosphatase activity;	LOC_Os12g44020	LOC_Os12g44020.1 protein|Ser/Thr protein phosphatase family protein, putative, expressed	GO:0008150;GO:0005618;GO:0008152;GO:0005829;GO:0005575;GO:0009987;GO:0016787;	biological_process;cell wall;metabolic process;cytosol;cellular_component;cellular process;hydrolase activity;	BW111-BW	0.000198472	-2.07624	down-regulated	BW122-BW	4.0008e-06	-3.51879	down-regulated
BART1_0-p24053	HORVU3Hr1G094800	chr3H	647577105	647577846	HORVU3Hr1G094800.1	NA	NA	NA	NA	NA	NA	NA	NA	NA	BW111-BW	0.000213556	3.60532	up-regulated	BW122-BW	0.000109195	3.25101	up-regulated
BART1_0-p17679	HORVU3Hr1G008280	chr3H	18875273	18880078	HORVU3Hr1G008280.1	GDSL esterase/lipase	AT1G28600	AT1G28600.1 | Symbols: | GDSL-like Lipase/Acylhydrolase superfamily protein | chr1:10051228-10053073 REVERSE LENGTH=393	GO:0016788;GO:0009507;GO:0005618;GO:0005576;	hydrolase activity, acting on ester bonds;chloroplast;cell wall;extracellular region;	LOC_Os01g46080	LOC_Os01g46080.1 protein|GDSL-like lipase/acylhydrolase, putative, expressed	GO:0008152;GO:0005618;GO:0006629;GO:0016787;	metabolic process;cell wall;lipid metabolic process;hydrolase activity;	BW111-BW	0.000216962	-1.03461	down-regulated	BW122-BW	9.44561e-06	-1.3922	down-regulated
BART1_0-p56796	HORVU7Hr1G116060	chr7H	642656958	642662397	HORVU7Hr1G116060.7	5-epiaristolochene 1,3-dihydroxylase	AT1G13080	AT1G13080.1 | Symbols: CYP71B2 | cytochrome P450, family 71, subfamily B, polypeptide 2 | chr1:4459212-4460807 FORWARD LENGTH=502	GO:0010286;GO:0009507;GO:0005506;GO:0016705;GO:0005576;GO:0020037;	heat acclimation;chloroplast;iron ion binding;oxidoreductase activity, acting on paired donors, with incorporation or reduction of molecular oxygen;extracellular region;heme binding;	LOC_Os02g17760	LOC_Os02g17760.1 protein|cytochrome P450, putative, expressed	GO:0019825;GO:0009628;GO:0003824;GO:0008152;GO:0005488;GO:0003674;GO:0006950;	oxygen binding;response to abiotic stimulus;catalytic activity;metabolic process;binding;molecular_function;response to stress;	BW111-BW	0.000219291	-1.52108	down-regulated	BW122-BW	8.14119e-06	-2.34104	down-regulated
BART1_0-p17933	HORVU3Hr1G011820	chr3H	25544091	25546276	HORVU3Hr1G011820.3	3-hydroxyindolin-2-one monooxygenase	AT3G26300	AT3G26300.1 | Symbols: CYP71B34 | cytochrome P450, family 71, subfamily B, polypeptide 34 | chr3:9639199-9640866 REVERSE LENGTH=500	GO:0009507;GO:0005506;GO:0016020;GO:0016709;GO:0020037;	chloroplast;iron ion binding;membrane;oxidoreductase activity, acting on paired donors, with incorporation or reduction of molecular oxygen, NAD(P)H as one donor, and incorporation of one atom of oxygen;heme binding;	LOC_Os08g01450	LOC_Os08g01450.1 protein|cytochrome P450, putative, expressed	GO:0019825;GO:0003824;GO:0008152;GO:0005488;GO:0003674;	oxygen binding;catalytic activity;metabolic process;binding;molecular_function;	BW111-BW	0.000231932	-3.14442	down-regulated	BW122-BW	2.43756e-05	-6.11254	down-regulated
BART1_0-p30928	HORVU4Hr1G074620	chr4H	594823939	594835503	HORVU4Hr1G074620.2	Amine oxidase	AT1G31690	AT1G31690.1 | Symbols: | Copper amine oxidase family protein | chr1:11343980-11347767 FORWARD LENGTH=677	GO:0005634;GO:0009507;GO:0009308;GO:0052595;GO:0005507;GO:0048038;GO:0052596;GO:0052593;GO:0008131;GO:0052594;	nucleus;chloroplast;amine metabolic process;aliphatic-amine oxidase activity;copper ion binding;quinone binding;phenethylamine:oxygen oxidoreductase (deaminating) activity;tryptamine:oxygen oxidoreductase (deaminating) activity;primary amine oxidase activity;aminoacetone:oxygen oxidoreductase(deaminating) activity;	LOC_Os06g23114	LOC_Os06g23114.1 protein|copper methylamine oxidase precursor, putative, expressed	GO:0005623;GO:0003824;GO:0008152;GO:0005488;	cell;catalytic activity;metabolic process;binding;	BW111-BW	0.000231932	-1.86543	down-regulated	BW122-BW	2.96291e-05	-2.12175	down-regulated
BART1_0-p15274	HORVU2Hr1G109430	chr2H	716583163	716885241	HORVU2Hr1G109430.2		NA	NA	NA	NA	LOC_Os04g56910	LOC_Os04g56910.1 protein|transferase family protein, putative, expressed	GO:0019748;GO:0008150;GO:0008152;GO:0005829;GO:0009058;GO:0016740;GO:0009987;	secondary metabolic process;biological_process;metabolic process;cytosol;biosynthetic process;transferase activity;cellular process;	BW111-BW	0.000234409	-2.18875	down-regulated	BW122-BW	7.29072e-05	-1.94247	down-regulated
BART1_0-p15274	HORVU2Hr1G109460	chr2H	716674803	716826451	HORVU2Hr1G109460.2		NA	NA	NA	NA	LOC_Os04g56910	LOC_Os04g56910.1 protein|transferase family protein, putative, expressed	GO:0019748;GO:0008150;GO:0008152;GO:0005829;GO:0009058;GO:0016740;GO:0009987;	secondary metabolic process;biological_process;metabolic process;cytosol;biosynthetic process;transferase activity;cellular process;	BW111-BW	0.000234409	-2.18875	down-regulated	BW122-BW	7.29072e-05	-1.94247	down-regulated
BART1_0-p15274	HORVU2Hr1G109470	chr2H	716699142	716700061	HORVU2Hr1G109470.1		NA	NA	NA	NA	LOC_Os04g56910	LOC_Os04g56910.1 protein|transferase family protein, putative, expressed	GO:0019748;GO:0008150;GO:0008152;GO:0005829;GO:0009058;GO:0016740;GO:0009987;	secondary metabolic process;biological_process;metabolic process;cytosol;biosynthetic process;transferase activity;cellular process;	BW111-BW	0.000234409	-2.18875	down-regulated	BW122-BW	7.29072e-05	-1.94247	down-regulated
BART1_0-p49051	HORVU7Hr1G010300	chr7H	14450117	14452591	HORVU7Hr1G010300.2	Glycosyltransferase	AT1G22360	AT1G22360.1 | Symbols: AtUGT85A2, UGT85A2 | UDP-glucosyl transferase 85A2 | chr1:7895068-7897527 REVERSE LENGTH=481	GO:0005634;GO:0008194;GO:0016757;GO:0080043;GO:0080044;GO:0015020;	nucleus;UDP-glycosyltransferase activity;glycosyltransferase activity;quercetin 3-O-glucosyltransferase activity;quercetin 7-O-glucosyltransferase activity;glucuronosyltransferase activity;	LOC_Os08g31200	LOC_Os08g31200.1 protein|cytokinin-O-glucosyltransferase 2, putative, expressed	GO:0008152;GO:0016740;GO:0005575;	metabolic process;transferase activity;cellular_component;	BW111-BW	0.000234409	-1.57779	down-regulated	BW122-BW	1.00371e-05	-2.39214	down-regulated
BART1_0-p16231	HORVU2Hr1G120530	chr2H	748969429	748970797	HORVU2Hr1G120530.1	Wheatwin-2	AT3G04720	AT3G04720.1 | Symbols: PR4, HEL, PR-4 | pathogenesis-related 4 | chr3:1285691-1286531 REVERSE LENGTH=212	GO:0008061;GO:0009627;GO:0099503;GO:0004540;GO:0080027;GO:0009615;GO:0005576;GO:0042742;GO:0009723;	chitin binding;systemic acquired resistance;secretory vesicle;ribonuclease activity;response to herbivore;response to virus;extracellular region;defense response to bacterium;response to ethylene;	LOC_Os11g37950	LOC_Os11g37950.1 protein|WIP3 - Wound-induced protein precursor, expressed	GO:0009607;GO:0005623;GO:0009628;GO:0005515;GO:0009719;GO:0030246;GO:0006950;	response to biotic stimulus;cell;response to abiotic stimulus;protein binding;response to endogenous stimulus;carbohydrate binding;response to stress;	BW111-BW	0.000252273	-1.96352	down-regulated	BW122-BW	1.10847e-05	-3.61591	down-regulated
BART1_0-p41607	HORVU6Hr1G000540	chr6H	1153426	1154893	HORVU6Hr1G000540.3	NA	NA	NA	NA	NA	NA	NA	NA	NA	BW111-BW	0.000252273	-1.27786	down-regulated	NA	NA	NA	NA
BART1_0-p58249	HORVU0Hr1G010080	chrUn	57404637	57427236	HORVU0Hr1G010080.2	Solute carrier family 50 (Sugar transporter)	AT4G15920	AT4G15920.1 | Symbols: SWEET17, AtSWEET17 | Nodulin MtN3 family protein | chr4:9030742-9033343 REVERSE LENGTH=241	GO:0009705;GO:0009507;GO:0033231;GO:0015284;GO:1902334;	plant-type vacuole membrane;chloroplast;carbohydrate export;fructose uniporter activity;fructose export from vacuole to cytoplasm;	LOC_Os03g22200	LOC_Os03g22200.1 protein|nodulin MtN3 family protein, putative, expressed	GO:0005623;GO:0008150;GO:0016020;GO:0006810;GO:0009987;GO:0005886;GO:0005215;	cell;biological_process;membrane;transport;cellular process;plasma membrane;transporter activity;	BW111-BW	0.000279431	-1.70098	down-regulated	BW122-BW	7.89871e-06	-3.33119	down-regulated
BART1_0-p40475	HORVU5Hr1G112580	chr5H	639807894	639809373	HORVU5Hr1G112580.1	Protein synthesis inhibitor II	NA	NA	NA	NA	LOC_Os01g07300	LOC_Os01g07300.2 protein|uncharacterized 50.6 kDa protein in the 5region of gyrA and gyrB, putative, expressed	no GO annotation available		BW111-BW	0.000284783	-1.6862	down-regulated	BW122-BW	9.6163e-06	-2.91392	down-regulated
BART1_0-p23288	HORVU3Hr1G085460	chr3H	612819203	612827928	HORVU3Hr1G085460.1	SOUL heme-binding domain containing protein,expressed	AT2G37970	AT2G37970.1 | Symbols: SOUL-1 | SOUL heme-binding family protein | chr2:15891027-15891704 FORWARD LENGTH=225	GO:0005737;GO:0010017;GO:0005783;GO:0005794;GO:0000325;GO:0005886;GO:0020037;	cytoplasm;red or far-red light signaling pathway;endoplasmic reticulum;Golgi apparatus;plant-type vacuole;plasma membrane;heme binding;	LOC_Os01g63210	LOC_Os01g63210.1 protein|SOUL heme-binding protein, putative, expressed	GO:0009628;GO:0007165;GO:0006464;GO:0009058;GO:0005488;GO:0005773;GO:0005886;	response to abiotic stimulus;signal transduction;protein modification process;biosynthetic process;binding;vacuole;plasma membrane;	BW111-BW	0.000288292	-1.0389	down-regulated	BW122-BW	8.94835e-06	-1.47669	down-regulated
BART1_0-p13500	HORVU2Hr1G089440	chr2H	638986925	639231515	HORVU2Hr1G089440.4	Phenylalanine ammonia-lyase	AT2G37040	AT2G37040.1 | Symbols: PAL1, ATPAL1 | PHE ammonia lyase 1 | chr2:15557602-15560237 REVERSE LENGTH=725	GO:0009699;GO:0009611;GO:0009555;GO:0006952;GO:0045548;GO:0009800;GO:0046274;GO:0006979;GO:0006559;GO:0005515;GO:0046244;GO:0005737;GO:0009819;GO:0016841;GO:0010224;	phenylpropanoid biosynthetic process;response to wounding;pollen development;defense response;phenylalanine ammonia-lyase activity;cinnamic acid biosynthetic process;lignin catabolic process;response to oxidative stress;L-phenylalanine catabolic process;protein binding;salicylic acid catabolic process;cytoplasm;drought recovery;ammonia-lyase activity;response to UV-B;	LOC_Os04g43800	LOC_Os04g43800.1 protein|phenylalanine ammonia-lyase, putative, expressed	GO:0019748;GO:0009628;GO:0009056;GO:0003824;GO:0007275;GO:0005737;GO:0008152;GO:0009058;GO:0009987;GO:0006950;	secondary metabolic process;response to abiotic stimulus;catabolic process;catalytic activity;multicellular organismal development;cytoplasm;metabolic process;biosynthetic process;cellular process;response to stress;	BW111-BW	0.000299764	-1.11027	down-regulated	NA	NA	NA	NA
BART1_0-p13501	HORVU2Hr1G089440	chr2H	638986925	639231515	HORVU2Hr1G089440.4	Phenylalanine ammonia-lyase	AT2G37040	AT2G37040.1 | Symbols: PAL1, ATPAL1 | PHE ammonia lyase 1 | chr2:15557602-15560237 REVERSE LENGTH=725	GO:0009699;GO:0009611;GO:0009555;GO:0006952;GO:0045548;GO:0009800;GO:0046274;GO:0006979;GO:0006559;GO:0005515;GO:0046244;GO:0005737;GO:0009819;GO:0016841;GO:0010224;	phenylpropanoid biosynthetic process;response to wounding;pollen development;defense response;phenylalanine ammonia-lyase activity;cinnamic acid biosynthetic process;lignin catabolic process;response to oxidative stress;L-phenylalanine catabolic process;protein binding;salicylic acid catabolic process;cytoplasm;drought recovery;ammonia-lyase activity;response to UV-B;	LOC_Os04g43800	LOC_Os04g43800.1 protein|phenylalanine ammonia-lyase, putative, expressed	GO:0019748;GO:0009628;GO:0009056;GO:0003824;GO:0007275;GO:0005737;GO:0008152;GO:0009058;GO:0009987;GO:0006950;	secondary metabolic process;response to abiotic stimulus;catabolic process;catalytic activity;multicellular organismal development;cytoplasm;metabolic process;biosynthetic process;cellular process;response to stress;	BW111-BW	0.000306672	-1.51073	down-regulated	NA	NA	NA	NA
BART1_0-p01546	HORVU1Hr1G020410	chr1H	80434081	80435278	HORVU1Hr1G020410.1	1-aminocyclopropane-1-carboxylic acid oxidase	AT1G77330	AT1G77330.1 | Symbols: | 2-oxoglutarate (2OG) and Fe(II)-dependent oxygenase superfamily protein | chr1:29063215-29064447 REVERSE LENGTH=307	GO:0051213;GO:0009815;GO:0005737;GO:0009693;	dioxygenase activity;1-aminocyclopropane-1-carboxylate oxidase activity;cytoplasm;ethylene biosynthetic process;	LOC_Os05g05680	LOC_Os05g05680.1 protein|1-aminocyclopropane-1-carboxylate oxidase, putative, expressed	GO:0003824;GO:0008152;GO:0009058;GO:0005575;GO:0009987;	catalytic activity;metabolic process;biosynthetic process;cellular_component;cellular process;	BW111-BW	0.000318013	-1.37108	down-regulated	BW122-BW	5.77199e-06	-2.22617	down-regulated
BART1_0-p05343	HORVU1Hr1G077560	chr1H	517789252	517792319	HORVU1Hr1G077560.1	Tyrosine decarboxylase	AT2G20340	AT2G20340.1 | Symbols: | Pyridoxal phosphate (PLP)-dependent transferases superfamily protein | chr2:8779804-8782490 FORWARD LENGTH=490	GO:0030170;GO:0006559;GO:0005737;GO:0009611;GO:0006520;GO:1990055;GO:0016831;	pyridoxal phosphate binding;L-phenylalanine catabolic process;cytoplasm;response to wounding;cellular amino acid metabolic process;phenylacetaldehyde synthase activity;carboxy-lyase activity;	LOC_Os05g43510	LOC_Os05g43510.1 protein|decarboxylase, putative, expressed	GO:0003824;GO:0005737;GO:0008152;GO:0009987;GO:0006950;	catalytic activity;cytoplasm;metabolic process;cellular process;response to stress;	BW111-BW	0.000323811	-3.04011	down-regulated	BW122-BW	4.03476e-05	-3.82587	down-regulated
BART1_0-p48814	HORVU7Hr1G007480	chr7H	9803442	9804911	HORVU7Hr1G007480.2	Receptor kinase-like protein Xa21	AT3G47570	AT3G47570.1 | Symbols: | Leucine-rich repeat protein kinase family protein | chr3:17527611-17530748 FORWARD LENGTH=1010	GO:0006468;GO:0106311;GO:0016301;GO:0005886;GO:0106310;	protein phosphorylation;protein threonine kinase activity;kinase activity;plasma membrane;protein serine kinase activity;	LOC_Os11g10310	LOC_Os11g10310.1 protein|receptor-like protein kinase 2 precursor, putative, expressed	GO:0000166;GO:0005623;GO:0007165;GO:0006464;GO:0016301;	nucleotide binding;cell;signal transduction;protein modification process;kinase activity;	BW111-BW	0.000346502	-1.22636	down-regulated	BW122-BW	5.77199e-06	-2.18751	down-regulated
BART1_0-p48814	HORVU7Hr1G007520	chr7H	9813941	9818840	HORVU7Hr1G007520.1	Receptor kinase-like protein Xa21	AT3G47570	AT3G47570.1 | Symbols: | Leucine-rich repeat protein kinase family protein | chr3:17527611-17530748 FORWARD LENGTH=1010	GO:0006468;GO:0106311;GO:0016301;GO:0005886;GO:0106310;	protein phosphorylation;protein threonine kinase activity;kinase activity;plasma membrane;protein serine kinase activity;	LOC_Os11g10310	LOC_Os11g10310.1 protein|receptor-like protein kinase 2 precursor, putative, expressed	GO:0000166;GO:0005623;GO:0007165;GO:0006464;GO:0016301;	nucleotide binding;cell;signal transduction;protein modification process;kinase activity;	BW111-BW	0.000346502	-1.22636	down-regulated	BW122-BW	5.77199e-06	-2.18751	down-regulated
BART1_0-p48814	HORVU7Hr1G007540	chr7H	9819215	9822906	HORVU7Hr1G007540.2	Receptor kinase-like protein Xa21	AT3G47570	AT3G47570.1 | Symbols: | Leucine-rich repeat protein kinase family protein | chr3:17527611-17530748 FORWARD LENGTH=1010	GO:0006468;GO:0106311;GO:0016301;GO:0005886;GO:0106310;	protein phosphorylation;protein threonine kinase activity;kinase activity;plasma membrane;protein serine kinase activity;	LOC_Os11g10310	LOC_Os11g10310.1 protein|receptor-like protein kinase 2 precursor, putative, expressed	GO:0000166;GO:0005623;GO:0007165;GO:0006464;GO:0016301;	nucleotide binding;cell;signal transduction;protein modification process;kinase activity;	BW111-BW	0.000346502	-1.22636	down-regulated	BW122-BW	5.77199e-06	-2.18751	down-regulated
BART1_0-p17737	HORVU3Hr1G009360	chr3H	20026353	20201668	HORVU3Hr1G009360.8	Non-specific lipid-transfer protein 3	AT5G59310	AT5G59310.1 | Symbols: LTP4 | lipid transfer protein 4 | chr5:23925296-23925772 REVERSE LENGTH=112	GO:0006869;GO:0009737;GO:0009651;GO:0016020;GO:0005576;GO:0009414;	lipid transport;response to abscisic acid;response to salt stress;membrane;extracellular region;response to water deprivation;	LOC_Os11g24070	LOC_Os11g24070.1 protein|LTPL10 - Protease inhibitor/seed storage/LTP family protein precursor, expressed	GO:0005515;GO:0005618;GO:0005576;GO:0006810;	protein binding;cell wall;extracellular region;transport;	BW111-BW	0.000348343	-1.00188	down-regulated	BW122-BW	4.37347e-06	-1.593	down-regulated
BART1_0-p15484	HORVU2Hr1G111680	chr2H	723988613	723989512	HORVU2Hr1G111680.5	NA	NA	NA	NA	NA	NA	NA	NA	NA	BW111-BW	0.000351894	1.01298	up-regulated	NA	NA	NA	NA
BART1_0-p16376	HORVU2Hr1G122330	chr2H	753099228	753102258	HORVU2Hr1G122330.1	GDSL esterase/lipase	AT1G28600	AT1G28600.1 | Symbols: | GDSL-like Lipase/Acylhydrolase superfamily protein | chr1:10051228-10053073 REVERSE LENGTH=393	GO:0016788;GO:0009507;GO:0005618;GO:0005576;	hydrolase activity, acting on ester bonds;chloroplast;cell wall;extracellular region;	LOC_Os01g11750	LOC_Os01g11750.1 protein|GDSL-like lipase/acylhydrolase, putative, expressed	GO:0005623;GO:0008152;GO:0006629;GO:0016787;	cell;metabolic process;lipid metabolic process;hydrolase activity;	BW111-BW	0.000351894	-1.73729	down-regulated	NA	NA	NA	NA
BART1_0-p40386	HORVU5Hr1G111460	chr5H	636369060	636379906	HORVU5Hr1G111460.1	Multidrug resistance-associated protein MRP1 (Fragment)	AT2G47800	AT2G47800.1 | Symbols: ATMRP4, EST3, MRP4, ABCC4 | multidrug resistance-associated protein 4 | chr2:19574944-19580383 FORWARD LENGTH=1516	GO:0042626;GO:0055085;GO:0009611;GO:0005794;GO:0000325;GO:0005774;GO:0008559;GO:0005773;GO:0005886;GO:0009624;GO:0009414;GO:0008517;GO:0009507;GO:0009506;GO:0016020;GO:0005829;GO:0010118;	ATPase-coupled transmembrane transporter activity;transmembrane transport;response to wounding;Golgi apparatus;plant-type vacuole;vacuolar membrane;ABC-type xenobiotic transporter activity;vacuole;plasma membrane;response to nematode;response to water deprivation;folic acid transmembrane transporter activity;chloroplast;plasmodesma;membrane;cytosol;stomatal movement;	LOC_Os01g25386	LOC_Os01g25386.1 protein|multidrug resistance-associated protein, putative, expressed	GO:0009056;GO:0006810;GO:0005575;GO:0005773;GO:0006139;GO:0006950;GO:0009987;GO:0005215;GO:0005886;GO:0009607;GO:0009628;GO:0016020;GO:0016787;	catabolic process;transport;cellular_component;vacuole;nucleobase, nucleoside, nucleotide and nucleic acid metabolic process;response to stress;cellular process;transporter activity;plasma membrane;response to biotic stimulus;response to abiotic stimulus;membrane;hydrolase activity;	BW111-BW	0.000364842	-1.83052	down-regulated	BW122-BW	1.88618e-05	-2.73304	down-regulated
BART1_0-p11488	HORVU2Hr1G061930	chr2H	418919931	418979205	HORVU2Hr1G061930.2	NA	NA	NA	NA	NA	NA	NA	NA	NA	BW111-BW	0.000370187	1.21826	up-regulated	NA	NA	NA	NA
BART1_0-p08312	HORVU2Hr1G018430	chr2H	47175253	47445584	HORVU2Hr1G018430.6	Peroxidase	AT5G05340	AT5G05340.1 | Symbols: | Peroxidase superfamily protein | chr5:1579142-1580819 REVERSE LENGTH=324	GO:0006979;GO:0005515;GO:0009809;GO:1901430;GO:0005618;GO:0048046;GO:0005794;GO:0009505;GO:0005576;GO:0010089;GO:0020037;	response to oxidative stress;protein binding;lignin biosynthetic process;positive regulation of syringal lignin biosynthetic process;cell wall;apoplast;Golgi apparatus;plant-type cell wall;extracellular region;xylem development;heme binding;	LOC_Os07g48050	LOC_Os07g48050.1 protein|peroxidase precursor, putative, expressed	GO:0005515;GO:0003824;GO:0005618;GO:0008152;GO:0005829;GO:0005576;GO:0006950;	protein binding;catalytic activity;cell wall;metabolic process;cytosol;extracellular region;response to stress;	BW111-BW	0.000381704	-5.84502	down-regulated	BW122-BW	0.00173842	-2.2577	down-regulated
BART1_0-p46269	HORVU6Hr1G070020	chr6H	486457915	486462883	HORVU6Hr1G070020.1	NA	NA	NA	NA	NA	NA	NA	NA	NA	BW111-BW	0.000382348	4.58245	up-regulated	BW122-BW	4.30515e-05	4.95213	up-regulated
BART1_0-p31552	HORVU4Hr1G083200	chr4H	624578081	624580802	HORVU4Hr1G083200.1	NA	NA	NA	NA	NA	NA	NA	NA	NA	BW111-BW	0.000383698	-1.82378	down-regulated	BW122-BW	0.000106395	-1.6786	down-regulated
BART1_0-p31031	HORVU4Hr1G076000	chr4H	599630300	599632052	HORVU4Hr1G076000.2	O-methyltransferase	NA	NA	NA	NA	LOC_Os11g20090	LOC_Os11g20090.1 protein|O-methyltransferase, putative, expressed	GO:0005515;GO:0008152;GO:0005829;GO:0016740;GO:0009987;	protein binding;metabolic process;cytosol;transferase activity;cellular process;	BW111-BW	0.000385941	-1.88413	down-regulated	BW122-BW	4.72968e-06	-4.32488	down-regulated
BART1_0-p12961	HORVU2Hr1G082440	chr2H	598231108	598235395	HORVU2Hr1G082440.7	Amine oxidase	NA	NA	NA	NA	NA	NA	NA	NA	BW111-BW	0.000395516	-1.25241	down-regulated	BW122-BW	0.000234806	-1.02624	down-regulated
BART1_0-p43493	HORVU6Hr1G025350	chr6H	91936048	91938968	HORVU6Hr1G025350.1	L-type lectin-domain containing receptor kinase IV.1	AT2G37710	AT2G37710.1 | Symbols: RLK | receptor lectin kinase | chr2:15814934-15816961 REVERSE LENGTH=675	GO:0002229;GO:0005783;GO:0009751;GO:0005576;GO:0006468;GO:0042742;GO:0106311;GO:0016301;GO:0106310;GO:0005886;GO:0004675;	defense response to oomycetes;endoplasmic reticulum;response to salicylic acid;extracellular region;protein phosphorylation;defense response to bacterium;protein threonine kinase activity;kinase activity;protein serine kinase activity;plasma membrane;transmembrane receptor protein serine/threonine kinase activity;	LOC_Os07g03830	LOC_Os07g03830.1 protein|lectin-like receptor kinase, putative, expressed	GO:0008150;GO:0008152;GO:0016301;GO:0009987;GO:0005886;	biological_process;metabolic process;kinase activity;cellular process;plasma membrane;	BW111-BW	0.000400791	-2.03407	down-regulated	BW122-BW	2.26497e-05	-2.97157	down-regulated
BART1_0-p42273	HORVU6Hr1G008780	chr6H	15995418	15997214	HORVU6Hr1G008780.1	Cysteine endopeptidase	AT2G34080	AT2G34080.1 | Symbols: | Cysteine proteinases superfamily protein | chr2:14393431-14394777 REVERSE LENGTH=345	GO:0005615;GO:0006508;GO:0004197;GO:0005576;GO:0051603;GO:0005764;	extracellular space;proteolysis;cysteine-type endopeptidase activity;extracellular region;proteolysis involved in cellular protein catabolic process;lysosome;	LOC_Os09g38920	LOC_Os09g38920.1 protein|thiol protease SEN102 precursor, putative, expressed	GO:0005623;GO:0019538;GO:0005515;GO:0008152;GO:0016787;	cell;protein metabolic process;protein binding;metabolic process;hydrolase activity;	BW111-BW	0.000401501	-1.81842	down-regulated	BW122-BW	3.70273e-06	-4.8214	down-regulated
BART1_0-p20781	HORVU3Hr1G052490	chr3H	381370288	381372709	HORVU3Hr1G052490.1	Adenosylhomocysteine nucleosidase	AT4G28940	AT4G28940.1 | Symbols: | Phosphorylase superfamily protein | chr4:14274414-14276920 FORWARD LENGTH=348	GO:0003824;GO:0009116;GO:0005886;	catalytic activity;nucleoside metabolic process;plasma membrane;	LOC_Os01g12940	LOC_Os01g12940.1 protein|phosphorylase domain containing protein, putative, expressed	GO:0005623;GO:0003824;GO:0006139;	cell;catalytic activity;nucleobase, nucleoside, nucleotide and nucleic acid metabolic process;	BW111-BW	0.000401861	-2.02812	down-regulated	NA	NA	NA	NA
BART1_0-p54320	HORVU7Hr1G084240	chr7H	507106268	507127861	HORVU7Hr1G084240.1	transcription factor HY5-like	NA	NA	NA	NA	NA	NA	NA	NA	BW111-BW	0.000409656	-1.552	down-regulated	BW122-BW	6.32018e-05	-1.62271	down-regulated
BART1_0-p31088	HORVU4Hr1G076820	chr4H	601906896	601907985	HORVU4Hr1G076820.1	NA	NA	NA	NA	NA	NA	NA	NA	NA	BW111-BW	0.000415758	-1.67205	down-regulated	BW122-BW	1.68342e-05	-2.55614	down-regulated
BART1_0-p23123	HORVU3Hr1G083470	chr3H	603743145	603782182	HORVU3Hr1G083470.3	Dehydration-induced protein ERD15	NA	NA	NA	NA	NA	NA	NA	NA	BW111-BW	0.00044724	1.60535	up-regulated	BW122-BW	0.00023289	1.41913	up-regulated
BART1_0-p15884	HORVU2Hr1G116450	chr2H	738053241	738055674	HORVU2Hr1G116450.1	Short-chain dehydrogenase/reductase SDR	AT1G63380	AT1G63380.1 | Symbols: | NAD(P)-binding Rossmann-fold superfamily protein | chr1:23505582-23506504 FORWARD LENGTH=282	GO:0016491;GO:0005575;	oxidoreductase activity;cellular_component;	LOC_Os08g39960	LOC_Os08g39960.1 protein|3-oxoacyl-reductase, chloroplast precursor, putative, expressed	GO:0005777;GO:0003824;GO:0008152;GO:0005488;	peroxisome;catalytic activity;metabolic process;binding;	BW111-BW	0.000449515	-2.07169	down-regulated	BW122-BW	0.000156984	-1.74837	down-regulated
BART1_0-p55408	HORVU7Hr1G098670	chr7H	598980111	598982978	HORVU7Hr1G098670.4	Pentatricopeptide repeat-containing protein-like	AT5G44230	AT5G44230.1 | Symbols: | Pentatricopeptide repeat (PPR) superfamily protein | chr5:17814336-17816309 FORWARD LENGTH=657	GO:0008270;GO:0003723;GO:0009451;GO:0043231;GO:0005576;	zinc ion binding;RNA binding;RNA modification;intracellular membrane-bounded organelle;extracellular region;	LOC_Os06g47920	LOC_Os06g47920.1 protein|pentatricopeptide repeat domain containing protein, putative, expressed	no GO annotation available		BW111-BW	0.000449515	1.21207	up-regulated	BW122-BW	0.000234335	1.07117	up-regulated
BART1_0-p49235	HORVU7Hr1G012560	chr7H	17621143	17622252	HORVU7Hr1G012560.1	Arginine decarboxylase	AT4G34710	AT4G34710.2 | Symbols: ADC2, SPE2, ATADC2 | arginine decarboxylase 2 | chr4:16560315-16562450 REVERSE LENGTH=711	GO:0042803;GO:0009651;GO:0008792;GO:0006596;GO:0006970;GO:0009446;GO:0009611;GO:0048316;GO:0009753;GO:0006527;GO:0009409;GO:0005634;GO:0006979;GO:0009507;GO:0005515;GO:0009737;GO:0005829;GO:0033388;	protein homodimerization activity;response to salt stress;arginine decarboxylase activity;polyamine biosynthetic process;response to osmotic stress;putrescine biosynthetic process;response to wounding;seed development;response to jasmonic acid;arginine catabolic process;response to cold;nucleus;response to oxidative stress;chloroplast;protein binding;response to abscisic acid;cytosol;putrescine b…	LOC_Os06g04070	LOC_Os06g04070.1 protein|pyridoxal-dependent decarboxylase protein, putative, expressed	GO:0009790;GO:0009628;GO:0003824;GO:0009719;GO:0009791;GO:0009058;GO:0006950;GO:0009987;GO:0000003;	embryo development;response to abiotic stimulus;catalytic activity;response to endogenous stimulus;post-embryonic development;biosynthetic process;response to stress;cellular process;reproduction;	BW111-BW	0.000474449	-1.08715	down-regulated	NA	NA	NA	NA
BART1_0-p42285	HORVU6Hr1G008640	chr6H	15798434	15803957	HORVU6Hr1G008640.8	Catalase	AT4G35090	AT4G35090.2 | Symbols: CAT2 | catalase 2 | chr4:16701105-16703215 REVERSE LENGTH=474	GO:0022626;GO:0009970;GO:0004096;GO:0045454;GO:0042542;GO:0009648;GO:0009416;GO:0005886;GO:0042744;GO:0020037;GO:0006995;GO:0005777;GO:0005634;GO:0009409;GO:0006979;GO:0008219;GO:0005515;GO:0005737;GO:0010319;GO:0005739;GO:0005829;GO:0016036;GO:0050897;	cytosolic ribosome;cellular response to sulfate starvation;catalase activity;cell redox homeostasis;response to hydrogen peroxide;photoperiodism;response to light stimulus;plasma membrane;hydrogen peroxide catabolic process;heme binding;cellular response to nitrogen starvation;peroxisome;nucleus;response to cold;response to oxidative stress;cell death;protein binding;cytoplasm;stromule;mitochondr…	LOC_Os02g02400	LOC_Os02g02400.2 protein|catalase isozyme A, putative, expressed	GO:0008150;GO:0019725;GO:0009991;GO:0007154;GO:0009056;GO:0008152;GO:0005488;GO:0005840;GO:0006950;GO:0009536;GO:0009987;GO:0005777;GO:0009628;GO:0005515;GO:0008219;GO:0003824;GO:0009719;GO:0005618;GO:0005739;GO:0005829;	biological_process;cellular homeostasis;response to extracellular stimulus;cell communication;catabolic process;metabolic process;binding;ribosome;response to stress;plastid;cellular process;peroxisome;response to abiotic stimulus;protein binding;cell death;catalytic activity;response to endogenous stimulus;cell wall;mitochondrion;cytosol;	BW111-BW	0.000479717	-1.5859	down-regulated	BW122-BW	0.0001196	-1.50915	down-regulated
BART1_0-p01424	HORVU1Hr1G018710	chr1H	69603547	69607758	HORVU1Hr1G018710.2	Carboxypeptidase	AT3G07990	AT3G07990.1 | Symbols: SCPL27 | serine carboxypeptidase-like 27 | chr3:2552544-2554644 FORWARD LENGTH=459	GO:0004185;GO:0005576;GO:0005773;	serine-type carboxypeptidase activity;extracellular region;vacuole;	LOC_Os05g18604	LOC_Os05g18604.1 protein|OsSCP28 - Putative Serine Carboxypeptidase homologue, expressed	GO:0005623;GO:0019538;GO:0005773;GO:0016787;	cell;protein metabolic process;vacuole;hydrolase activity;	BW111-BW	0.000506705	-1.17617	down-regulated	BW122-BW	3.34562e-05	-1.44915	down-regulated
BART1_0-p04391	HORVU1Hr1G065620	chr1H	468276187	468279254	HORVU1Hr1G065620.6	Mono-and diacylglycerol lipase	AT4G18550	AT4G18550.1 | Symbols: | alpha/beta-Hydrolases superfamily protein | chr4:10225006-10226862 REVERSE LENGTH=419	GO:0005634;GO:0046340;GO:0019915;GO:0010187;GO:0047372;GO:0052651;GO:0005737;GO:0008970;	nucleus;diacylglycerol catabolic process;lipid storage;negative regulation of seed germination;acylglycerol lipase activity;monoacylglycerol catabolic process;cytoplasm;phospholipase A1 activity;	LOC_Os05g49840	LOC_Os05g49840.1 protein|phospholipase, putative, expressed	GO:0008150;GO:0009056;GO:0005737;GO:0006629;GO:0008152;GO:0009791;GO:0005575;GO:0009987;GO:0016787;	biological_process;catabolic process;cytoplasm;lipid metabolic process;metabolic process;post-embryonic development;cellular_component;cellular process;hydrolase activity;	BW111-BW	0.000508206	-1.21601	down-regulated	NA	NA	NA	NA
BART1_0-p00032	HORVU1Hr1G000340	chr1H	1138808	1141385	HORVU1Hr1G000340.1	Gene encoding jasmonate-induced protein (Fragment)	NA	NA	NA	NA	LOC_Os04g24478	LOC_Os04g24478.1 protein|jasmonate-induced protein, putative, expressed	no GO annotation available		BW111-BW	0.000521584	-1.44901	down-regulated	BW122-BW	5.10706e-05	1.44266	up-regulated
BART1_0-p09051	HORVU2Hr1G027470	chr2H	90729378	90734367	HORVU2Hr1G027470.4	Secologanin synthase	AT2G46950	AT2G46950.1 | Symbols: CYP709B2 | cytochrome P450, family 709, subfamily B, polypeptide 2 | chr2:19289466-19291541 REVERSE LENGTH=572	GO:0009507;GO:0016705;GO:0005506;GO:0005829;GO:0004497;GO:0020037;	chloroplast;oxidoreductase activity, acting on paired donors, with incorporation or reduction of molecular oxygen;iron ion binding;cytosol;monooxygenase activity;heme binding;	LOC_Os07g44140	LOC_Os07g44140.1 protein|cytochrome P450 72A1, putative, expressed	GO:0019825;GO:0005623;GO:0003824;GO:0008152;GO:0005488;GO:0003674;	oxygen binding;cell;catalytic activity;metabolic process;binding;molecular_function;	BW111-BW	0.000521584	-2.18183	down-regulated	BW122-BW	4.36499e-05	-2.75862	down-regulated
BART1_0-p02674	HORVU1Hr1G039820	chr1H	280298515	280303719	HORVU1Hr1G039820.1		AT1G02205	AT1G02205.2 | Symbols: CER1 | Fatty acid hydroxylase superfamily | chr1:418818-422154 FORWARD LENGTH=625	GO:0008610;GO:0042742;GO:0042335;GO:0043447;GO:0009414;GO:0046185;GO:0005789;GO:0000254;GO:1990465;GO:0009924;GO:0005506;GO:0016491;GO:0005739;GO:0071771;GO:0016020;GO:0050832;GO:0016126;GO:0010025;	lipid biosynthetic process;defense response to bacterium;cuticle development;alkane biosynthetic process;response to water deprivation;aldehyde catabolic process;endoplasmic reticulum membrane;C-4 methylsterol oxidase activity;aldehyde oxygenase (deformylating) activity;octadecanal decarbonylase activity;iron ion binding;oxidoreductase activity;mitochondrion;aldehyde decarbonylase activity;membra…	LOC_Os10g33250	LOC_Os10g33250.1 protein|WAX2, putative, expressed	GO:0009607;GO:0005623;GO:0009628;GO:0007275;GO:0009056;GO:0003824;GO:0006629;GO:0005783;GO:0009058;GO:0006950;GO:0009987;	response to biotic stimulus;cell;response to abiotic stimulus;multicellular organismal development;catabolic process;catalytic activity;lipid metabolic process;endoplasmic reticulum;biosynthetic process;response to stress;cellular process;	BW111-BW	0.000527571	-1.99823	down-regulated	BW122-BW	8.38402e-06	-4.25858	down-regulated
BART1_0-p41427	HORVU5Hr1G124120	chr5H	665299242	665300979	HORVU5Hr1G124120.4	Isopenicillin N synthase	AT4G25420	AT4G25420.1 | Symbols: GA5, GA20OX1, AT2301, ATGA20OX1 | 2-oxoglutarate (2OG) and Fe(II)-dependent oxygenase superfamily protein | chr4:12990982-12992409 REVERSE LENGTH=377	GO:0051213;GO:0009739;GO:0009826;GO:0009908;GO:0005737;GO:0048575;GO:0048366;GO:0045544;GO:0009686;GO:0009740;GO:0009416;	dioxygenase activity;response to gibberellin;unidimensional cell growth;flower development;cytoplasm;short-day photoperiodism, flowering;leaf development;gibberellin 20-oxidase activity;gibberellin biosynthetic process;gibberellic acid mediated signaling pathway;response to light stimulus;	LOC_Os03g63970	LOC_Os03g63970.1 protein|gibberellin 20 oxidase 1, putative, expressed	GO:0007165;GO:0007275;GO:0008152;GO:0009791;GO:0009653;GO:0009058;GO:0009987;GO:0000003;GO:0009628;GO:0003824;GO:0005737;GO:0009908;GO:0009719;GO:0006629;GO:0016043;GO:0016049;	signal transduction;multicellular organismal development;metabolic process;post-embryonic development;anatomical structure morphogenesis;biosynthetic process;cellular process;reproduction;response to abiotic stimulus;catalytic activity;cytoplasm;flower development;response to endogenous stimulus;lipid metabolic process;cellular component organization;cell growth;	BW111-BW	0.000532461	1.27502	up-regulated	BW122-BW	0.000323223	1.10232	up-regulated
BART1_0-p57250	HORVU7Hr1G121370	chr7H	653892377	653896498	HORVU7Hr1G121370.1	Leucine Rich Repeat family protein	AT3G47570	AT3G47570.1 | Symbols: | Leucine-rich repeat protein kinase family protein | chr3:17527611-17530748 FORWARD LENGTH=1010	GO:0006468;GO:0106311;GO:0016301;GO:0005886;GO:0106310;	protein phosphorylation;protein threonine kinase activity;kinase activity;plasma membrane;protein serine kinase activity;	LOC_Os11g29790	LOC_Os11g29790.1 protein|receptor kinase, putative, expressed	GO:0000166;GO:0005623;GO:0007165;GO:0006464;GO:0016301;	nucleotide binding;cell;signal transduction;protein modification process;kinase activity;	BW111-BW	0.000537516	1.36452	up-regulated	NA	NA	NA	NA
BART1_0-p01547	HORVU1Hr1G020430	chr1H	80487032	80488367	HORVU1Hr1G020430.1	1-aminocyclopropane-1-carboxylic acid oxidase	AT1G77330	AT1G77330.1 | Symbols: | 2-oxoglutarate (2OG) and Fe(II)-dependent oxygenase superfamily protein | chr1:29063215-29064447 REVERSE LENGTH=307	GO:0051213;GO:0009815;GO:0005737;GO:0009693;	dioxygenase activity;1-aminocyclopropane-1-carboxylate oxidase activity;cytoplasm;ethylene biosynthetic process;	LOC_Os05g05680	LOC_Os05g05680.1 protein|1-aminocyclopropane-1-carboxylate oxidase, putative, expressed	GO:0003824;GO:0008152;GO:0009058;GO:0005575;GO:0009987;	catalytic activity;metabolic process;biosynthetic process;cellular_component;cellular process;	BW111-BW	0.000540706	-1.45596	down-regulated	BW122-BW	1.35593e-05	-2.45629	down-regulated
BART1_0-p57121	HORVU7Hr1G119930	chr7H	650638554	650640078	HORVU7Hr1G119930.2	Xylem cysteine proteinase 1	AT2G34080	AT2G34080.1 | Symbols: | Cysteine proteinases superfamily protein | chr2:14393431-14394777 REVERSE LENGTH=345	GO:0005615;GO:0006508;GO:0004197;GO:0005576;GO:0051603;GO:0005764;	extracellular space;proteolysis;cysteine-type endopeptidase activity;extracellular region;proteolysis involved in cellular protein catabolic process;lysosome;	LOC_Os09g21370	LOC_Os09g21370.1 protein|cysteine proteinase EP-B 1 precursor, putative, expressed	GO:0005623;GO:0019538;GO:0016787;	cell;protein metabolic process;hydrolase activity;	BW111-BW	0.000552765	-1.04487	down-regulated	NA	NA	NA	NA
BART1_0-p60285	HORVU0Hr1G038420	chrUn	246933618	246937844	HORVU0Hr1G038420.3	T-complex protein 11-like protein 1	AT1G22930	AT1G22930.2 | Symbols: | T-complex protein 11 | chr1:8118049-8121854 FORWARD LENGTH=1020	GO:0005634;GO:0009506;GO:0007165;	nucleus;plasmodesma;signal transduction;	LOC_Os04g35840	LOC_Os04g35840.1 protein|T-complex protein 11, putative, expressed	GO:0008150;GO:0005575;	biological_process;cellular_component;	BW111-BW	0.000555213	-1.36845	down-regulated	BW122-BW	1.8538e-05	-1.92626	down-regulated
BART1_0-p40835	HORVU5Hr1G116920	chr5H	649610481	649614042	HORVU5Hr1G116920.7	Glycerol-3-phosphate acyltransferase 1	AT4G01950	AT4G01950.1 | Symbols: ATGPAT3, GPAT3 | glycerol-3-phosphate acyltransferase 3 | chr4:844597-846710 REVERSE LENGTH=520	GO:0090447;GO:0010143;GO:0016020;GO:0005739;GO:0016791;GO:0102420;GO:0016024;GO:0004366;	glycerol-3-phosphate 2-O-acyltransferase activity;cutin biosynthetic process;membrane;mitochondrion;phosphatase activity;sn-1-glycerol-3-phosphate C16:0-DCA-CoA acyl transferase activity;CDP-diacylglycerol biosynthetic process;glycerol-3-phosphate O-acyltransferase activity;	LOC_Os03g61720	LOC_Os03g61720.1 protein|glycerol-3-phosphate acyltransferase, putative, expressed	GO:0008152;GO:0016740;	metabolic process;transferase activity;	BW111-BW	0.000561454	-2.31274	down-regulated	BW122-BW	3.8243e-05	-4.17389	down-regulated
BART1_0-p32657	HORVU5Hr1G006880	chr5H	12379341	12381727	HORVU5Hr1G006880.6	Cysteamine dioxygenase	AT5G39890	AT5G39890.1 | Symbols: | Protein of unknown function (DUF1637) | chr5:15974543-15976013 FORWARD LENGTH=276	GO:0005634;GO:0018171;GO:0001666;GO:0017172;GO:0005506;GO:0070483;GO:0005829;GO:0071456;	nucleus;peptidyl-cysteine oxidation;response to hypoxia;cysteine dioxygenase activity;iron ion binding;detection of hypoxia;cytosol;cellular response to hypoxia;	LOC_Os12g42860	LOC_Os12g42860.1 protein|2-aminoethanethiol dioxygenase, putative, expressed	GO:0003824;GO:0008152;	catalytic activity;metabolic process;	BW111-BW	0.000584352	1.64933	up-regulated	BW122-BW	0.000690707	1.32461	up-regulated
BART1_0-p46360	HORVU6Hr1G071190	chr6H	495778403	495780873	HORVU6Hr1G071190.3	Aspartyl protease family protein	AT5G10770	AT5G10770.1 | Symbols: | Eukaryotic aspartyl protease family protein | chr5:3403331-3405331 REVERSE LENGTH=474	GO:0005576;	extracellular region;	LOC_Os02g48870	LOC_Os02g48870.1 protein|aspartic proteinase nepenthesin-2 precursor, putative, expressed	GO:0003677;GO:0019538;GO:0016787;	DNA binding;protein metabolic process;hydrolase activity;	BW111-BW	0.000584352	-1.26732	down-regulated	BW122-BW	8.39192e-06	-2.17129	down-regulated
BART1_0-p22154	HORVU3Hr1G071220	chr3H	538785888	538788235	HORVU3Hr1G071220.1	DNA mismatch repair protein like	AT4G32480	AT4G32480.1 | Symbols: | Protein of unknown function (DUF506) | chr4:15676488-15677776 FORWARD LENGTH=287	GO:0005634;GO:0071456;GO:0003674;	nucleus;cellular response to hypoxia;molecular_function;	LOC_Os01g54340	LOC_Os01g54340.1 protein|plant-specific domain TIGR01615 family protein, expressed	GO:0009536;	plastid;	BW111-BW	0.000594516	-1.45858	down-regulated	BW122-BW	6.11391e-05	-1.64231	down-regulated
BART1_0-p52445	HORVU7Hr1G055290	chr7H	225951683	225975904	HORVU7Hr1G055290.6	Ethylene-responsive factor-like protein 1	NA	NA	NA	NA	LOC_Os04g32620	LOC_Os04g32620.1 protein|ethylene-responsive transcription factor ERF114, putative, expressed	GO:0003677;GO:0005634;GO:0008150;GO:0009628;GO:0003700;GO:0009719;GO:0009058;GO:0006139;GO:0006950;GO:0009987;	DNA binding;nucleus;biological_process;response to abiotic stimulus;sequence-specific DNA binding transcription factor activity;response to endogenous stimulus;biosynthetic process;nucleobase, nucleoside, nucleotide and nucleic acid metabolic process;response to stress;cellular process;	BW111-BW	0.000597834	1.276	up-regulated	BW122-BW	0.000481958	1.06595	up-regulated
BART1_0-p41502	HORVU5Hr1G124980	chr5H	667675952	667680428	HORVU5Hr1G124980.2	Anther-specific proline-rich protein APG	AT1G75890	AT1G75890.2 | Symbols: | GDSL-like Lipase/Acylhydrolase superfamily protein | chr1:28493051-28495047 FORWARD LENGTH=366	GO:0009507;GO:0016746;GO:0006629;GO:0016298;GO:0005576;	chloroplast;acyltransferase activity;lipid metabolic process;lipase activity;extracellular region;	LOC_Os03g64170	LOC_Os03g64170.1 protein|GDSL-like lipase/acylhydrolase, putative, expressed	GO:0005623;GO:0008152;GO:0006629;GO:0016740;GO:0005576;GO:0000003;GO:0016787;	cell;metabolic process;lipid metabolic process;transferase activity;extracellular region;reproduction;hydrolase activity;	BW111-BW	0.000603894	-2.0654	down-regulated	BW122-BW	3.40078e-05	-4.42029	down-regulated
BART1_0-p03581	HORVU1Hr1G053770	chr1H	397039605	397044031	HORVU1Hr1G053770.14	Trehalose 6-phosphate phosphatase	AT4G22590	AT4G22590.1 | Symbols: TPPG | Haloacid dehalogenase-like hydrolase (HAD) superfamily protein | chr4:11893707-11895371 REVERSE LENGTH=377	GO:0005737;GO:0004805;GO:0005992;	cytoplasm;trehalose-phosphatase activity;trehalose biosynthetic process;	LOC_Os10g40550	LOC_Os10g40550.2 protein|CPuORF23 - conserved peptide uORF-containing transcript, expressed	GO:0005975;GO:0003824;GO:0008152;GO:0009058;GO:0009987;GO:0016787;	carbohydrate metabolic process;catalytic activity;metabolic process;biosynthetic process;cellular process;hydrolase activity;	BW111-BW	0.000605058	-1.15768	down-regulated	BW122-BW	1.27834e-05	-1.7744	down-regulated
BART1_0-p12681	HORVU2Hr1G078980	chr2H	572004793	572005237	HORVU2Hr1G078980.1	NA	NA	NA	NA	NA	NA	NA	NA	NA	BW111-BW	0.000605058	-1.16533	down-regulated	BW122-BW	2.63918e-05	-1.56802	down-regulated
BART1_0-p56958	HORVU7Hr1G117870	chr7H	646105852	646108060	HORVU7Hr1G117870.9	Carbonic anhydrase	AT4G20990	AT4G20990.1 | Symbols: ATACA4, ACA4 | alpha carbonic anhydrase 4 | chr4:11219772-11221126 FORWARD LENGTH=267	GO:0008270;GO:0016836;GO:0005737;GO:0004089;GO:0006730;GO:0009535;	zinc ion binding;hydro-lyase activity;cytoplasm;carbonate dehydratase activity;one-carbon metabolic process;chloroplast thylakoid membrane;	LOC_Os08g36630	LOC_Os08g36630.1 protein|bifunctional monodehydroascorbate reductase and carbonic anhydrasenectarin-3 precursor, putative, expressed	GO:0005623;GO:0003824;GO:0008152;GO:0005488;GO:0009987;	cell;catalytic activity;metabolic process;binding;cellular process;	BW111-BW	0.000606503	-2.6117	down-regulated	BW122-BW	0.000102928	-2.65941	down-regulated
BART1_0-p23315	HORVU3Hr1G085760	chr3H	614154624	614163473	HORVU3Hr1G085760.5	Delta-1-pyrroline-5-carboxylate synthase	AT3G55610	AT3G55610.1 | Symbols: P5CS2 | delta 1-pyrroline-5-carboxylate synthase 2 | chr3:20624278-20628989 REVERSE LENGTH=726	GO:0009507;GO:0042538;GO:0009737;GO:0004349;GO:0009506;GO:0005737;GO:0009793;GO:0005739;GO:0009555;GO:0004350;GO:0006561;GO:0055129;	chloroplast;hyperosmotic salinity response;response to abscisic acid;glutamate 5-kinase activity;plasmodesma;cytoplasm;embryo development ending in seed dormancy;mitochondrion;pollen development;glutamate-5-semialdehyde dehydrogenase activity;proline biosynthetic process;L-proline biosynthetic process;	LOC_Os01g62900	LOC_Os01g62900.1 protein|amino acid kinase, putative, expressed	GO:0009628;GO:0007275;GO:0005737;GO:0003824;GO:0016020;GO:0008152;GO:0009719;GO:0009058;GO:0009987;GO:0006950;GO:0009536;	response to abiotic stimulus;multicellular organismal development;cytoplasm;catalytic activity;membrane;metabolic process;response to endogenous stimulus;biosynthetic process;cellular process;response to stress;plastid;	BW111-BW	0.000619244	-1.05314	down-regulated	NA	NA	NA	NA
BART1_0-p17249	HORVU3Hr1G003950	chr3H	10762667	10765472	HORVU3Hr1G003950.3	Phosphomannose isomerase	AT3G02570	AT3G02570.1 | Symbols: MEE31, PMI1 | Mannose-6-phosphate isomerase, type I | chr3:543463-545478 REVERSE LENGTH=432	GO:0033591;GO:0008270;GO:0010043;GO:0009793;GO:0009298;GO:0006486;GO:0046686;GO:0004476;GO:0009416;GO:0005975;GO:0000032;GO:0005737;GO:0032025;GO:0005829;	response to L-ascorbic acid;zinc ion binding;response to zinc ion;embryo development ending in seed dormancy;GDP-mannose biosynthetic process;protein glycosylation;response to cadmium ion;mannose-6-phosphate isomerase activity;response to light stimulus;carbohydrate metabolic process;cell wall mannoprotein biosynthetic process;cytoplasm;response to cobalt ion;cytosol;	LOC_Os01g03710	LOC_Os01g03710.1 protein|mannose-6-phosphate isomerase, putative, expressed	GO:0009790;GO:0005975;GO:0003824;GO:0008152;GO:0009791;GO:0000003;	embryo development;carbohydrate metabolic process;catalytic activity;metabolic process;post-embryonic development;reproduction;	BW111-BW	0.000622317	-5.35023	down-regulated	BW122-BW	6.85329e-05	-5.9148	down-regulated
BART1_0-p31600	HORVU4Hr1G083820	chr4H	626773884	626777091	HORVU4Hr1G083820.2	GDSL esterase/lipase	AT5G55050	AT5G55050.1 | Symbols: | GDSL-like Lipase/Acylhydrolase superfamily protein | chr5:22337745-22339741 FORWARD LENGTH=376	GO:0009507;GO:0016298;GO:0009536;	chloroplast;lipase activity;plastid;	LOC_Os06g50940	LOC_Os06g50940.1 protein|GDSL-like lipase/acylhydrolase, putative, expressed	GO:0005623;GO:0008152;GO:0006629;GO:0016787;	cell;metabolic process;lipid metabolic process;hydrolase activity;	BW111-BW	0.000637089	-3.33275	down-regulated	BW122-BW	8.80949e-05	-4.21817	down-regulated
BART1_0-p26670	HORVU4Hr1G008550	chr4H	23476863	23480223	HORVU4Hr1G008550.3	Caffeoylshikimate esterase	AT1G73480	AT1G73480.1 | Symbols: | alpha/beta-Hydrolases superfamily protein | chr1:27629266-27632486 FORWARD LENGTH=463	GO:0009507;GO:0047372;GO:0016020;GO:0016298;	chloroplast;acylglycerol lipase activity;membrane;lipase activity;	LOC_Os03g51010	LOC_Os03g51010.1 protein|hydrolase, alpha/beta fold family domain containing protein, expressed	GO:0008152;GO:0016787;	metabolic process;hydrolase activity;	BW111-BW	0.000652083	-1.44968	down-regulated	BW122-BW	0.000757776	-1.04161	down-regulated
BART1_0-p32244	HORVU5Hr1G001180	chr5H	3924122	3928957	HORVU5Hr1G001180.3	Lipoxygenase	AT3G45140	AT3G45140.1 | Symbols: LOX2, ATLOX2 | lipoxygenase 2 | chr3:16525437-16529233 FORWARD LENGTH=896	GO:0009570;GO:0016702;GO:0009695;GO:0034440;GO:0051707;GO:0009611;GO:0009941;GO:0009753;GO:0009620;GO:1901149;GO:0080027;GO:0009535;GO:0009414;GO:0009617;GO:0009507;GO:0005515;GO:0005737;GO:0031408;GO:0005829;GO:0016165;GO:0003729;GO:0010597;	chloroplast stroma;oxidoreductase activity, acting on single donors with incorporation of molecular oxygen, incorporation of two atoms of oxygen;jasmonic acid biosynthetic process;lipid oxidation;response to other organism;response to wounding;chloroplast envelope;response to jasmonic acid;response to fungus;salicylic acid binding;response to herbivore;chloroplast thylakoid membrane;response to w…	LOC_Os12g37260	LOC_Os12g37260.1 protein|lipoxygenase 2.1, chloroplast precursor, putative, expressed	GO:0008152;GO:0009058;GO:0006950;GO:0009536;GO:0009987;GO:0009579;GO:0009607;GO:0009628;GO:0005515;GO:0005737;GO:0003824;GO:0016020;GO:0009719;GO:0006629;	metabolic process;biosynthetic process;response to stress;plastid;cellular process;thylakoid;response to biotic stimulus;response to abiotic stimulus;protein binding;cytoplasm;catalytic activity;membrane;response to endogenous stimulus;lipid metabolic process;	BW111-BW	0.000653696	-1.61723	down-regulated	NA	NA	NA	NA
BART1_0-p00154	HORVU1Hr1G001710	chr1H	3810964	3816638	HORVU1Hr1G001710.2	Phosphatidylserine decarboxylase	AT1G22610	AT1G22610.1 | Symbols: | C2 calcium/lipid-binding plant phosphoribosyltransferase family protein | chr1:7994478-7997567 FORWARD LENGTH=1029	GO:0005634;GO:0008150;GO:0009506;GO:0005829;GO:0005886;	nucleus;biological_process;plasmodesma;cytosol;plasma membrane;	LOC_Os04g59520	LOC_Os04g59520.1 protein|anthranilate phosphoribosyltransferase, putative, expressed	GO:0008150;GO:0005575;GO:0003674;GO:0009536;	biological_process;cellular_component;molecular_function;plastid;	BW111-BW	0.000662229	-1.86918	down-regulated	BW122-BW	2.81509e-05	-2.91147	down-regulated
BART1_0-p17738	HORVU3Hr1G009360	chr3H	20026353	20201668	HORVU3Hr1G009360.8	Non-specific lipid-transfer protein Cw18	AT5G59310	AT5G59310.1 | Symbols: LTP4 | lipid transfer protein 4 | chr5:23925296-23925772 REVERSE LENGTH=112	GO:0006869;GO:0009737;GO:0009651;GO:0016020;GO:0005576;GO:0009414;	lipid transport;response to abscisic acid;response to salt stress;membrane;extracellular region;response to water deprivation;	LOC_Os11g24070	LOC_Os11g24070.1 protein|LTPL10 - Protease inhibitor/seed storage/LTP family protein precursor, expressed	GO:0005515;GO:0005618;GO:0005576;GO:0006810;	protein binding;cell wall;extracellular region;transport;	BW111-BW	0.000662229	-1.64225	down-regulated	NA	NA	NA	NA
BART1_0-p17738	HORVU3Hr1G009370	chr3H	20026465	20201833	HORVU3Hr1G009370.5	Non-specific lipid-transfer protein Cw18	AT5G59310	AT5G59310.1 | Symbols: LTP4 | lipid transfer protein 4 | chr5:23925296-23925772 REVERSE LENGTH=112	GO:0006869;GO:0009737;GO:0009651;GO:0016020;GO:0005576;GO:0009414;	lipid transport;response to abscisic acid;response to salt stress;membrane;extracellular region;response to water deprivation;	LOC_Os11g24070	LOC_Os11g24070.1 protein|LTPL10 - Protease inhibitor/seed storage/LTP family protein precursor, expressed	GO:0005515;GO:0005618;GO:0005576;GO:0006810;	protein binding;cell wall;extracellular region;transport;	BW111-BW	0.000662229	-1.64225	down-regulated	NA	NA	NA	NA
BART1_0-p13814	HORVU2Hr1G092810	chr2H	655347877	655401933	HORVU2Hr1G092810.4	Metal-nicotianamine transporter YSL2	AT5G53550	AT5G53550.2 | Symbols: YSL3 | YELLOW STRIPE like 3 | chr5:21756081-21758776 FORWARD LENGTH=675	GO:0003006;GO:0055085;GO:0005737;GO:0051980;GO:0016020;GO:0010039;GO:0048316;GO:0005576;GO:0009624;GO:0005886;	developmental process involved in reproduction;transmembrane transport;cytoplasm;iron-nicotianamine transmembrane transporter activity;membrane;response to iron ion;seed development;extracellular region;response to nematode;plasma membrane;	LOC_Os04g45860	LOC_Os04g45860.1 protein|transposon protein, putative, unclassified, expressed	no GO annotation available		BW111-BW	0.000665413	-1.23109	down-regulated	NA	NA	NA	NA
BART1_0-p38521	HORVU5Hr1G089070	chr5H	583657593	583661092	HORVU5Hr1G089070.2	Isochorismate synthase / 2-succinyl-5-enolpyruvyl-6-hydroxy-3-cyclohexene-1-carboxylate synthase / 2-succinyl-6-hydroxy-2,4-cyclohexadiene-1-carboxylate synthase / O-succinylbenzoate synthase	AT2G18360	AT2G18360.1 | Symbols: | alpha/beta-Hydrolases superfamily protein | chr2:7976848-7979221 REVERSE LENGTH=313	GO:0009507;	chloroplast;	LOC_Os01g44960	LOC_Os01g44960.1 protein|hydrolase, alpha/beta fold family domain containing protein, expressed	GO:0005623;GO:0008152;GO:0016787;	cell;metabolic process;hydrolase activity;	BW111-BW	0.000670418	-2.71011	down-regulated	BW122-BW	0.000420581	-8.49822	down-regulated
BART1_0-p54359	HORVU7Hr1G084830	chr7H	511063318	511067578	HORVU7Hr1G084830.1	Acyl-[acyl-carrier-protein] hydrolase	AT1G08510	AT1G08510.1 | Symbols: FATB | fatty acyl-ACP thioesterases B | chr1:2691546-2693409 REVERSE LENGTH=412	GO:0009507;GO:0016297;GO:0006633;GO:0000036;GO:0009536;	chloroplast;acyl-[acyl-carrier-protein] hydrolase activity;fatty acid biosynthetic process;acyl carrier activity;plastid;	LOC_Os06g39520	LOC_Os06g39520.2 protein|myristoyl-acyl carrier protein thioesterase, chloroplast precursor, putative, expressed	GO:0008152;GO:0006629;GO:0009058;GO:0016740;GO:0006810;GO:0009987;GO:0009536;GO:0005215;GO:0016787;	metabolic process;lipid metabolic process;biosynthetic process;transferase activity;transport;cellular process;plastid;transporter activity;hydrolase activity;	BW111-BW	0.000676364	-1.32241	down-regulated	BW122-BW	4.46648e-06	-2.73563	down-regulated
BART1_0-p12650	HORVU2Hr1G078510	chr2H	568619652	568624549	HORVU2Hr1G078510.3	Lipoxygenase (Fragment)	AT1G17420	AT1G17420.1 | Symbols: LOX3 | lipoxygenase 3 | chr1:5977512-5981384 FORWARD LENGTH=919	GO:0016702;GO:0080086;GO:0009695;GO:0034440;GO:0009611;GO:0009644;GO:0009555;GO:0009753;GO:0009620;GO:0009901;GO:0006952;GO:0009507;GO:0048653;GO:0031408;GO:0016165;	oxidoreductase activity, acting on single donors with incorporation of molecular oxygen, incorporation of two atoms of oxygen;stamen filament development;jasmonic acid biosynthetic process;lipid oxidation;response to wounding;response to high light intensity;pollen development;response to jasmonic acid;response to fungus;anther dehiscence;defense response;chloroplast;anther development;oxylipin b…	LOC_Os04g37430	LOC_Os04g37430.1 protein|lipoxygenase protein, putative, expressed	GO:0007275;GO:0008152;GO:0009058;GO:0005488;GO:0009536;GO:0006950;GO:0009987;GO:0040007;GO:0009607;GO:0009628;GO:0009908;GO:0003824;GO:0009719;GO:0006629;	multicellular organismal development;metabolic process;biosynthetic process;binding;plastid;response to stress;cellular process;growth;response to biotic stimulus;response to abiotic stimulus;flower development;catalytic activity;response to endogenous stimulus;lipid metabolic process;	BW111-BW	0.00067917	-1.23329	down-regulated	BW122-BW	0.000130049	-1.22282	down-regulated
BART1_0-p21207	HORVU3Hr1G058580	chr3H	442153604	442156619	HORVU3Hr1G058580.4	Mono-and diacylglycerol lipase	AT4G18550	AT4G18550.1 | Symbols: | alpha/beta-Hydrolases superfamily protein | chr4:10225006-10226862 REVERSE LENGTH=419	GO:0005634;GO:0046340;GO:0019915;GO:0010187;GO:0047372;GO:0052651;GO:0005737;GO:0008970;	nucleus;diacylglycerol catabolic process;lipid storage;negative regulation of seed germination;acylglycerol lipase activity;monoacylglycerol catabolic process;cytoplasm;phospholipase A1 activity;	LOC_Os01g46240	LOC_Os01g46240.1 protein|lipase class 3 family protein, putative, expressed	GO:0008150;GO:0009056;GO:0005737;GO:0006629;GO:0008152;GO:0009791;GO:0005575;GO:0009987;GO:0016787;	biological_process;catabolic process;cytoplasm;lipid metabolic process;metabolic process;post-embryonic development;cellular_component;cellular process;hydrolase activity;	BW111-BW	0.000689747	-1.28765	down-regulated	BW122-BW	1.71228e-05	-2.00528	down-regulated
BART1_0-p51294	HORVU7Hr1G038510	chr7H	97961923	97964300	HORVU7Hr1G038510.1	Glycosyltransferase	AT2G36800	AT2G36800.1 | Symbols: DOGT1, UGT73C5 | don-glucosyltransferase 1 | chr2:15423493-15424980 REVERSE LENGTH=495	GO:0008194;GO:0016757;GO:0009507;GO:0080044;GO:0098754;GO:0080046;GO:0016131;GO:0005783;GO:0071456;GO:0046527;GO:0050502;GO:0050403;	UDP-glycosyltransferase activity;glycosyltransferase activity;chloroplast;quercetin 7-O-glucosyltransferase activity;detoxification;quercetin 4'-O-glucosyltransferase activity;brassinosteroid metabolic process;endoplasmic reticulum;cellular response to hypoxia;glucosyltransferase activity;cis-zeatin O-beta-D-glucosyltransferase activity;trans-zeatin O-beta-D-glucosyltransferase activity;	LOC_Os10g09990	LOC_Os10g09990.1 protein|cytokinin-O-glucosyltransferase 3, putative, expressed	GO:0008152;GO:0006629;GO:0016740;	metabolic process;lipid metabolic process;transferase activity;	BW111-BW	0.000691044	-1.22998	down-regulated	BW122-BW	2.81509e-05	-1.69592	down-regulated
BART1_0-p14181	HORVU2Hr1G097040	chr2H	677316547	677319905	HORVU2Hr1G097040.19	NA	NA	NA	NA	NA	NA	NA	NA	NA	BW111-BW	0.000742333	1.2196	up-regulated	NA	NA	NA	NA
BART1_0-p23450	HORVU3Hr1G087540	chr3H	621479893	621482209	HORVU3Hr1G087540.1	Structure-specific endonuclease subunit SLX1	AT5G39980	AT5G39980.1 | Symbols: | Tetratricopeptide repeat (TPR)-like superfamily protein | chr5:16001036-16003072 REVERSE LENGTH=678	GO:0009570;GO:0009507;GO:0009941;GO:0003729;GO:0009658;GO:0031425;	chloroplast stroma;chloroplast;chloroplast envelope;mRNA binding;chloroplast organization;chloroplast RNA processing;	LOC_Os01g61630	LOC_Os01g61630.1 protein|expressed protein	GO:0008150;GO:0009536;	biological_process;plastid;	BW111-BW	0.000750057	1.2222	up-regulated	BW122-BW	2.85454e-05	1.51277	up-regulated
BART1_0-p19273	HORVU3Hr1G029670	chr3H	138479113	138486467	HORVU3Hr1G029670.7	Indole-3-acetic acid-amido synthetase	AT2G46370	AT2G46370.2 | Symbols: JAR1, FIN219 | Auxin-responsive GH3 family protein | chr2:19034342-19036369 FORWARD LENGTH=575	GO:0070728;GO:0009694;GO:0009611;GO:0009753;GO:0005773;GO:0005524;GO:0009627;GO:0003824;GO:0010119;GO:2000377;GO:0070566;GO:0016597;GO:0018117;GO:0009585;GO:0009640;GO:2000030;GO:0010193;GO:0009864;GO:0080123;GO:0009861;GO:0005634;GO:0005515;GO:0071365;GO:0005737;GO:0016881;GO:0010046;GO:0031348;GO:0010224;GO:0019899;	leucine binding;jasmonic acid metabolic process;response to wounding;response to jasmonic acid;vacuole;ATP binding;systemic acquired resistance;catalytic activity;regulation of stomatal movement;regulation of reactive oxygen species metabolic process;adenylyltransferase activity;amino acid binding;protein adenylylation;red, far-red light phototransduction;photomorphogenesis;regulation of response…	LOC_Os01g12160	LOC_Os01g12160.1 protein|OsGH3.3 - Probable indole-3-acetic acid-amido synthetase, expressed	GO:0008150;GO:0007165;GO:0009791;GO:0008152;GO:0006464;GO:0005773;GO:0009987;GO:0006950;GO:0000166;GO:0009607;GO:0009628;GO:0009605;GO:0005515;GO:0005737;GO:0003824;GO:0009719;GO:0006629;GO:0016740;	biological_process;signal transduction;post-embryonic development;metabolic process;protein modification process;vacuole;cellular process;response to stress;nucleotide binding;response to biotic stimulus;response to abiotic stimulus;response to external stimulus;protein binding;cytoplasm;catalytic activity;response to endogenous stimulus;lipid metabolic process;transferase activity;	BW111-BW	0.000778953	-1.84896	down-regulated	BW122-BW	2.3109e-05	-4.04381	down-regulated
BART1_0-p32130	HORVU4Hr1G090820	chr4H	646102904	646104636	HORVU4Hr1G090820.2	Xyloglucan endotransglucosylase/hydrolase	AT2G36870	AT2G36870.1 | Symbols: XTH32 | xyloglucan endotransglucosylase/hydrolase 32 | chr2:15472869-15474630 REVERSE LENGTH=299	GO:0016998;GO:0005975;GO:0009507;GO:0016762;GO:0004553;GO:0005576;GO:0010411;GO:0042546;	cell wall macromolecule catabolic process;carbohydrate metabolic process;chloroplast;xyloglucan:xyloglucosyl transferase activity;hydrolase activity, hydrolyzing O-glycosyl compounds;extracellular region;xyloglucan metabolic process;cell wall biogenesis;	LOC_Os10g39840	LOC_Os10g39840.1 protein|glycosyl hydrolases family 16, putative, expressed	GO:0005975;GO:0005623;GO:0008152;GO:0005618;GO:0005576;GO:0016740;GO:0009987;GO:0016787;	carbohydrate metabolic process;cell;metabolic process;cell wall;extracellular region;transferase activity;cellular process;hydrolase activity;	BW111-BW	0.000778953	-1.00277	down-regulated	BW122-BW	8.00279e-06	-1.76504	down-regulated
BART1_0-p23124	HORVU3Hr1G083480	chr3H	603781933	603785533	HORVU3Hr1G083480.1	Histone-lysine N-methyltransferase	AT4G30860	AT4G30860.1 | Symbols: ASHR3, SDG4 | SET domain group 4 | chr4:15024546-15027427 FORWARD LENGTH=497	GO:0005634;GO:0005515;GO:0006355;GO:0046975;GO:0000785;	nucleus;protein binding;regulation of transcription, DNA-templated;histone methyltransferase activity (H3-K36 specific);chromatin;	NA	NA	NA	NA	BW111-BW	0.00078693	1.49889	up-regulated	BW122-BW	0.000505341	1.2925	up-regulated
BART1_0-p30347	HORVU4Hr1G066740	chr4H	555132778	555133616	HORVU4Hr1G066740.1	High molecular mass early light-inducible protein HV58, chloroplastic	AT4G14690	AT4G14690.1 | Symbols: ELIP2 | Chlorophyll A-B binding family protein | chr4:8418373-8419129 FORWARD LENGTH=193	GO:0010030;GO:0010380;GO:0071490;GO:0009535;GO:0071483;GO:0009507;GO:0071491;GO:0034605;GO:0071492;GO:0071486;GO:0010218;GO:0010117;GO:0010224;GO:0010114;	positive regulation of seed germination;regulation of chlorophyll biosynthetic process;cellular response to far red light;chloroplast thylakoid membrane;cellular response to blue light;chloroplast;cellular response to red light;cellular response to heat;cellular response to UV-A;cellular response to high light intensity;response to far red light;photoprotection;response to UV-B;response to red li…	LOC_Os07g08160	LOC_Os07g08160.1 protein|early light-induced protein, chloroplast precursor, putative, expressed	GO:0009628;GO:0005488;GO:0006950;	response to abiotic stimulus;binding;response to stress;	BW111-BW	0.00078693	-1.39903	down-regulated	BW122-BW	0.000109088	-1.48058	down-regulated
BART1_0-p33271	HORVU5Hr1G014170	chr5H	48757643	48764759	HORVU5Hr1G014170.10	BZIP transcription factor family protein, expressed	NA	NA	NA	NA	NA	NA	NA	NA	BW111-BW	0.000814131	1.46727	up-regulated	BW122-BW	5.59418e-06	2.39312	up-regulated
BART1_0-p22365	HORVU3Hr1G073910	chr3H	556371583	556374944	HORVU3Hr1G073910.1	Glycerophosphoryl diester phosphodiesterase	AT3G29400	AT3G29400.1 | Symbols: ATEXO70E1, EXO70E1 | exocyst subunit exo70 family protein E1 | chr3:11297339-11299315 REVERSE LENGTH=658	GO:0052542;GO:0006955;GO:0005515;GO:0005829;GO:0006887;GO:0000145;	defense response by callose deposition;immune response;protein binding;cytosol;exocytosis;exocyst;	LOC_Os01g55799	LOC_Os01g55799.2 protein|exo70 exocyst complex subunit domain containing protein, expressed	GO:0005737;GO:0005829;GO:0006810;GO:0009987;GO:0005886;	cytoplasm;cytosol;transport;cellular process;plasma membrane;	BW111-BW	0.000815948	3.47054	up-regulated	BW122-BW	0.00103369	2.78098	up-regulated
BART1_0-p60300	HORVU0Hr1G038670	chrUn	247241340	247243500	HORVU0Hr1G038670.2	Mitogen-activated protein kinase kinase kinase A	AT5G55090	AT5G55090.1 | Symbols: MAPKKK15 | mitogen-activated protein kinase kinase kinase 15 | chr5:22356852-22358198 REVERSE LENGTH=448	GO:0005634;GO:0004672;GO:0006468;	nucleus;protein kinase activity;protein phosphorylation;	LOC_Os02g21700	LOC_Os02g21700.1 protein|STE_MEKK_ste11_MAP3K.8 - STE kinases include homologs to sterile 7, sterile 11 and sterile 20 from yeast, expressed	GO:0000166;GO:0005515;GO:0008152;GO:0006464;GO:0005575;GO:0016301;GO:0009987;	nucleotide binding;protein binding;metabolic process;protein modification process;cellular_component;kinase activity;cellular process;	BW111-BW	0.000830478	-1.04616	down-regulated	BW122-BW	4.35252e-06	-2.33387	down-regulated
BART1_0-p04394	HORVU1Hr1G065630	chr1H	468425129	468426059	HORVU1Hr1G065630.1	NA	NA	NA	NA	NA	NA	NA	NA	NA	BW111-BW	0.000831962	-1.08218	down-regulated	BW122-BW	0.000136243	-1.12353	down-regulated
BART1_0-p45681	HORVU6Hr1G061270	chr6H	410500503	410506247	HORVU6Hr1G061270.10	Aldehyde dehydrogenase	AT4G36250	AT4G36250.1 | Symbols: ALDH3F1 | aldehyde dehydrogenase 3F1 | chr4:17151029-17153381 FORWARD LENGTH=484	GO:0004029;GO:0004028;GO:0043878;GO:0006081;GO:0005737;GO:0005783;GO:0005886;	aldehyde dehydrogenase (NAD+) activity;3-chloroallyl aldehyde dehydrogenase activity;glyceraldehyde-3-phosphate dehydrogenase (NAD+) (non-phosphorylating) activity;cellular aldehyde metabolic process;cytoplasm;endoplasmic reticulum;plasma membrane;	LOC_Os02g43280	LOC_Os02g43280.1 protein|aldehyde dehydrogenase, putative, expressed	GO:0005515;GO:0003824;GO:0016020;GO:0008152;GO:0005783;GO:0009987;	protein binding;catalytic activity;membrane;metabolic process;endoplasmic reticulum;cellular process;	BW111-BW	0.000856376	-1.58276	down-regulated	BW122-BW	4.22772e-06	-3.43646	down-regulated
BART1_0-p43131	HORVU6Hr1G020020	chr6H	55418153	55450186	HORVU6Hr1G020020.1	NA	NA	NA	NA	NA	NA	NA	NA	NA	BW111-BW	0.000857345	-1.84944	down-regulated	NA	NA	NA	NA
BART1_0-p48111	HORVU6Hr1G094160	chr6H	580609773	580611903	HORVU6Hr1G094160.1	3-ketoacyl-CoA synthase	AT1G68530	AT1G68530.1 | Symbols: CUT1, POP1, CER6, G2, KCS6 | 3-ketoacyl-CoA synthase 6 | chr1:25712881-25714733 REVERSE LENGTH=497	GO:0102336;GO:0102756;GO:0102338;GO:0102337;GO:0005783;GO:0006633;GO:0000038;GO:0042335;GO:0009416;GO:0009409;GO:0009826;GO:0005737;GO:0005739;GO:0010025;	3-oxo-arachidoyl-CoA synthase activity;very-long-chain 3-ketoacyl-CoA synthase activity;3-oxo-lignoceronyl-CoA synthase activity;3-oxo-cerotoyl-CoA synthase activity;endoplasmic reticulum;fatty acid biosynthetic process;very long-chain fatty acid metabolic process;cuticle development;response to light stimulus;response to cold;unidimensional cell growth;cytoplasm;mitochondrion;wax biosynthetic pr…	LOC_Os06g14810	LOC_Os06g14810.1 protein|3-ketoacyl-CoA synthase, putative, expressed	GO:0007275;GO:0008152;GO:0009653;GO:0005783;GO:0009058;GO:0009987;GO:0006950;GO:0009628;GO:0003824;GO:0006629;GO:0016043;GO:0016740;GO:0016049;	multicellular organismal development;metabolic process;anatomical structure morphogenesis;endoplasmic reticulum;biosynthetic process;cellular process;response to stress;response to abiotic stimulus;catalytic activity;lipid metabolic process;cellular component organization;transferase activity;cell growth;	BW111-BW	0.000892471	-2.46517	down-regulated	BW122-BW	5.06264e-05	-3.82693	down-regulated
BART1_0-p48293	HORVU7Hr1G001030	chr7H	2241185	2347181	HORVU7Hr1G001030.5	von Willebrand factor type A domain containing protein, expressed	NA	NA	NA	NA	LOC_Os12g24390	LOC_Os12g24390.1 protein|retrotransposon protein, putative, unclassified, expressed	no GO annotation available		BW111-BW	0.000897646	-1.1233	down-regulated	BW122-BW	8.89644e-06	-1.87227	down-regulated
BART1_0-p07987	HORVU2Hr1G013400	chr2H	29123724	29127894	HORVU2Hr1G013400.32	Pseudo-response regulator	NA	NA	NA	NA	LOC_Os07g49460	LOC_Os07g49460.2 protein|response regulator receiver domain containing protein, expressed	GO:0008150;GO:0003677;GO:0005634;GO:0009628;GO:0007165;GO:0005739;GO:0009058;GO:0006139;GO:0004871;	biological_process;DNA binding;nucleus;response to abiotic stimulus;signal transduction;mitochondrion;biosynthetic process;nucleobase, nucleoside, nucleotide and nucleic acid metabolic process;signal transducer activity;	BW111-BW	0.000904704	1.01471	up-regulated	NA	NA	NA	NA
BART1_0-p56987	HORVU7Hr1G118340	chr7H	647471694	647473982	HORVU7Hr1G118340.7	Heavy metal-associated domain containing protein, expressed	NA	NA	NA	NA	LOC_Os03g22490	LOC_Os03g22490.1 protein|heavy metal-associated domain containing protein, expressed	GO:0005488;GO:0005575;GO:0006810;	binding;cellular_component;transport;	BW111-BW	0.000904704	-1.02331	down-regulated	BW122-BW	2.97593e-05	-1.4406	down-regulated
BART1_0-p12164	HORVU2Hr1G071480	chr2H	510180297	510181438	HORVU2Hr1G071480.2	Extensin	NA	NA	NA	NA	NA	NA	NA	NA	BW111-BW	0.000913709	-1.17125	down-regulated	BW122-BW	7.04319e-06	-2.39278	down-regulated
BART1_0-p16196	HORVU2Hr1G120190	chr2H	747376399	747378541	HORVU2Hr1G120190.2	Medium-chain-fatty-acid--CoA ligase	AT5G16370	AT5G16370.1 | Symbols: AAE5 | acyl activating enzyme 5 | chr5:5356823-5358481 REVERSE LENGTH=552	GO:0005777;GO:0009507;	peroxisome;chloroplast;	LOC_Os04g57850	LOC_Os04g57850.1 protein|AMP-binding enzyme, putative, expressed	GO:0005777;GO:0003824;GO:0008152;	peroxisome;catalytic activity;metabolic process;	BW111-BW	0.000927178	-1.07013	down-regulated	BW122-BW	1.00371e-05	-1.98822	down-regulated
BART1_0-p21823	HORVU3Hr1G067280	chr3H	511048645	511052480	HORVU3Hr1G067280.1	Glucan endo-13-beta-glucosidase 14	AT2G27500	AT2G27500.2 | Symbols: | Glycosyl hydrolase superfamily protein | chr2:11752615-11753844 REVERSE LENGTH=377	GO:0005975;GO:0005634;GO:0005737;GO:0005576;GO:0042973;GO:0046658;	carbohydrate metabolic process;nucleus;cytoplasm;extracellular region;glucan endo-1,3-beta-D-glucosidase activity;anchored component of plasma membrane;	LOC_Os02g33000	LOC_Os02g33000.1 protein|glycosyl hydrolases family 17, putative, expressed	GO:0005634;GO:0005975;GO:0003824;GO:0005737;GO:0008152;GO:0005488;GO:0005886;GO:0016787;	nucleus;carbohydrate metabolic process;catalytic activity;cytoplasm;metabolic process;binding;plasma membrane;hydrolase activity;	BW111-BW	0.000927178	-1.05695	down-regulated	NA	NA	NA	NA
BART1_0-p18191	HORVU3Hr1G014800	chr3H	34509860	34515290	HORVU3Hr1G014800.4	O-acyltransferase WSD1	AT5G53390	AT5G53390.1 | Symbols: | O-acyltransferase (WSD1-like) family protein | chr5:21656951-21659207 REVERSE LENGTH=486	GO:0048441;GO:0102966;GO:0005634;GO:0047196;GO:0019432;GO:0004144;GO:0048446;GO:0005886;	petal development;arachidoyl-CoA:1-dodecanol O-acyltransferase activity;nucleus;long-chain-alcohol O-fatty-acyltransferase activity;triglyceride biosynthetic process;diacylglycerol O-acyltransferase activity;petal morphogenesis;plasma membrane;	LOC_Os01g56360	LOC_Os01g56360.1 protein|wax synthase, putative, expressed	GO:0008150;GO:0005575;GO:0003674;	biological_process;cellular_component;molecular_function;	BW111-BW	0.000927332	-1.70669	down-regulated	BW122-BW	2.38288e-05	-5.32397	down-regulated
BART1_0-p30122	HORVU4Hr1G063420	chr4H	531211600	531214578	HORVU4Hr1G063420.2	3-ketoacyl-CoA synthase	AT1G01120	AT1G01120.1 | Symbols: KCS1 | 3-ketoacyl-CoA synthase 1 | chr1:57392-58978 REVERSE LENGTH=528	GO:0102336;GO:0022626;GO:0102756;GO:0102338;GO:0102337;GO:0042761;GO:0005783;GO:0000038;GO:0009416;GO:0042335;GO:0009922;GO:0009409;GO:0005515;GO:0005737;GO:0016020;GO:0030497;GO:0070417;GO:0010025;	3-oxo-arachidoyl-CoA synthase activity;cytosolic ribosome;very-long-chain 3-ketoacyl-CoA synthase activity;3-oxo-lignoceronyl-CoA synthase activity;3-oxo-cerotoyl-CoA synthase activity;very long-chain fatty acid biosynthetic process;endoplasmic reticulum;very long-chain fatty acid metabolic process;response to light stimulus;cuticle development;fatty acid elongase activity;response to cold;protei…	LOC_Os03g14170	LOC_Os03g14170.1 protein|3-ketoacyl-CoA synthase, putative, expressed	GO:0007275;GO:0008152;GO:0005783;GO:0009058;GO:0005840;GO:0009987;GO:0006950;GO:0009628;GO:0005515;GO:0016020;GO:0006629;GO:0005829;GO:0016740;	multicellular organismal development;metabolic process;endoplasmic reticulum;biosynthetic process;ribosome;cellular process;response to stress;response to abiotic stimulus;protein binding;membrane;lipid metabolic process;cytosol;transferase activity;	BW111-BW	0.00093257	-1.0044	down-regulated	BW122-BW	6.67131e-06	-1.74904	down-regulated
BART1_0-p57130	HORVU7Hr1G120030	chr7H	650794327	651218211	HORVU7Hr1G120030.4	Fruit bromelain	NA	NA	NA	NA	LOC_Os11g23770	LOC_Os11g23770.2 protein|cysteine protease, putative, expressed	GO:0005623;GO:0019538;GO:0016787;	cell;protein metabolic process;hydrolase activity;	BW111-BW	0.00094875	-1.20438	down-regulated	BW122-BW	0.000462709	-1.05324	down-regulated
BART1_0-p41669	HORVU6Hr1G001060	chr6H	3417174	3418227	HORVU6Hr1G001060.1	Leaf-specific thionin	NA	NA	NA	NA	LOC_Os06g32240	LOC_Os06g32240.1 protein|THION9 - Plant thionin family protein precursor, expressed	GO:0005623;GO:0005102;GO:0006950;	cell;receptor binding;response to stress;	BW111-BW	0.000952255	-3.18883	down-regulated	NA	NA	NA	NA
BART1_0-p57841	HORVU0Hr1G005360	chrUn	29990499	30001628	HORVU0Hr1G005360.18	Carboxypeptidase	AT5G09640	AT5G09640.1 | Symbols: SNG2, SCPL19 | serine carboxypeptidase-like 19 | chr5:2988373-2990966 FORWARD LENGTH=465	GO:0019748;GO:0016747;GO:0047202;GO:0006508;GO:0004185;GO:0005576;GO:0016752;	secondary metabolic process;acyltransferase activity, transferring groups other than amino-acyl groups;sinapoylglucose-choline O-sinapoyltransferase activity;proteolysis;serine-type carboxypeptidase activity;extracellular region;sinapoyltransferase activity;	LOC_Os11g24510	LOC_Os11g24510.1 protein|OsSCP56 - Putative Serine Carboxypeptidase homologue, expressed	GO:0019748;GO:0005623;GO:0019538;GO:0016740;GO:0016787;	secondary metabolic process;cell;protein metabolic process;transferase activity;hydrolase activity;	BW111-BW	0.000973521	-1.3647	down-regulated	BW122-BW	2.71273e-05	-2.09841	down-regulated
BART1_0-p04228	HORVU1Hr1G063250	chr1H	454201689	454213648	HORVU1Hr1G063250.8	Phospholipase A1-Igamma1, chloroplastic	AT1G06800	AT1G06800.1 | Symbols: PLA-I{gamma}1 | alpha/beta-Hydrolases superfamily protein | chr1:2089538-2091443 REVERSE LENGTH=515	GO:0009507;GO:0006629;GO:0004806;GO:0008970;GO:0005576;GO:0047714;GO:0004620;	chloroplast;lipid metabolic process;triglyceride lipase activity;phospholipase A1 activity;extracellular region;galactolipase activity;phospholipase activity;	LOC_Os05g32380	LOC_Os05g32380.1 protein|phospholipase, putative, expressed	GO:0008152;GO:0006629;GO:0009536;GO:0016787;	metabolic process;lipid metabolic process;plastid;hydrolase activity;	BW111-BW	0.000996148	-2.09619	down-regulated	BW122-BW	0.000230531	-1.99403	down-regulated
BART1_0-p36576	HORVU5Hr1G063650	chr5H	493783019	493783954	HORVU5Hr1G063650.1	Low molecular mass early light-inducible protein HV90, chloroplastic	AT3G22840	AT3G22840.1 | Symbols: ELIP1, ELIP | Chlorophyll A-B binding family protein | chr3:8084628-8085445 REVERSE LENGTH=195	GO:0009409;GO:0071483;GO:0010030;GO:0071491;GO:0009507;GO:0071492;GO:0034605;GO:0071486;GO:0010380;GO:0010117;GO:0071490;GO:0009535;	response to cold;cellular response to blue light;positive regulation of seed germination;cellular response to red light;chloroplast;cellular response to UV-A;cellular response to heat;cellular response to high light intensity;regulation of chlorophyll biosynthetic process;photoprotection;cellular response to far red light;chloroplast thylakoid membrane;	LOC_Os07g08160	LOC_Os07g08160.1 protein|early light-induced protein, chloroplast precursor, putative, expressed	GO:0009628;GO:0005488;GO:0006950;	response to abiotic stimulus;binding;response to stress;	BW111-BW	0.000996148	-1.665	down-regulated	BW122-BW	0.000172478	-1.70499	down-regulated
BART1_0-p47599	HORVU6Hr1G088130	chr6H	565731388	565736451	HORVU6Hr1G088130.3	Putative translation elongation factor IF5A	AT1G13950	AT1G13950.1 | Symbols: EIF-5A, ELF5A-1, ATELF5A-1, EIF5A | eukaryotic elongation factor 5A-1 | chr1:4773631-4774668 FORWARD LENGTH=158	GO:0045905;GO:0003746;GO:0005737;GO:0043022;GO:0005576;GO:0045901;GO:0010089;	positive regulation of translational termination;translation elongation factor activity;cytoplasm;ribosome binding;extracellular region;positive regulation of translational elongation;xylem development;	LOC_Os12g32240	LOC_Os12g32240.1 protein|eukaryotic translation initiation factor 5A, putative, expressed	GO:0008150;GO:0003723;GO:0008135;GO:0005488;GO:0006412;	biological_process;RNA binding;translation factor activity, nucleic acid binding;binding;translation;	BW111-BW	0.00100205	-1.90979	down-regulated	BW122-BW	3.8243e-05	-4.85379	down-regulated
BART1_0-p01341	HORVU1Hr1G017410	chr1H	59216198	59224810	HORVU1Hr1G017410.1	3'-N-debenzoyl-2'-deoxytaxol N-benzoyltransferase	AT3G62160	AT3G62160.1 | Symbols: | HXXXD-type acyl-transferase family protein | chr3:23014333-23015808 REVERSE LENGTH=428	GO:0005737;GO:0016410;	cytoplasm;N-acyltransferase activity;	LOC_Os05g04584	LOC_Os05g04584.1 protein|transferase family protein, putative, expressed	GO:0008150;GO:0008152;GO:0016740;GO:0005575;	biological_process;metabolic process;transferase activity;cellular_component;	BW111-BW	0.00100813	-1.37	down-regulated	BW122-BW	6.11391e-05	-1.74706	down-regulated
BART1_0-p38126	HORVU5Hr1G084100	chr5H	571057519	571061886	HORVU5Hr1G084100.3	Receptor-like protein kinase FERONIA	AT3G51550	AT3G51550.1 | Symbols: FER | Malectin/receptor-like protein kinase family protein | chr3:19117877-19120564 REVERSE LENGTH=895	GO:0010483;GO:0009791;GO:0046777;GO:0004672;GO:0009741;GO:0006468;GO:0005576;GO:0009723;GO:0005886;GO:0009788;GO:0048364;GO:0032922;GO:0009506;GO:0005515;GO:0043680;GO:0030308;GO:0010118;GO:0050832;GO:0016301;GO:0106311;GO:0106310;	pollen tube reception;post-embryonic development;protein autophosphorylation;protein kinase activity;response to brassinosteroid;protein phosphorylation;extracellular region;response to ethylene;plasma membrane;negative regulation of abscisic acid-activated signaling pathway;root development;circadian regulation of gene expression;plasmodesma;protein binding;filiform apparatus;negative regulation…	LOC_Os05g25450	LOC_Os05g25450.1 protein|TKL_IRAK_CrRLK1L-1.3 - The CrRLK1L-1 subfamily has homology to the CrRLK1L homolog, expressed	GO:0009607;GO:0016020;GO:0008152;GO:0005618;GO:0009791;GO:0006464;GO:0009856;GO:0005575;GO:0016301;GO:0006950;GO:0009987;GO:0005886;	response to biotic stimulus;membrane;metabolic process;cell wall;post-embryonic development;protein modification process;pollination;cellular_component;kinase activity;response to stress;cellular process;plasma membrane;	BW111-BW	0.00101016	-1.62055	down-regulated	BW122-BW	4.6881e-05	-2.28062	down-regulated
BART1_0-p41783	HORVU6Hr1G002400	chr6H	6328401	6331022	HORVU6Hr1G002400.2	Flavonoid 3'-monooxygenase	AT5G07990	AT5G07990.1 | Symbols: TT7, CYP75B1, D501 | Cytochrome P450 superfamily protein | chr5:2560437-2562859 FORWARD LENGTH=513	GO:0016711;GO:0005506;GO:0016020;GO:0016709;GO:0009411;GO:0009813;GO:0005576;GO:0009733;GO:0020037;	flavonoid 3'-monooxygenase activity;iron ion binding;membrane;oxidoreductase activity, acting on paired donors, with incorporation or reduction of molecular oxygen, NAD(P)H as one donor, and incorporation of one atom of oxygen;response to UV;flavonoid biosynthetic process;extracellular region;response to auxin;heme binding;	LOC_Os10g16974	LOC_Os10g16974.1 protein|cytochrome P450, putative, expressed	GO:0019748;GO:0019825;GO:0009628;GO:0003824;GO:0009719;GO:0008152;GO:0009058;GO:0009987;	secondary metabolic process;oxygen binding;response to abiotic stimulus;catalytic activity;response to endogenous stimulus;metabolic process;biosynthetic process;cellular process;	BW111-BW	0.00101016	-1.45959	down-regulated	BW122-BW	0.00019666	-1.44636	down-regulated
BART1_0-p38542	HORVU5Hr1G089230	chr5H	584524108	584528253	HORVU5Hr1G089230.1	Fatty acyl-CoA reductase	AT5G22500	AT5G22500.1 | Symbols: FAR1 | fatty acid reductase 1 | chr5:7470541-7473916 FORWARD LENGTH=491	GO:0009507;GO:0009651;GO:0043231;GO:0102965;GO:0009611;GO:0050062;GO:0035336;GO:0010345;GO:0005886;GO:0080019;	chloroplast;response to salt stress;intracellular membrane-bounded organelle;alcohol-forming fatty acyl-CoA reductase activity;response to wounding;long-chain-fatty-acyl-CoA reductase activity;long-chain fatty-acyl-CoA metabolic process;suberin biosynthetic process;plasma membrane;fatty-acyl-CoA reductase (alcohol-forming) activity;	LOC_Os04g28620	LOC_Os04g28620.1 protein|male sterility protein, putative, expressed	GO:0019748;GO:0009628;GO:0003824;GO:0007275;GO:0008152;GO:0006629;GO:0009058;GO:0006950;GO:0009987;GO:0007049;GO:0009536;	secondary metabolic process;response to abiotic stimulus;catalytic activity;multicellular organismal development;metabolic process;lipid metabolic process;biosynthetic process;response to stress;cellular process;cell cycle;plastid;	BW111-BW	0.00102123	-1.42849	down-regulated	BW122-BW	2.15183e-05	-2.04838	down-regulated
BART1_0-p27860	HORVU4Hr1G025470	chr4H	148419787	148457692	HORVU4Hr1G025470.2	NA	NA	NA	NA	NA	NA	NA	NA	NA	BW111-BW	0.00107795	2.95744	up-regulated	BW122-BW	0.00234171	2.23664	up-regulated
BART1_0-p27860	HORVU4Hr1G025530	chr4H	148436974	148438271	HORVU4Hr1G025530.1	NA	NA	NA	NA	NA	NA	NA	NA	NA	BW111-BW	0.00107795	2.95744	up-regulated	BW122-BW	0.00234171	2.23664	up-regulated
BART1_0-p00175	HORVU1Hr1G002090	chr1H	4283363	4286324	HORVU1Hr1G002090.11	Arginine decarboxylase	AT4G34710	AT4G34710.2 | Symbols: ADC2, SPE2, ATADC2 | arginine decarboxylase 2 | chr4:16560315-16562450 REVERSE LENGTH=711	GO:0042803;GO:0009651;GO:0008792;GO:0006596;GO:0006970;GO:0009446;GO:0009611;GO:0048316;GO:0009753;GO:0006527;GO:0009409;GO:0005634;GO:0006979;GO:0009507;GO:0005515;GO:0009737;GO:0005829;GO:0033388;	protein homodimerization activity;response to salt stress;arginine decarboxylase activity;polyamine biosynthetic process;response to osmotic stress;putrescine biosynthetic process;response to wounding;seed development;response to jasmonic acid;arginine catabolic process;response to cold;nucleus;response to oxidative stress;chloroplast;protein binding;response to abscisic acid;cytosol;putrescine b…	LOC_Os04g01690	LOC_Os04g01690.3 protein|pyridoxal-dependent decarboxylase protein, putative, expressed	GO:0009628;GO:0003824;GO:0009791;GO:0008152;GO:0000003;GO:0006950;	response to abiotic stimulus;catalytic activity;post-embryonic development;metabolic process;reproduction;response to stress;	BW111-BW	0.00109603	-1.83535	down-regulated	NA	NA	NA	NA
BART1_0-p25203	HORVU3Hr1G108690	chr3H	676045178	676047350	HORVU3Hr1G108690.1	C2 domain-containing protein, putative, expressed	AT5G55530	AT5G55530.2 | Symbols: | Calcium-dependent lipid-binding (CaLB domain) family protein | chr5:22494439-22495656 FORWARD LENGTH=405	GO:0008150;GO:0005634;GO:0003674;	biological_process;nucleus;molecular_function;	LOC_Os01g72420	LOC_Os01g72420.1 protein|C2 domain containing protein, putative, expressed	GO:0008150;GO:0005575;GO:0003674;	biological_process;cellular_component;molecular_function;	BW111-BW	0.00109603	-1.57365	down-regulated	BW122-BW	4.4153e-05	-2.3376	down-regulated
BART1_0-p29787	HORVU4Hr1G058560	chr4H	489814554	489816756	HORVU4Hr1G058560.3	NA	NA	NA	NA	NA	NA	NA	NA	NA	BW111-BW	0.00109926	1.97519	up-regulated	BW122-BW	0.000547164	1.77348	up-regulated
BART1_0-p37389	HORVU5Hr1G074820	chr5H	545048111	545050544	HORVU5Hr1G074820.1	Putative sarcosine oxidase (Fragment)	AT2G24580	AT2G24580.1 | Symbols: | FAD-dependent oxidoreductase family protein | chr2:10444928-10446178 REVERSE LENGTH=416	GO:0005737;GO:0008115;GO:0046653;	cytoplasm;sarcosine oxidase activity;tetrahydrofolate metabolic process;	LOC_Os09g32290	LOC_Os09g32290.2 protein|FAD dependent oxidoreductase domain containing protein, expressed	GO:0003824;GO:0008152;GO:0005575;GO:0009987;	catalytic activity;metabolic process;cellular_component;cellular process;	BW111-BW	0.00111519	-1.16255	down-regulated	BW122-BW	0.000240871	-1.12408	down-regulated
BART1_0-p31740	HORVU4Hr1G085690	chr4H	632281221	632284691	HORVU4Hr1G085690.4	L-allo-threonine aldolase	AT1G08630	AT1G08630.4 | Symbols: THA1 | threonine aldolase 1 | chr1:2743948-2745685 REVERSE LENGTH=358	GO:0005737;GO:0016829;GO:0005829;GO:0006520;GO:0004793;GO:0006567;GO:0006545;GO:0008732;	cytoplasm;lyase activity;cytosol;cellular amino acid metabolic process;threonine aldolase activity;threonine catabolic process;glycine biosynthetic process;L-allo-threonine aldolase activity;	LOC_Os04g43650	LOC_Os04g43650.2 protein|L-allo-threonine aldolase, putative, expressed	GO:0003824;GO:0009056;GO:0008152;GO:0005575;GO:0009987;	catalytic activity;catabolic process;metabolic process;cellular_component;cellular process;	BW111-BW	0.00111873	-1.78332	down-regulated	BW122-BW	4.27071e-05	-2.75803	down-regulated
BART1_0-p11374	HORVU2Hr1G060390	chr2H	403313393	403318326	HORVU2Hr1G060390.2	Early-responsive to dehydration stress protein (ERD4)	AT1G30360	AT1G30360.1 | Symbols: ERD4 | Early-responsive to dehydration stress protein (ERD4) | chr1:10715892-10718799 FORWARD LENGTH=724	GO:0005634;GO:0005227;GO:0009506;GO:0009941;GO:0003729;GO:0000325;GO:0005576;GO:0005886;	nucleus;calcium activated cation channel activity;plasmodesma;chloroplast envelope;mRNA binding;plant-type vacuole;extracellular region;plasma membrane;	LOC_Os07g05570	LOC_Os07g05570.1 protein|ERD4 protein, putative, expressed	GO:0016020;GO:0005773;GO:0005575;GO:0009536;GO:0005886;	membrane;vacuole;cellular_component;plastid;plasma membrane;	BW111-BW	0.00117109	-1.04301	down-regulated	BW122-BW	8.03024e-05	-1.25093	down-regulated
BART1_0-p12671	HORVU2Hr1G078800	chr2H	570835682	570840490	HORVU2Hr1G078800.1	Mitochondrial phosphate carrier protein 3 mitochondrial	AT5G14040	AT5G14040.1 | Symbols: PHT3;1 | phosphate transporter 3;1 | chr5:4531059-4532965 REVERSE LENGTH=375	GO:0005315;GO:0031305;GO:0009507;GO:0009651;GO:0005739;GO:1990547;GO:0003729;GO:0000325;GO:0009505;GO:0035435;	inorganic phosphate transmembrane transporter activity;integral component of mitochondrial inner membrane;chloroplast;response to salt stress;mitochondrion;mitochondrial phosphate ion transmembrane transport;mRNA binding;plant-type vacuole;plant-type cell wall;phosphate ion transmembrane transport;	LOC_Os04g37600	LOC_Os04g37600.1 protein|phosphate carrier protein, mitochondrial precursor, putative, expressed	GO:0016020;GO:0005618;GO:0005739;GO:0005488;GO:0006810;GO:0005773;GO:0009987;GO:0009536;	membrane;cell wall;mitochondrion;binding;transport;vacuole;cellular process;plastid;	BW111-BW	0.00119391	-1.17183	down-regulated	NA	NA	NA	NA
BART1_0-p22536	HORVU3Hr1G076550	chr3H	568915332	568916269	HORVU3Hr1G076550.1	NA	NA	NA	NA	NA	NA	NA	NA	NA	BW111-BW	0.00123949	-1.61488	down-regulated	BW122-BW	8.4398e-05	-2.06756	down-regulated
BART1_0-p37856	HORVU5Hr1G080300	chr5H	559672546	559673760	HORVU5Hr1G080300.1	Dehydration-responsive element-binding protein 1	AT4G25470	AT4G25470.1 | Symbols: CBF2, DREB1C, FTQ4, ATCBF2 | C-repeat/DRE binding factor 2 | chr4:13015436-13016086 REVERSE LENGTH=216	GO:0009409;GO:0005634;GO:0003700;GO:0005515;GO:0006355;GO:0000976;GO:0009631;	response to cold;nucleus;DNA-binding transcription factor activity;protein binding;regulation of transcription, DNA-templated;transcription cis-regulatory region binding;cold acclimation;	LOC_Os09g35010	LOC_Os09g35010.1 protein|dehydration-responsive element-binding protein, putative, expressed	GO:0003677;GO:0005634;GO:0003700;GO:0009058;GO:0006139;GO:0009536;	DNA binding;nucleus;sequence-specific DNA binding transcription factor activity;biosynthetic process;nucleobase, nucleoside, nucleotide and nucleic acid metabolic process;plastid;	BW111-BW	0.001306	2.03166	up-regulated	BW122-BW	9.43961e-06	3.08038	up-regulated
BART1_0-p51882	HORVU7Hr1G046430	chr7H	151132171	151133295	HORVU7Hr1G046430.1	Rhoptry neck protein 2 (Fragment)	NA	NA	NA	NA	NA	NA	NA	NA	BW111-BW	0.00131805	-1.91805	down-regulated	BW122-BW	1.99238e-05	-3.61064	down-regulated
BART1_0-p08603	HORVU2Hr1G021700	chr2H	61974038	62246301	HORVU2Hr1G021700.2	NA	NA	NA	NA	NA	NA	NA	NA	NA	BW111-BW	0.00131991	-1.19511	down-regulated	NA	NA	NA	NA
BART1_0-p08603	HORVU2Hr1G021740	chr2H	62056624	62058847	HORVU2Hr1G021740.1	NA	NA	NA	NA	NA	NA	NA	NA	NA	BW111-BW	0.00131991	-1.19511	down-regulated	NA	NA	NA	NA
BART1_0-p25509	HORVU3Hr1G112260	chr3H	686034476	686034961	HORVU3Hr1G112260.1	NA	NA	NA	NA	NA	NA	NA	NA	NA	BW111-BW	0.00131991	-3.04766	down-regulated	BW122-BW	0.000113399	-6.15326	down-regulated
BART1_0-p59567	HORVU0Hr1G028350	chrUn	151184547	151188299	HORVU0Hr1G028350.1	Alpha,alpha-trehalose-phosphate synthase	AT2G18700	AT2G18700.1 | Symbols: ATTPS11, TPS11, ATTPSB | trehalose phosphatase/synthase 11 | chr2:8109043-8111799 FORWARD LENGTH=862	GO:0016757;GO:0005737;GO:0005739;GO:0005829;	glycosyltransferase activity;cytoplasm;mitochondrion;cytosol;	LOC_Os02g54820	LOC_Os02g54820.2 protein|trehalose-6-phosphate synthase, putative, expressed	GO:0005975;GO:0008152;GO:0005739;GO:0005829;GO:0009058;GO:0016740;GO:0009987;	carbohydrate metabolic process;metabolic process;mitochondrion;cytosol;biosynthetic process;transferase activity;cellular process;	BW111-BW	0.00131991	1.65828	up-regulated	BW122-BW	0.00637185	1.07395	up-regulated
BART1_0-p13908	HORVU2Hr1G093960	chr2H	661572673	661574469	HORVU2Hr1G093960.1	NA	NA	NA	NA	NA	NA	NA	NA	NA	BW111-BW	0.00132187	-1.69388	down-regulated	BW122-BW	3.24025e-05	-3.3216	down-regulated
BART1_0-p14018	HORVU2Hr1G095170	chr2H	668833610	668840275	HORVU2Hr1G095170.3	Rhomboid-related protein 1/2/3	AT1G12750	AT1G12750.3 | Symbols: RBL6 | RHOMBOID-like protein 6 | chr1:4345100-4346688 REVERSE LENGTH=307	GO:0005739;GO:0004252;	mitochondrion;serine-type endopeptidase activity;	LOC_Os04g48130	LOC_Os04g48130.1 protein|OsRhmbd11 - Putative Rhomboid homologue, expressed	GO:0008152;GO:0005794;GO:0005575;GO:0016787;	metabolic process;Golgi apparatus;cellular_component;hydrolase activity;	BW111-BW	0.00132192	-1.20175	down-regulated	BW122-BW	3.05601e-05	-1.87197	down-regulated
BART1_0-p32125	HORVU4Hr1G090720	chr4H	645950575	645970388	HORVU4Hr1G090720.2	NA	NA	NA	NA	NA	NA	NA	NA	NA	BW111-BW	0.0013419	-1.06918	down-regulated	BW122-BW	4.43255e-05	-1.48045	down-regulated
BART1_0-p46069	HORVU6Hr1G067200	chr6H	465689696	465698014	HORVU6Hr1G067200.1	Multidrug/pheromone exporter, ABC superfamily	AT4G25960	AT4G25960.1 | Symbols: PGP2 | P-glycoprotein 2 | chr4:13177438-13183425 FORWARD LENGTH=1273	GO:0042626;GO:0009507;GO:0055085;GO:0016021;GO:0005829;	ATPase-coupled transmembrane transporter activity;chloroplast;transmembrane transport;integral component of membrane;cytosol;	LOC_Os02g46680	LOC_Os02g46680.1 protein|multidrug resistance protein, putative, expressed	GO:0007165;GO:0009056;GO:0009719;GO:0016020;GO:0006810;GO:0006139;GO:0009987;GO:0005215;GO:0005886;GO:0016787;	signal transduction;catabolic process;response to endogenous stimulus;membrane;transport;nucleobase, nucleoside, nucleotide and nucleic acid metabolic process;cellular process;transporter activity;plasma membrane;hydrolase activity;	BW111-BW	0.0013419	-1.41484	down-regulated	NA	NA	NA	NA
BART1_0-p10537	HORVU2Hr1G047010	chr2H	256661078	256668362	HORVU2Hr1G047010.2	Helicase protein with RING/U-box domain-containing protein	AT1G05120	AT1G05120.1 | Symbols: | Helicase protein with RING/U-box domain | chr1:1471624-1476067 REVERSE LENGTH=833	GO:0005634;GO:0070615;	nucleus;nucleosome-dependent ATPase activity;	NA	NA	NA	NA	BW111-BW	0.00135253	1.0105	up-regulated	NA	NA	NA	NA
BART1_0-p15903	HORVU2Hr1G116740	chr2H	738841167	738842118	HORVU2Hr1G116740.1	NA	NA	NA	NA	NA	NA	NA	NA	NA	BW111-BW	0.00138102	2.84412	up-regulated	BW122-BW	0.00240778	2.20959	up-regulated
BART1_0-p36592	HORVU5Hr1G063820	chr5H	494423458	494427655	HORVU5Hr1G063820.19	Fatty acid hydroxylase	AT5G57800	AT5G57800.1 | Symbols: FLP1, YRE, CER3, WAX2 | Fatty acid hydroxylase superfamily | chr5:23420589-23423832 FORWARD LENGTH=632	GO:0005886;GO:0043447;GO:0005789;GO:0000254;GO:0006723;GO:1990465;GO:0009924;GO:0005506;GO:0048235;GO:0016491;GO:0016020;GO:0016126;GO:0010025;	plasma membrane;alkane biosynthetic process;endoplasmic reticulum membrane;C-4 methylsterol oxidase activity;cuticle hydrocarbon biosynthetic process;aldehyde oxygenase (deformylating) activity;octadecanal decarbonylase activity;iron ion binding;pollen sperm cell differentiation;oxidoreductase activity;membrane;sterol biosynthetic process;wax biosynthetic process;	LOC_Os09g25850	LOC_Os09g25850.1 protein|WAX2, putative, expressed	GO:0007275;GO:0003824;GO:0016020;GO:0008152;GO:0006629;GO:0030154;GO:0009058;GO:0005488;GO:0000003;GO:0009987;GO:0005886;	multicellular organismal development;catalytic activity;membrane;metabolic process;lipid metabolic process;cell differentiation;biosynthetic process;binding;reproduction;cellular process;plasma membrane;	BW111-BW	0.00138102	-1.8398	down-regulated	BW122-BW	2.33373e-05	-3.74615	down-regulated
BART1_0-p31030	HORVU4Hr1G075990	chr4H	599555510	599557693	HORVU4Hr1G075990.2	Mitochondrial adenine nucleotide transporter ADNT1	AT1G72820	AT1G72820.1 | Symbols: | Mitochondrial substrate carrier family protein | chr1:27403457-27404506 FORWARD LENGTH=349	GO:0055085;	transmembrane transport;	LOC_Os03g07890	LOC_Os03g07890.1 protein|mitochondrial carrier protein, putative, expressed	GO:0016020;GO:0005739;GO:0005488;GO:0006810;GO:0009987;	membrane;mitochondrion;binding;transport;cellular process;	BW111-BW	0.00138607	1.06934	up-regulated	BW122-BW	0.00019196	1.12593	up-regulated
BART1_0-p30910	HORVU4Hr1G074460	chr4H	594465599	594467877	HORVU4Hr1G074460.1	Phospholipid/glycerol acyltransferase	AT3G11430	AT3G11430.1 | Symbols: ATGPAT5, GPAT5 | glycerol-3-phosphate acyltransferase 5 | chr3:3595911-3597678 FORWARD LENGTH=502	GO:0090447;GO:0010143;GO:0016020;GO:0016791;GO:0102420;GO:0016024;GO:0004366;GO:0008514;GO:0010345;	glycerol-3-phosphate 2-O-acyltransferase activity;cutin biosynthetic process;membrane;phosphatase activity;sn-1-glycerol-3-phosphate C16:0-DCA-CoA acyl transferase activity;CDP-diacylglycerol biosynthetic process;glycerol-3-phosphate O-acyltransferase activity;organic anion transmembrane transporter activity;suberin biosynthetic process;	LOC_Os10g27330	LOC_Os10g27330.1 protein|glycerol-3-phosphate acyltransferase, putative, expressed	GO:0009908;GO:0006629;GO:0008152;GO:0009058;GO:0016740;GO:0009987;	flower development;lipid metabolic process;metabolic process;biosynthetic process;transferase activity;cellular process;	BW111-BW	0.00138869	-3.37597	down-regulated	BW122-BW	0.000142221	-5.50479	down-regulated
BART1_0-p06922	HORVU2Hr1G002140	chr2H	4468793	4469016	HORVU2Hr1G002140.1	NA	NA	NA	NA	NA	NA	NA	NA	NA	BW111-BW	0.00138998	-1.02204	down-regulated	NA	NA	NA	NA
BART1_0-p06922	HORVU2Hr1G002150	chr2H	4470250	4470512	HORVU2Hr1G002150.1	NA	NA	NA	NA	NA	NA	NA	NA	NA	BW111-BW	0.00138998	-1.02204	down-regulated	NA	NA	NA	NA
BART1_0-p17479	HORVU3Hr1G006440	chr3H	15468291	15470538	HORVU3Hr1G006440.1	Eukaryotic aspartyl protease family protein	NA	NA	NA	NA	LOC_Os01g71094	LOC_Os01g71094.1 protein|basic 7S globulin 2 precursor, putative, expressed	GO:0009628;GO:0016020;GO:0005618;GO:0008152;GO:0005575;GO:0006950;GO:0005886;GO:0016787;	response to abiotic stimulus;membrane;cell wall;metabolic process;cellular_component;response to stress;plasma membrane;hydrolase activity;	BW111-BW	0.00143606	-1.28072	down-regulated	BW122-BW	5.79515e-05	-1.77066	down-regulated
BART1_0-p30409	HORVU4Hr1G067630	chr4H	560694553	560701977	HORVU4Hr1G067630.7	Microtubule-associated protein 70-4	AT1G14840	AT1G14840.1 | Symbols: ATMAP70-4, MAP70-4 | microtubule-associated proteins 70-4 | chr1:5112415-5115299 REVERSE LENGTH=604	GO:0007010;GO:0008017;GO:0005874;	cytoskeleton organization;microtubule binding;microtubule;	LOC_Os03g11650	LOC_Os03g11650.1 protein|ATMAP70 protein, putative, expressed	GO:0005856;GO:0005515;GO:0016043;GO:0009987;	cytoskeleton;protein binding;cellular component organization;cellular process;	BW111-BW	0.00143968	-1.21441	down-regulated	BW122-BW	1.10155e-05	-2.80762	down-regulated
BART1_0-p48295	HORVU7Hr1G001020	chr7H	2209871	2353258	HORVU7Hr1G001020.34	NA	NA	NA	NA	NA	NA	NA	NA	NA	BW111-BW	0.00143968	-1.36439	down-regulated	BW122-BW	2.78252e-05	-2.47948	down-regulated
BART1_0-p22442	HORVU3Hr1G075150	chr3H	561960823	561962277	HORVU3Hr1G075150.1	Translation initiation factor eIF-2B subunit alpha	AT3G15810	AT3G15810.1 | Symbols: | Protein of unknown function (DUF567) | chr3:5348054-5349178 REVERSE LENGTH=220	GO:0005737;GO:0005829;GO:0003674;	cytoplasm;cytosol;molecular_function;	LOC_Os01g56450	LOC_Os01g56450.1 protein|DUF567 domain containing protein, putative, expressed	GO:0008150;GO:0005515;GO:0005575;GO:0003674;	biological_process;protein binding;cellular_component;molecular_function;	BW111-BW	0.00144628	-1.2817	down-regulated	BW122-BW	8.62893e-05	-1.62372	down-regulated
BART1_0-p59836	HORVU0Hr1G032230	chrUn	191713739	191716479	HORVU0Hr1G032230.2	Leucine zipper transcription factor	AT5G06950	AT5G06950.4 | Symbols: AHBP-1B, TGA2 | bZIP transcription factor family protein | chr5:2152323-2154174 FORWARD LENGTH=330	GO:0005634;GO:0003677;GO:0003700;GO:0005515;GO:0045892;GO:0045893;GO:0006351;GO:0005737;GO:0000976;GO:0009862;GO:0009410;	nucleus;DNA binding;DNA-binding transcription factor activity;protein binding;negative regulation of transcription, DNA-templated;positive regulation of transcription, DNA-templated;transcription, DNA-templated;cytoplasm;transcription cis-regulatory region binding;systemic acquired resistance, salicylic acid mediated signaling pathway;response to xenobiotic stimulus;	LOC_Os01g59350	LOC_Os01g59350.1 protein|transcription factor, putative, expressed	GO:0003677;GO:0005634;GO:0009607;GO:0008150;GO:0003700;GO:0005515;GO:0007165;GO:0005737;GO:0009058;GO:0006139;GO:0006950;GO:0009536;	DNA binding;nucleus;response to biotic stimulus;biological_process;sequence-specific DNA binding transcription factor activity;protein binding;signal transduction;cytoplasm;biosynthetic process;nucleobase, nucleoside, nucleotide and nucleic acid metabolic process;response to stress;plastid;	BW111-BW	0.00144865	-1.73657	down-regulated	BW122-BW	0.000812468	-1.3923	down-regulated
BART1_0-p51718	HORVU7Hr1G044210	chr7H	136653957	136657362	HORVU7Hr1G044210.1	NA	NA	NA	NA	NA	NA	NA	NA	NA	BW111-BW	0.00149037	-1.41597	down-regulated	NA	NA	NA	NA
BART1_0-p37423	HORVU5Hr1G075200	chr5H	546258332	546260686	HORVU5Hr1G075200.2	Oligopeptide transporter-like protein	NA	NA	NA	NA	NA	NA	NA	NA	BW111-BW	0.00150325	1.00701	up-regulated	NA	NA	NA	NA
BART1_0-p18058	HORVU3Hr1G013390	chr3H	28939215	28942360	HORVU3Hr1G013390.1	Serine/threonine-protein kinase	AT2G19130	AT2G19130.1 | Symbols: | S-locus lectin protein kinase family protein | chr2:8293789-8296275 FORWARD LENGTH=828	GO:0005516;GO:0048544;GO:0005576;GO:0004674;GO:0006468;GO:0106311;GO:0106310;	calmodulin binding;recognition of pollen;extracellular region;protein serine/threonine kinase activity;protein phosphorylation;protein threonine kinase activity;protein serine kinase activity;	LOC_Os04g01310	LOC_Os04g01310.1 protein|serine/threonine-protein kinase receptor precursor, putative, expressed	GO:0000166;GO:0005623;GO:0009875;GO:0006464;GO:0030246;GO:0016301;	nucleotide binding;cell;pollen-pistil interaction;protein modification process;carbohydrate binding;kinase activity;	BW111-BW	0.00150906	-1.23404	down-regulated	BW122-BW	0.000151376	-1.39508	down-regulated
BART1_0-p50649	HORVU7Hr1G030160	chr7H	58906370	58909157	HORVU7Hr1G030160.4	Bidirectional sugar transporter SWEET	AT5G13170	AT5G13170.1 | Symbols: SAG29, SWEET15, AtSWEET15 | senescence-associated gene 29 | chr5:4181331-4183171 REVERSE LENGTH=292	GO:0009793;GO:0015770;GO:0010150;GO:0008643;GO:0000139;GO:0008515;GO:0005887;GO:0071470;GO:0005515;GO:0071215;GO:0071446;GO:0016021;GO:0010431;GO:0051119;	embryo development ending in seed dormancy;sucrose transport;leaf senescence;carbohydrate transport;Golgi membrane;sucrose transmembrane transporter activity;integral component of plasma membrane;cellular response to osmotic stress;protein binding;cellular response to abscisic acid stimulus;cellular response to salicylic acid stimulus;integral component of membrane;seed maturation;sugar transmemb…	LOC_Os02g30910	LOC_Os02g30910.1 protein|nodulin MtN3 family protein, putative, expressed	GO:0005623;GO:0008150;GO:0016020;GO:0006810;GO:0009987;GO:0005886;GO:0005215;	cell;biological_process;membrane;transport;cellular process;plasma membrane;transporter activity;	BW111-BW	0.00152545	-1.09261	down-regulated	BW122-BW	8.94835e-06	-2.25032	down-regulated
BART1_0-p43820	HORVU6Hr1G030310	chr6H	125740538	125753711	HORVU6Hr1G030310.1	NA	NA	NA	NA	NA	NA	NA	NA	NA	BW111-BW	0.00153823	-1.08456	down-regulated	BW122-BW	8.39192e-06	-2.52093	down-regulated
BART1_0-p56195	HORVU7Hr1G108790	chr7H	626308065	626312343	HORVU7Hr1G108790.1	Ureide permease 5	NA	NA	NA	NA	NA	NA	NA	NA	BW111-BW	0.0015417	-1.3523	down-regulated	BW122-BW	0.000569343	-1.22813	down-regulated
BART1_0-p41484	HORVU5Hr1G124820	chr5H	667491456	667494739	HORVU5Hr1G124820.2	Fatty acyl-CoA reductase	AT5G22500	AT5G22500.1 | Symbols: FAR1 | fatty acid reductase 1 | chr5:7470541-7473916 FORWARD LENGTH=491	GO:0009507;GO:0009651;GO:0043231;GO:0102965;GO:0009611;GO:0050062;GO:0035336;GO:0010345;GO:0005886;GO:0080019;	chloroplast;response to salt stress;intracellular membrane-bounded organelle;alcohol-forming fatty acyl-CoA reductase activity;response to wounding;long-chain-fatty-acyl-CoA reductase activity;long-chain fatty-acyl-CoA metabolic process;suberin biosynthetic process;plasma membrane;fatty-acyl-CoA reductase (alcohol-forming) activity;	LOC_Os08g20200	LOC_Os08g20200.1 protein|male sterility protein, putative, expressed	GO:0019748;GO:0009628;GO:0003824;GO:0007275;GO:0008152;GO:0006629;GO:0009058;GO:0006950;GO:0009987;GO:0007049;GO:0009536;	secondary metabolic process;response to abiotic stimulus;catalytic activity;multicellular organismal development;metabolic process;lipid metabolic process;biosynthetic process;response to stress;cellular process;cell cycle;plastid;	BW111-BW	0.00155535	-1.88404	down-regulated	BW122-BW	3.81056e-05	-5.06571	down-regulated
BART1_0-p30025	HORVU4Hr1G061740	chr4H	518009384	518011710	HORVU4Hr1G061740.3	Phospholipase A2-alpha	AT2G06925	AT2G06925.1 | Symbols: ATSPLA2-ALPHA, PLA2-ALPHA | Phospholipase A2 family protein | chr2:2842475-2843212 REVERSE LENGTH=148	GO:0102567;GO:0102568;GO:0005794;GO:0006644;GO:0005543;GO:0005576;GO:0005773;GO:0004623;GO:0005515;GO:0050482;GO:0047498;GO:0005509;GO:0016042;	phospholipase A2 activity (consuming 1,2-dipalmitoylphosphatidylcholine);phospholipase A2 activity consuming 1,2-dioleoylphosphatidylethanolamine);Golgi apparatus;phospholipid metabolic process;phospholipid binding;extracellular region;vacuole;phospholipase A2 activity;protein binding;arachidonic acid secretion;calcium-dependent phospholipase A2 activity;calcium ion binding;lipid catabolic proces…	LOC_Os03g50030	LOC_Os03g50030.1 protein|phospholipase A2, putative, expressed	GO:0009056;GO:0006629;GO:0008152;GO:0005773;GO:0009987;GO:0016787;	catabolic process;lipid metabolic process;metabolic process;vacuole;cellular process;hydrolase activity;	BW111-BW	0.00155894	-1.35694	down-regulated	BW122-BW	2.17727e-05	-2.67866	down-regulated
BART1_0-p51997	HORVU7Hr1G048470	chr7H	165719694	165722564	HORVU7Hr1G048470.2		NA	NA	NA	NA	LOC_Os06g27560	LOC_Os06g27560.1 protein|glycosyltransferase protein, putative, expressed	GO:0008150;GO:0008152;GO:0016740;GO:0005575;	biological_process;metabolic process;transferase activity;cellular_component;	BW111-BW	0.00156468	-1.1644	down-regulated	BW122-BW	0.000211918	-1.2432	down-regulated
BART1_0-p41587	HORVU6Hr1G000090	chr6H	332057	339752	HORVU6Hr1G000090.3	Thiosulfate sulfurtransferase 18	NA	NA	NA	NA	NA	NA	NA	NA	BW111-BW	0.00156524	-1.49869	down-regulated	BW122-BW	0.000108449	-1.87113	down-regulated
BART1_0-p58841	HORVU0Hr1G017690	chrUn	92882504	92897643	HORVU0Hr1G017690.2	Protein lutein deficient 5, chloroplastic	AT1G31800	AT1G31800.1 | Symbols: CYP97A3, LUT5 | cytochrome P450, family 97, subfamily A, polypeptide 3 | chr1:11396440-11399470 FORWARD LENGTH=595	GO:0016117;GO:0009507;GO:0010291;GO:0016705;GO:0005506;GO:0009941;GO:0016123;	carotenoid biosynthetic process;chloroplast;carotene beta-ring hydroxylase activity;oxidoreductase activity, acting on paired donors, with incorporation or reduction of molecular oxygen;iron ion binding;chloroplast envelope;xanthophyll biosynthetic process;	LOC_Os02g57290	LOC_Os02g57290.3 protein|cytochrome P450, putative, expressed	GO:0019825;GO:0003824;GO:0006629;GO:0008152;GO:0009058;GO:0009987;GO:0009536;	oxygen binding;catalytic activity;lipid metabolic process;metabolic process;biosynthetic process;cellular process;plastid;	BW111-BW	0.00157077	-1.95594	down-regulated	BW122-BW	6.10184e-05	-3.16972	down-regulated
BART1_0-p54325	HORVU7Hr1G084240	chr7H	507106268	507127861	HORVU7Hr1G084240.1	NA	NA	NA	NA	NA	NA	NA	NA	NA	BW111-BW	0.00158071	-1.2935	down-regulated	BW122-BW	6.4365e-05	-1.81165	down-regulated
BART1_0-p29382	HORVU4Hr1G052450	chr4H	434914064	434915901	HORVU4Hr1G052450.1	Hexosyltransferase	AT2G47180	AT2G47180.1 | Symbols: AtGolS1, GolS1 | galactinol synthase 1 | chr2:19369049-19370372 REVERSE LENGTH=344	GO:0009409;GO:0006979;GO:0009408;GO:0016757;GO:0009737;GO:0009651;GO:0047216;GO:0006012;GO:0009414;	response to cold;response to oxidative stress;response to heat;glycosyltransferase activity;response to abscisic acid;response to salt stress;inositol 3-alpha-galactosyltransferase activity;galactose metabolic process;response to water deprivation;	LOC_Os03g20120	LOC_Os03g20120.1 protein|glycosyl transferase 8 domain containing protein, putative, expressed	GO:0005975;GO:0009628;GO:0009058;GO:0016740;GO:0005575;GO:0006950;GO:0009987;	carbohydrate metabolic process;response to abiotic stimulus;biosynthetic process;transferase activity;cellular_component;response to stress;cellular process;	BW111-BW	0.00158496	-1.43065	down-regulated	BW122-BW	5.09825e-05	-2.15812	down-regulated
BART1_0-p17522	HORVU3Hr1G006940	chr3H	16623978	16632567	HORVU3Hr1G006940.3	Small heat shock protein 2	NA	NA	NA	NA	LOC_Os01g04350	LOC_Os01g04350.1 protein|hsp20/alpha crystallin family protein, putative, expressed	GO:0009628;GO:0006950;	response to abiotic stimulus;response to stress;	BW111-BW	0.00160726	-1.34162	down-regulated	BW122-BW	2.04059e-05	-2.73545	down-regulated
BART1_0-p47854	HORVU6Hr1G091230	chr6H	575051742	575053026	HORVU6Hr1G091230.1	NAC domain-containing protein 18-like	NA	NA	NA	NA	LOC_Os11g07700	LOC_Os11g07700.1 protein|NAM, putative, expressed	GO:0009628;GO:0003700;GO:0007275;GO:0009791;GO:0009058;GO:0006139;GO:0006950;GO:0005886;	response to abiotic stimulus;sequence-specific DNA binding transcription factor activity;multicellular organismal development;post-embryonic development;biosynthetic process;nucleobase, nucleoside, nucleotide and nucleic acid metabolic process;response to stress;plasma membrane;	BW111-BW	0.00160726	1.13845	up-regulated	NA	NA	NA	NA
BART1_0-p43127	HORVU6Hr1G019940	chr6H	55215757	55242574	HORVU6Hr1G019940.2	Terpene cyclase/mutase family member	AT2G07050	AT2G07050.1 | Symbols: CAS1 | cycloartenol synthase 1 | chr2:2924629-2930295 FORWARD LENGTH=759	GO:0005811;GO:0000250;GO:0005739;GO:0009555;GO:0010027;GO:0042300;GO:0016871;GO:0000325;GO:0005773;GO:0016104;GO:0019745;	lipid droplet;lanosterol synthase activity;mitochondrion;pollen development;thylakoid membrane organization;beta-amyrin synthase activity;cycloartenol synthase activity;plant-type vacuole;vacuole;triterpenoid biosynthetic process;pentacyclic triterpenoid biosynthetic process;	LOC_Os02g04750	LOC_Os02g04750.2 protein|cycloartenol synthase, putative, expressed	GO:0007275;GO:0003824;GO:0006629;GO:0016043;GO:0009058;GO:0005773;GO:0009987;	multicellular organismal development;catalytic activity;lipid metabolic process;cellular component organization;biosynthetic process;vacuole;cellular process;	BW111-BW	0.00162349	-1.25905	down-regulated	NA	NA	NA	NA
BART1_0-p04330	HORVU1Hr1G064780	chr1H	463010763	463014624	HORVU1Hr1G064780.1	Brassinosteroid LRR receptor kinase	AT5G48380	AT5G48380.1 | Symbols: BIR1 | BAK1-interacting receptor-like kinase 1 | chr5:19604584-19606532 REVERSE LENGTH=620	GO:0042802;GO:0005515;GO:0009506;GO:0060548;GO:0004672;GO:0006468;GO:0005576;GO:0042742;GO:0016301;GO:0031348;GO:0033612;GO:0005886;	identical protein binding;protein binding;plasmodesma;negative regulation of cell death;protein kinase activity;protein phosphorylation;extracellular region;defense response to bacterium;kinase activity;negative regulation of defense response;receptor serine/threonine kinase binding;plasma membrane;	LOC_Os05g34270	LOC_Os05g34270.1 protein|inactive receptor kinase At1g27190 precursor, putative, expressed	GO:0006464;GO:0005102;GO:0005575;GO:0016301;GO:0005886;GO:0006950;	protein modification process;receptor binding;cellular_component;kinase activity;plasma membrane;response to stress;	BW111-BW	0.00162926	-1.16246	down-regulated	BW122-BW	0.000121366	-1.39219	down-regulated
BART1_0-p10207	HORVU2Hr1G042350	chr2H	212459512	212463010	HORVU2Hr1G042350.3	Cellulose synthase-like protein D3	AT5G16910	AT5G16910.1 | Symbols: ATCSLD2, CSLD2 | cellulose-synthase like D2 | chr5:5561679-5565290 FORWARD LENGTH=1145	GO:0016757;GO:0016759;GO:0030173;GO:0048767;GO:0005794;GO:0009833;GO:0005886;GO:0051753;GO:0009409;GO:0005802;GO:0005768;GO:0016760;GO:0030244;	glycosyltransferase activity;cellulose synthase activity;integral component of Golgi membrane;root hair elongation;Golgi apparatus;plant-type primary cell wall biogenesis;plasma membrane;mannan synthase activity;response to cold;trans-Golgi network;endosome;cellulose synthase (UDP-forming) activity;cellulose biosynthetic process;	LOC_Os07g36750	LOC_Os07g36750.1 protein|CSLF3 - cellulose synthase-like family F; beta1,3;1,4 glucan synthase, expressed	GO:0008150;GO:0005975;GO:0009628;GO:0007275;GO:0008152;GO:0005794;GO:0009058;GO:0016740;GO:0006950;GO:0009987;	biological_process;carbohydrate metabolic process;response to abiotic stimulus;multicellular organismal development;metabolic process;Golgi apparatus;biosynthetic process;transferase activity;response to stress;cellular process;	BW111-BW	0.0016491	-2.54175	down-regulated	BW122-BW	0.000908453	-1.92087	down-regulated
BART1_0-p05058	HORVU1Hr1G073720	chr1H	504429847	504439560	HORVU1Hr1G073720.5	Solute carrier family 35 member F1	NA	NA	NA	NA	LOC_Os12g35120	LOC_Os12g35120.1 protein|transposon protein, putative, unclassified, expressed	no GO annotation available		BW111-BW	0.00166563	-1.19127	down-regulated	BW122-BW	1.65488e-05	-2.436	down-regulated
BART1_0-p22932	HORVU3Hr1G081280	chr3H	594192200	594192957	HORVU3Hr1G081280.1	MYB transcription factor	AT2G45260	AT2G45260.1 | Symbols: | Plant protein of unknown function (DUF641) | chr2:18664661-18665938 REVERSE LENGTH=425	GO:0009959;GO:0009639;GO:0005515;GO:0010507;GO:0000325;GO:0005776;	negative gravitropism;response to red or far red light;protein binding;negative regulation of autophagy;plant-type vacuole;autophagosome;	LOC_Os01g60850	LOC_Os01g60850.1 protein|expressed protein	GO:0008150;GO:0016020;GO:0005773;GO:0003674;	biological_process;membrane;vacuole;molecular_function;	BW111-BW	0.00166563	-1.00346	down-regulated	BW122-BW	2.69576e-05	-1.55897	down-regulated
BART1_0-p00647	HORVU1Hr1G007720	chr1H	16055766	16057969	HORVU1Hr1G007720.1	Glycosyltransferase	AT1G22360	AT1G22360.1 | Symbols: AtUGT85A2, UGT85A2 | UDP-glucosyl transferase 85A2 | chr1:7895068-7897527 REVERSE LENGTH=481	GO:0005634;GO:0008194;GO:0016757;GO:0080043;GO:0080044;GO:0015020;	nucleus;UDP-glycosyltransferase activity;glycosyltransferase activity;quercetin 3-O-glucosyltransferase activity;quercetin 7-O-glucosyltransferase activity;glucuronosyltransferase activity;	LOC_Os02g36830	LOC_Os02g36830.1 protein|cytokinin-O-glucosyltransferase 2, putative, expressed	GO:0008152;GO:0016740;GO:0005575;	metabolic process;transferase activity;cellular_component;	BW111-BW	0.00169303	1.06914	up-regulated	BW122-BW	2.99383e-06	2.15241	up-regulated
BART1_0-p12594	HORVU2Hr1G077830	chr2H	563250201	563251216	HORVU2Hr1G077830.1	NA	NA	NA	NA	NA	NA	NA	NA	NA	BW111-BW	0.00169303	-2.01243	down-regulated	BW122-BW	0.000523158	-1.79642	down-regulated
BART1_0-p05260	HORVU1Hr1G076460	chr1H	514146990	514147952	HORVU1Hr1G076460.3	Non-symbiotic hemoglobin like	AT2G16060	AT2G16060.1 | Symbols: GLB1, AHB1, ARATH GLB1, NSHB1, ATGLB1, HB1 | hemoglobin 1 | chr2:6982782-6983522 REVERSE LENGTH=160	GO:0019825;GO:0001666;GO:0009506;GO:0005737;GO:0005829;GO:0071456;GO:0009505;GO:0005886;GO:0020037;	oxygen binding;response to hypoxia;plasmodesma;cytoplasm;cytosol;cellular response to hypoxia;plant-type cell wall;plasma membrane;heme binding;	LOC_Os05g44140	LOC_Os05g44140.1 protein|non-symbiotic hemoglobin 2, putative, expressed	GO:0019825;GO:0005618;GO:0005829;GO:0005575;GO:0005886;GO:0006950;	oxygen binding;cell wall;cytosol;cellular_component;plasma membrane;response to stress;	BW111-BW	0.0017152	1.19284	up-regulated	NA	NA	NA	NA
BART1_0-p04076	HORVU1Hr1G060960	chr1H	442473828	442478494	HORVU1Hr1G060960.16	Pyrimidine-specific ribonucleoside hydrolase rihB	AT5G18860	AT5G18860.1 | Symbols: | inosine-uridine preferring nucleoside hydrolase family protein | chr5:6291023-6295581 FORWARD LENGTH=890	GO:0009507;GO:0048046;GO:0005618;GO:0009611;GO:0009753;GO:0006154;GO:0047622;GO:0006148;GO:0047724;	chloroplast;apoplast;cell wall;response to wounding;response to jasmonic acid;adenosine catabolic process;adenosine nucleosidase activity;inosine catabolic process;inosine nucleosidase activity;	LOC_Os05g33630	LOC_Os05g33630.2 protein|inosine-uridine preferring nucleoside hydrolase family protein, putative, expressed	GO:0009056;GO:0008152;GO:0009719;GO:0005618;GO:0005576;GO:0006139;GO:0006950;GO:0016787;	catabolic process;metabolic process;response to endogenous stimulus;cell wall;extracellular region;nucleobase, nucleoside, nucleotide and nucleic acid metabolic process;response to stress;hydrolase activity;	BW111-BW	0.00172456	-2.1042	down-regulated	BW122-BW	0.000176395	-2.49284	down-regulated
BART1_0-p04940	HORVU1Hr1G072250	chr1H	496810598	496812395	HORVU1Hr1G072250.1	Class III chitinase	NA	NA	NA	NA	LOC_Os10g28120	LOC_Os10g28120.1 protein|glycosyl hydrolase, putative, expressed	no GO annotation available		BW111-BW	0.00172557	-2.39876	down-regulated	BW122-BW	0.000659009	-2.00618	down-regulated
BART1_0-p51168	HORVU7Hr1G036780	chr7H	86739806	86794491	HORVU7Hr1G036780.4	Protein EXORDIUM like	NA	NA	NA	NA	LOC_Os06g11660	LOC_Os06g11660.1 protein|phosphate-induced protein 1 conserved region domain containing protein, expressed	GO:0008150;GO:0005618;GO:0009719;GO:0005829;GO:0005575;GO:0003674;	biological_process;cell wall;response to endogenous stimulus;cytosol;cellular_component;molecular_function;	BW111-BW	0.00176687	-1.38092	down-regulated	BW122-BW	0.000192563	-1.54703	down-regulated
BART1_0-p38000	HORVU5Hr1G082160	chr5H	566781145	566866013	HORVU5Hr1G082160.1	O-acyltransferase WSD1	AT5G53390	AT5G53390.1 | Symbols: | O-acyltransferase (WSD1-like) family protein | chr5:21656951-21659207 REVERSE LENGTH=486	GO:0048441;GO:0102966;GO:0005634;GO:0047196;GO:0019432;GO:0004144;GO:0048446;GO:0005886;	petal development;arachidoyl-CoA:1-dodecanol O-acyltransferase activity;nucleus;long-chain-alcohol O-fatty-acyltransferase activity;triglyceride biosynthetic process;diacylglycerol O-acyltransferase activity;petal morphogenesis;plasma membrane;	LOC_Os01g56360	LOC_Os01g56360.1 protein|wax synthase, putative, expressed	GO:0008150;GO:0005575;GO:0003674;	biological_process;cellular_component;molecular_function;	BW111-BW	0.00179057	-2.8886	down-regulated	BW122-BW	0.000504301	-7.40797	down-regulated
BART1_0-p17937	HORVU3Hr1G011850	chr3H	25691177	25875131	HORVU3Hr1G011850.5	Indolin-2-one monooxygenase	AT2G30770	AT2G30770.1 | Symbols: CYP71A13 | cytochrome P450, family 71, subfamily A, polypeptide 13 | chr2:13109909-13112006 REVERSE LENGTH=503	GO:0009617;GO:0010120;GO:0005515;GO:0016705;GO:0005506;GO:0009682;GO:0005739;GO:0047720;GO:0050832;GO:0042742;GO:0020037;	response to bacterium;camalexin biosynthetic process;protein binding;oxidoreductase activity, acting on paired donors, with incorporation or reduction of molecular oxygen;iron ion binding;induced systemic resistance;mitochondrion;indoleacetaldoxime dehydratase activity;defense response to fungus;defense response to bacterium;heme binding;	LOC_Os08g01450	LOC_Os08g01450.1 protein|cytochrome P450, putative, expressed	GO:0019825;GO:0003824;GO:0008152;GO:0005488;GO:0003674;	oxygen binding;catalytic activity;metabolic process;binding;molecular_function;	BW111-BW	0.00180044	-2.84405	down-regulated	BW122-BW	0.000331503	-6.89802	down-regulated
BART1_0-p08895	HORVU2Hr1G025380	chr2H	79042151	79047194	HORVU2Hr1G025380.7	NA	NA	NA	NA	NA	NA	NA	NA	NA	BW111-BW	0.00181539	-1.02174	down-regulated	BW122-BW	1.69947e-05	-1.93156	down-regulated
BART1_0-p38328	HORVU5Hr1G086830	chr5H	577276368	577280547	HORVU5Hr1G086830.4	Protein DETOXIFICATION	AT1G33110	AT1G33110.1 | Symbols: | MATE efflux family protein | chr1:12005084-12008618 FORWARD LENGTH=494	GO:0042910;GO:0005634;GO:0055085;GO:0022857;GO:0005737;GO:0015297;GO:0016020;	xenobiotic transmembrane transporter activity;nucleus;transmembrane transport;transmembrane transporter activity;cytoplasm;antiporter activity;membrane;	LOC_Os11g03240	LOC_Os11g03240.1 protein|MATE efflux family protein, putative, expressed	GO:0016020;GO:0006810;GO:0009987;GO:0005215;	membrane;transport;cellular process;transporter activity;	BW111-BW	0.00181539	-1.72716	down-regulated	BW122-BW	0.00049527	-1.62442	down-regulated
BART1_0-p48291	HORVU7Hr1G001020	chr7H	2209871	2353258	HORVU7Hr1G001020.34	NA	NA	NA	NA	NA	NA	NA	NA	NA	BW111-BW	0.00181724	-1.30618	down-regulated	NA	NA	NA	NA
BART1_0-p58036	HORVU0Hr1G007370	chrUn	42090085	42091378	HORVU0Hr1G007370.2	Cytokinin-N-glucosyltransferase	AT5G59590	AT5G59590.1 | Symbols: UGT76E2 | UDP-glucosyl transferase 76E2 | chr5:24009152-24010585 REVERSE LENGTH=449	GO:0005634;GO:0080043;GO:0080044;	nucleus;quercetin 3-O-glucosyltransferase activity;quercetin 7-O-glucosyltransferase activity;	LOC_Os07g13634	LOC_Os07g13634.1 protein|cytokinin-N-glucosyltransferase 1, putative, expressed	GO:0009607;GO:0005623;GO:0008152;GO:0016740;GO:0006950;	response to biotic stimulus;cell;metabolic process;transferase activity;response to stress;	BW111-BW	0.00182302	-1.59257	down-regulated	BW122-BW	7.05342e-05	-2.39285	down-regulated
BART1_0-p36321	HORVU5Hr1G060310	chr5H	472191219	472197357	HORVU5Hr1G060310.22	KANADI like transcription factor	NA	NA	NA	NA	LOC_Os09g23200	LOC_Os09g23200.1 protein|KANADI1, putative, expressed	GO:0005634;GO:0003700;GO:0007275;GO:0009908;GO:0030154;GO:0009653;GO:0009058;GO:0006139;	nucleus;sequence-specific DNA binding transcription factor activity;multicellular organismal development;flower development;cell differentiation;anatomical structure morphogenesis;biosynthetic process;nucleobase, nucleoside, nucleotide and nucleic acid metabolic process;	BW111-BW	0.00184968	-1.21015	down-regulated	NA	NA	NA	NA
BART1_0-p40450	HORVU5Hr1G112160	chr5H	638398994	638401876	HORVU5Hr1G112160.2	Pathogenesis-related thaumatin superfamily protein	AT4G38670	AT4G38670.3 | Symbols: | Pathogenesis-related thaumatin superfamily protein | chr4:18069856-18071227 REVERSE LENGTH=281	GO:0005576;GO:0006952;	extracellular region;defense response;	LOC_Os06g50240	LOC_Os06g50240.1 protein|thaumatin, putative, expressed	GO:0009607;GO:0016020;GO:0003674;	response to biotic stimulus;membrane;molecular_function;	BW111-BW	0.00184968	-1.85546	down-regulated	BW122-BW	5.98122e-05	-3.26315	down-regulated
BART1_0-p00841	HORVU1Hr1G009920	chr1H	22229888	22334833	HORVU1Hr1G009920.2	ABC transporter G family member 6	AT3G55090	AT3G55090.1 | Symbols: | ABC-2 type transporter family protein | chr3:20416342-20418552 REVERSE LENGTH=736	GO:0042626;GO:0010208;GO:0005886;	ATPase-coupled transmembrane transporter activity;pollen wall assembly;plasma membrane;	LOC_Os05g02890	LOC_Os05g02890.1 protein|white-brown complex homolog protein 16, putative, expressed	GO:0009056;GO:0016020;GO:0006810;GO:0006139;GO:0009987;GO:0005215;GO:0016787;	catabolic process;membrane;transport;nucleobase, nucleoside, nucleotide and nucleic acid metabolic process;cellular process;transporter activity;hydrolase activity;	BW111-BW	0.00186472	-1.44679	down-regulated	BW122-BW	1.49875e-05	-2.90132	down-regulated
BART1_0-p15586	HORVU2Hr1G113260	chr2H	727956317	727957075	HORVU2Hr1G113260.1	Asparaginase	NA	NA	NA	NA	NA	NA	NA	NA	BW111-BW	0.00186472	1.1097	up-regulated	NA	NA	NA	NA
BART1_0-p15586	HORVU2Hr1G113270	chr2H	727962873	727980078	HORVU2Hr1G113270.2	Asparaginase	NA	NA	NA	NA	NA	NA	NA	NA	BW111-BW	0.00186472	1.1097	up-regulated	NA	NA	NA	NA
BART1_0-p15906	HORVU2Hr1G116780	chr2H	738909626	738910199	HORVU2Hr1G116780.1	NA	NA	NA	NA	NA	NA	NA	NA	NA	BW111-BW	0.00186472	2.43954	up-regulated	BW122-BW	0.0197345	1.45733	up-regulated
BART1_0-p47661	HORVU6Hr1G088960	chr6H	567911527	567914116	HORVU6Hr1G088960.1	Cytochrome P450 monooxygenase	AT3G14690	AT3G14690.1 | Symbols: CYP72A15 | cytochrome P450, family 72, subfamily A, polypeptide 15 | chr3:4937410-4939310 FORWARD LENGTH=512	GO:0009507;GO:0016705;GO:0005506;GO:0005829;GO:0004497;GO:0020037;	chloroplast;oxidoreductase activity, acting on paired donors, with incorporation or reduction of molecular oxygen;iron ion binding;cytosol;monooxygenase activity;heme binding;	LOC_Os01g43750	LOC_Os01g43750.1 protein|cytochrome P450 72A1, putative, expressed	GO:0019825;GO:0005623;GO:0003824;GO:0008152;GO:0005488;GO:0003674;	oxygen binding;cell;catalytic activity;metabolic process;binding;molecular_function;	BW111-BW	0.0018984	-2.18789	down-regulated	BW122-BW	0.00746	-1.12187	down-regulated
BART1_0-p03191	HORVU1Hr1G047570	chr1H	351855743	351856835	HORVU1Hr1G047570.2	Response to low sulfur protein, putative	NA	NA	NA	NA	NA	NA	NA	NA	BW111-BW	0.00191527	-1.17917	down-regulated	BW122-BW	1.92687e-05	-2.10711	down-regulated
BART1_0-p41243	HORVU5Hr1G121940	chr5H	661051629	661053811	HORVU5Hr1G121940.5	Phosphatidylinositol transfer protein CSR1	AT1G01630	AT1G01630.1 | Symbols: | Sec14p-like phosphatidylinositol transfer family protein | chr1:229206-230675 FORWARD LENGTH=255	GO:0005634;	nucleus;	LOC_Os03g63370	LOC_Os03g63370.1 protein|CRAL/TRIO domain containing protein, expressed	GO:0006810;GO:0005575;GO:0005215;	transport;cellular_component;transporter activity;	BW111-BW	0.00196027	-1.21301	down-regulated	BW122-BW	1.32845e-05	-2.39927	down-regulated
BART1_0-p51549	HORVU7Hr1G042040	chr7H	119002001	119003728	HORVU7Hr1G042040.1	3-ketoacyl-CoA synthase	AT1G68530	AT1G68530.1 | Symbols: CUT1, POP1, CER6, G2, KCS6 | 3-ketoacyl-CoA synthase 6 | chr1:25712881-25714733 REVERSE LENGTH=497	GO:0102336;GO:0102756;GO:0102338;GO:0102337;GO:0005783;GO:0006633;GO:0000038;GO:0042335;GO:0009416;GO:0009409;GO:0009826;GO:0005737;GO:0005739;GO:0010025;	3-oxo-arachidoyl-CoA synthase activity;very-long-chain 3-ketoacyl-CoA synthase activity;3-oxo-lignoceronyl-CoA synthase activity;3-oxo-cerotoyl-CoA synthase activity;endoplasmic reticulum;fatty acid biosynthetic process;very long-chain fatty acid metabolic process;cuticle development;response to light stimulus;response to cold;unidimensional cell growth;cytoplasm;mitochondrion;wax biosynthetic pr…	LOC_Os06g14810	LOC_Os06g14810.1 protein|3-ketoacyl-CoA synthase, putative, expressed	GO:0007275;GO:0008152;GO:0009653;GO:0005783;GO:0009058;GO:0009987;GO:0006950;GO:0009628;GO:0003824;GO:0006629;GO:0016043;GO:0016740;GO:0016049;	multicellular organismal development;metabolic process;anatomical structure morphogenesis;endoplasmic reticulum;biosynthetic process;cellular process;response to stress;response to abiotic stimulus;catalytic activity;lipid metabolic process;cellular component organization;transferase activity;cell growth;	BW111-BW	0.00196027	-1.12437	down-regulated	BW122-BW	0.000287563	-1.1915	down-regulated
BART1_0-p22086	HORVU3Hr1G070270	chr3H	531690425	531695683	HORVU3Hr1G070270.2	Amino-acid acetyltransferase	AT4G37670	AT4G37670.2 | Symbols: NAGS2 | N-acetyl-l-glutamate synthase 2 | chr4:17696179-17698836 REVERSE LENGTH=613	GO:0009507;GO:0006526;GO:0005515;GO:0005737;GO:0004042;GO:0103045;	chloroplast;arginine biosynthetic process;protein binding;cytoplasm;acetyl-CoA:L-glutamate N-acetyltransferase activity;methione N-acyltransferase activity;	LOC_Os03g31690	LOC_Os03g31690.1 protein|GCN5-related N-acetyltransferase, putative, expressed	GO:0008152;GO:0009058;GO:0016740;GO:0009987;	metabolic process;biosynthetic process;transferase activity;cellular process;	BW111-BW	0.00196426	-1.30459	down-regulated	NA	NA	NA	NA
BART1_0-p42183	HORVU6Hr1G006880	chr6H	14328002	14332255	HORVU6Hr1G006880.1	Serine carboxypeptidase (Fragment)	AT3G45010	AT3G45010.1 | Symbols: scpl48 | serine carboxypeptidase-like 48 | chr3:16466328-16468845 FORWARD LENGTH=510	GO:0004185;GO:0005576;GO:0005773;	serine-type carboxypeptidase activity;extracellular region;vacuole;	LOC_Os02g02320	LOC_Os02g02320.1 protein|OsSCP6 - Putative Serine Carboxypeptidase homologue, expressed	GO:0019538;GO:0005829;GO:0005773;GO:0016787;	protein metabolic process;cytosol;vacuole;hydrolase activity;	BW111-BW	0.00198442	-1.06577	down-regulated	BW122-BW	0.000237457	-1.17269	down-regulated
BART1_0-p00652	HORVU1Hr1G007790	chr1H	16439562	16441613	HORVU1Hr1G007790.1	Indolin-2-one monooxygenase	AT3G48310	AT3G48310.1 | Symbols: CYP71A22 | cytochrome P450, family 71, subfamily A, polypeptide 22 | chr3:17888192-17889749 FORWARD LENGTH=490	GO:0005506;GO:0016705;GO:0005739;GO:0020037;	iron ion binding;oxidoreductase activity, acting on paired donors, with incorporation or reduction of molecular oxygen;mitochondrion;heme binding;	LOC_Os08g01450	LOC_Os08g01450.1 protein|cytochrome P450, putative, expressed	GO:0019825;GO:0003824;GO:0008152;GO:0005488;GO:0003674;	oxygen binding;catalytic activity;metabolic process;binding;molecular_function;	BW111-BW	0.00198921	1.19075	up-regulated	BW122-BW	2.00687e-06	2.45983	up-regulated
BART1_0-p31454	HORVU4Hr1G081940	chr4H	620532205	620537334	HORVU4Hr1G081940.3	AMP dependent CoA ligase	AT1G20510	AT1G20510.1 | Symbols: OPCL1 | OPC-8:0 CoA ligase1 | chr1:7103645-7105856 REVERSE LENGTH=546	GO:0005777;GO:0009507;GO:0016405;GO:0009617;GO:0016207;GO:0009695;GO:0009611;GO:0009753;	peroxisome;chloroplast;CoA-ligase activity;response to bacterium;4-coumarate-CoA ligase activity;jasmonic acid biosynthetic process;response to wounding;response to jasmonic acid;	LOC_Os03g04000	LOC_Os03g04000.1 protein|AMP-binding domain containing protein, expressed	GO:0019748;GO:0005777;GO:0003824;GO:0006629;GO:0009058;GO:0006950;GO:0009987;	secondary metabolic process;peroxisome;catalytic activity;lipid metabolic process;biosynthetic process;response to stress;cellular process;	BW111-BW	0.00205209	-1.02734	down-regulated	BW122-BW	0.000161907	-1.20754	down-regulated
BART1_0-p28086	HORVU4Hr1G029420	chr4H	186376348	186379034	HORVU4Hr1G029420.3	Histidine kinase-like ATPase, C-terminal domain containing protein	AT5G23110	AT5G23110.1 | Symbols: | Zinc finger, C3HC4 type (RING finger) family protein | chr5:7758307-7775509 FORWARD LENGTH=4706	GO:0009506;GO:0009536;	plasmodesma;plastid;	NA	NA	NA	NA	BW111-BW	0.00205733	-1.13488	down-regulated	NA	NA	NA	NA
BART1_0-p06887	HORVU2Hr1G001820	chr2H	3757576	3759427	HORVU2Hr1G001820.1	Flavin-containing monooxygenase	AT4G28720	AT4G28720.1 | Symbols: YUC8 | Flavin-binding monooxygenase family protein | chr4:14192688-14193968 FORWARD LENGTH=426	GO:0005634;GO:0050661;GO:0050660;GO:0010600;GO:0009742;GO:0009851;GO:0009735;GO:0103075;GO:0009723;GO:0004499;	nucleus;NADP binding;flavin adenine dinucleotide binding;regulation of auxin biosynthetic process;brassinosteroid mediated signaling pathway;auxin biosynthetic process;response to cytokinin;indole-3-pyruvate monooxygenase activity;response to ethylene;N,N-dimethylaniline monooxygenase activity;	LOC_Os04g03980	LOC_Os04g03980.1 protein|flavin monooxygenase, putative, expressed	GO:0000166;GO:0003824;GO:0008152;GO:0009058;GO:0005488;GO:0009987;	nucleotide binding;catalytic activity;metabolic process;biosynthetic process;binding;cellular process;	BW111-BW	0.00208769	1.81319	up-regulated	BW122-BW	0.00428512	1.37058	up-regulated
BART1_0-p12209	HORVU2Hr1G072180	chr2H	516922164	516923941	HORVU2Hr1G072180.1	Prephenate dehydratase	AT1G08250	AT1G08250.1 | Symbols: ADT6 | arogenate dehydratase 6 | chr1:2588994-2590235 REVERSE LENGTH=413	GO:0009507;GO:0009094;GO:0005737;GO:0047769;GO:0004664;	chloroplast;L-phenylalanine biosynthetic process;cytoplasm;arogenate dehydratase activity;prephenate dehydratase activity;	LOC_Os04g33390	LOC_Os04g33390.1 protein|prephenate dehydratase domain containing protein, expressed	GO:0003824;GO:0008152;GO:0009058;GO:0009987;GO:0009536;	catalytic activity;metabolic process;biosynthetic process;cellular process;plastid;	BW111-BW	0.00208769	-1.5571	down-regulated	BW122-BW	0.000950851	-1.29809	down-regulated
BART1_0-p22435	HORVU3Hr1G075040	chr3H	561302733	561304797	HORVU3Hr1G075040.1	Tyrosine decarboxylase	AT2G20340	AT2G20340.1 | Symbols: | Pyridoxal phosphate (PLP)-dependent transferases superfamily protein | chr2:8779804-8782490 FORWARD LENGTH=490	GO:0030170;GO:0006559;GO:0005737;GO:0009611;GO:0006520;GO:1990055;GO:0016831;	pyridoxal phosphate binding;L-phenylalanine catabolic process;cytoplasm;response to wounding;cellular amino acid metabolic process;phenylacetaldehyde synthase activity;carboxy-lyase activity;	LOC_Os01g56380	LOC_Os01g56380.1 protein|decarboxylase, putative, expressed	GO:0003824;GO:0008152;GO:0005488;GO:0005575;GO:0006950;GO:0009987;	catalytic activity;metabolic process;binding;cellular_component;response to stress;cellular process;	BW111-BW	0.00213317	-1.67563	down-regulated	BW122-BW	5.18681e-05	-2.97901	down-regulated
BART1_0-p57047	HORVU7Hr1G119100	chr7H	649082043	649084744	HORVU7Hr1G119100.1	Serine/threonine-protein kinase	NA	NA	NA	NA	LOC_Os01g48040	LOC_Os01g48040.1 protein|S-locus-like receptor protein kinase, putative, expressed	GO:0000166;GO:0005515;GO:0008152;GO:0006464;GO:0030246;GO:0016301;GO:0009987;GO:0005886;	nucleotide binding;protein binding;metabolic process;protein modification process;carbohydrate binding;kinase activity;cellular process;plasma membrane;	BW111-BW	0.00213317	-1.69066	down-regulated	BW122-BW	8.98512e-05	-2.52348	down-regulated
BART1_0-p55339	HORVU7Hr1G098110	chr7H	595291648	595293840	HORVU7Hr1G098110.5	Peroxidase	AT5G06730	AT5G06730.1 | Symbols: | Peroxidase superfamily protein | chr5:2080207-2081621 REVERSE LENGTH=358	GO:0006979;GO:0000325;GO:0005576;GO:0020037;	response to oxidative stress;plant-type vacuole;extracellular region;heme binding;	LOC_Os10g02040	LOC_Os10g02040.1 protein|peroxidase precursor, putative, expressed	GO:0005623;GO:0003824;GO:0008152;GO:0005488;GO:0005773;GO:0006950;GO:0040007;	cell;catalytic activity;metabolic process;binding;vacuole;response to stress;growth;	BW111-BW	0.0021412	-1.60965	down-regulated	BW122-BW	9.48548e-05	-2.27486	down-regulated
BART1_0-p43453	HORVU6Hr1G024800	chr6H	87871474	87897493	HORVU6Hr1G024800.4	Tyrosine-sulfated glycopeptide receptor 1	AT1G17250	AT1G17250.1 | Symbols: AtRLP3, RLP3 | receptor like protein 3 | chr1:5901169-5903439 REVERSE LENGTH=756	GO:0007165;GO:0045087;GO:0010073;GO:0004672;GO:0009620;GO:0050832;GO:0005886;	signal transduction;innate immune response;meristem maintenance;protein kinase activity;response to fungus;defense response to fungus;plasma membrane;	LOC_Os02g06180	LOC_Os02g06180.1 protein|phytosulfokine receptor precursor, putative, expressed	GO:0000166;GO:0007165;GO:0006464;GO:0004872;GO:0005488;GO:0005575;GO:0016301;GO:0004871;GO:0006950;	nucleotide binding;signal transduction;protein modification process;receptor activity;binding;cellular_component;kinase activity;signal transducer activity;response to stress;	BW111-BW	0.00218271	-1.04511	down-regulated	BW122-BW	0.000186069	-1.21728	down-regulated
BART1_0-p11785	HORVU2Hr1G066080	chr2H	456865265	456868167	HORVU2Hr1G066080.1	DUF260 domain-containing protein	NA	NA	NA	NA	LOC_Os01g03890	LOC_Os01g03890.1 protein|DUF260 domain containing protein, putative, expressed	GO:0009719;	response to endogenous stimulus;	BW111-BW	0.0021901	1.43744	up-regulated	NA	NA	NA	NA
BART1_0-p23346	HORVU3Hr1G086160	chr3H	615936577	615939123	HORVU3Hr1G086160.1	Laccase	AT5G60020	AT5G60020.1 | Symbols: LAC17, ATLAC17 | laccase 17 | chr5:24168072-24170223 FORWARD LENGTH=577	GO:0005507;GO:0009809;GO:0016491;GO:0009698;GO:0052716;GO:0009505;GO:0005576;	copper ion binding;lignin biosynthetic process;oxidoreductase activity;phenylpropanoid metabolic process;hydroquinone:oxygen oxidoreductase activity;plant-type cell wall;extracellular region;	LOC_Os01g62490	LOC_Os01g62490.1 protein|laccase precursor protein, putative, expressed	GO:0019748;GO:0005623;GO:0003824;GO:0008152;GO:0009058;GO:0005576;GO:0009987;	secondary metabolic process;cell;catalytic activity;metabolic process;biosynthetic process;extracellular region;cellular process;	BW111-BW	0.0021901	-1.38297	down-regulated	BW122-BW	5.1785e-05	-2.13699	down-regulated
BART1_0-p36570	HORVU5Hr1G063570	chr5H	493406000	493407068	HORVU5Hr1G063570.1	Low molecular mass early light-inducible protein HV90, chloroplastic	AT3G22840	AT3G22840.1 | Symbols: ELIP1, ELIP | Chlorophyll A-B binding family protein | chr3:8084628-8085445 REVERSE LENGTH=195	GO:0009409;GO:0071483;GO:0010030;GO:0071491;GO:0009507;GO:0071492;GO:0034605;GO:0071486;GO:0010380;GO:0010117;GO:0071490;GO:0009535;	response to cold;cellular response to blue light;positive regulation of seed germination;cellular response to red light;chloroplast;cellular response to UV-A;cellular response to heat;cellular response to high light intensity;regulation of chlorophyll biosynthetic process;photoprotection;cellular response to far red light;chloroplast thylakoid membrane;	LOC_Os07g08160	LOC_Os07g08160.1 protein|early light-induced protein, chloroplast precursor, putative, expressed	GO:0009628;GO:0005488;GO:0006950;	response to abiotic stimulus;binding;response to stress;	BW111-BW	0.0021901	-1.4371	down-regulated	BW122-BW	0.000458789	-1.4622	down-regulated
BART1_0-p12261	HORVU2Hr1G072870	chr2H	525019234	525020399	HORVU2Hr1G072870.2	NA	NA	NA	NA	NA	NA	NA	NA	NA	BW111-BW	0.00219303	-1.18566	down-regulated	BW122-BW	0.000413739	-1.20936	down-regulated
BART1_0-p15909	HORVU2Hr1G116800	chr2H	738939963	738949457	HORVU2Hr1G116800.2	NA	NA	NA	NA	NA	NA	NA	NA	NA	BW111-BW	0.00219303	2.84079	up-regulated	BW122-BW	0.00309352	2.28085	up-regulated
BART1_0-p12922	HORVU2Hr1G081790	chr2H	593262499	593271506	HORVU2Hr1G081790.4	Amino acid transporter, transmembrane	AT5G09220	AT5G09220.1 | Symbols: AAP2 | amino acid permease 2 | chr5:2866867-2868863 FORWARD LENGTH=493	GO:0110126;GO:0005887;GO:0015804;GO:0015171;GO:0006865;GO:0015800;GO:0003333;GO:0005886;	phloem loading;integral component of plasma membrane;neutral amino acid transport;amino acid transmembrane transporter activity;amino acid transport;acidic amino acid transport;amino acid transmembrane transport;plasma membrane;	LOC_Os04g39489	LOC_Os04g39489.1 protein|amino acid transporter, putative, expressed	GO:0016020;GO:0006810;GO:0009987;GO:0005215;	membrane;transport;cellular process;transporter activity;	BW111-BW	0.00220524	-1.12104	down-regulated	BW122-BW	0.000224979	-1.27837	down-regulated
BART1_0-p13794	HORVU2Hr1G092710	chr2H	654963159	654965963	HORVU2Hr1G092710.2	Class I homeodomain-leucine zipper protein 22	NA	NA	NA	NA	LOC_Os04g45810	LOC_Os04g45810.1 protein|homeobox associated leucine zipper, putative, expressed	GO:0005634;GO:0009628;GO:0003700;GO:0007165;GO:0009719;GO:0009058;GO:0006139;GO:0006950;	nucleus;response to abiotic stimulus;sequence-specific DNA binding transcription factor activity;signal transduction;response to endogenous stimulus;biosynthetic process;nucleobase, nucleoside, nucleotide and nucleic acid metabolic process;response to stress;	BW111-BW	0.00220997	-1.8806	down-regulated	BW122-BW	0.000828173	-1.62784	down-regulated
BART1_0-p09658	HORVU2Hr1G035160	chr2H	146872451	146876009	HORVU2Hr1G035160.4	Lateral organ boundaries domain-containing protein	AT5G67420	AT5G67420.1 | Symbols: LBD37, ASL39 | LOB domain-containing protein 37 | chr5:26904576-26905415 REVERSE LENGTH=250	GO:0006807;GO:0005739;GO:0010468;GO:0000976;GO:0060776;	nitrogen compound metabolic process;mitochondrion;regulation of gene expression;transcription cis-regulatory region binding;simple leaf morphogenesis;	LOC_Os07g40000	LOC_Os07g40000.1 protein|DUF260 domain containing protein, putative, expressed	GO:0008150;GO:0005575;	biological_process;cellular_component;	BW111-BW	0.00224691	-1.52914	down-regulated	NA	NA	NA	NA
BART1_0-p22208	HORVU3Hr1G071770	chr3H	542640163	542645660	HORVU3Hr1G071770.1	Putative cellulose synthase (Fragment)	AT4G18780	AT4G18780.1 | Symbols: CESA8, IRX1, ATCESA8, LEW2 | cellulose synthase family protein | chr4:10312846-10316719 REVERSE LENGTH=985	GO:0016757;GO:0016759;GO:0006970;GO:0042742;GO:0009834;GO:0009833;GO:0005886;GO:0009414;GO:0005802;GO:0005515;GO:0005618;GO:0010116;GO:0030244;GO:0016760;GO:0050832;	glycosyltransferase activity;cellulose synthase activity;response to osmotic stress;defense response to bacterium;plant-type secondary cell wall biogenesis;plant-type primary cell wall biogenesis;plasma membrane;response to water deprivation;trans-Golgi network;protein binding;cell wall;positive regulation of abscisic acid biosynthetic process;cellulose biosynthetic process;cellulose synthase (UD…	LOC_Os01g54620	LOC_Os01g54620.1 protein|CESA4 - cellulose synthase, expressed	GO:0019748;GO:0009607;GO:0005975;GO:0009628;GO:0008152;GO:0006629;GO:0005618;GO:0009058;GO:0016740;GO:0006950;GO:0009987;GO:0005886;	secondary metabolic process;response to biotic stimulus;carbohydrate metabolic process;response to abiotic stimulus;metabolic process;lipid metabolic process;cell wall;biosynthetic process;transferase activity;response to stress;cellular process;plasma membrane;	BW111-BW	0.00224722	-1.15957	down-regulated	BW122-BW	3.10609e-05	-1.81514	down-regulated
BART1_0-p31619	HORVU4Hr1G084120	chr4H	627440022	627442145	HORVU4Hr1G084120.1	Alkane hydroxylase MAH1-like	AT2G23180	AT2G23180.1 | Symbols: CYP96A1 | cytochrome P450, family 96, subfamily A, polypeptide 1 | chr2:9874953-9876503 FORWARD LENGTH=516	GO:0005506;GO:0016705;GO:0005576;GO:0020037;	iron ion binding;oxidoreductase activity, acting on paired donors, with incorporation or reduction of molecular oxygen;extracellular region;heme binding;	LOC_Os03g04680	LOC_Os03g04680.1 protein|cytochrome P450, putative, expressed	GO:0005623;GO:0003824;GO:0008152;GO:0005488;GO:0003674;	cell;catalytic activity;metabolic process;binding;molecular_function;	BW111-BW	0.00224722	-2.63293	down-regulated	BW122-BW	0.000241789	-7.08675	down-regulated
BART1_0-p55510	HORVU7Hr1G100220	chr7H	604219161	604220480	HORVU7Hr1G100220.2	Germin-like protein subfamily 1 member 13	AT5G39110	AT5G39110.1 | Symbols: | RmlC-like cupins superfamily protein | chr5:15657802-15658584 REVERSE LENGTH=222	GO:0005618;GO:0030145;GO:0005576;	cell wall;manganese ion binding;extracellular region;	LOC_Os05g10830	LOC_Os05g10830.1 protein|proteophosphoglycan ppg4, putative, expressed	GO:0005623;GO:0008150;GO:0005576;GO:0005488;GO:0003674;	cell;biological_process;extracellular region;binding;molecular_function;	BW111-BW	0.00224722	-1.40861	down-regulated	BW122-BW	0.00255663	-1.01086	down-regulated
BART1_0-p12873	HORVU2Hr1G081370	chr2H	589925469	589930320	HORVU2Hr1G081370.1	Peptidyl-arginine deiminase, Porphyromonas-type	AT5G08170	AT5G08170.1 | Symbols: EMB1873, ATAIH | porphyromonas-type peptidyl-arginine deiminase family protein | chr5:2628663-2631047 REVERSE LENGTH=383	GO:0005634;GO:0004668;GO:0009793;GO:0006596;GO:0009446;GO:0033388;GO:0047632;	nucleus;protein-arginine deiminase activity;embryo development ending in seed dormancy;polyamine biosynthetic process;putrescine biosynthetic process;putrescine biosynthetic process from arginine;agmatine deiminase activity;	LOC_Os04g39210	LOC_Os04g39210.1 protein|agmatine deiminase, putative, expressed	GO:0009790;GO:0009791;GO:0009058;GO:0005575;GO:0000003;GO:0009987;GO:0016787;	embryo development;post-embryonic development;biosynthetic process;cellular_component;reproduction;cellular process;hydrolase activity;	BW111-BW	0.00228075	1.20456	up-regulated	NA	NA	NA	NA
BART1_0-p10611	HORVU2Hr1G048590	chr2H	272644580	272647616	HORVU2Hr1G048590.3		NA	NA	NA	NA	NA	NA	NA	NA	BW111-BW	0.00234836	-1.63716	down-regulated	BW122-BW	0.000124024	-2.27214	down-regulated
BART1_0-p38519	HORVU5Hr1G089050	chr5H	583534898	583536808	HORVU5Hr1G089050.3	Shikimate O-hydroxycinnamoyltransferase	AT5G17540	AT5G17540.1 | Symbols: | HXXXD-type acyl-transferase family protein | chr5:5782061-5783682 REVERSE LENGTH=461	GO:0016747;GO:0005737;	acyltransferase activity, transferring groups other than amino-acyl groups;cytoplasm;	LOC_Os10g35950	LOC_Os10g35950.1 protein|transferase family protein, putative, expressed	GO:0008150;GO:0008152;GO:0016740;GO:0005575;	biological_process;metabolic process;transferase activity;cellular_component;	BW111-BW	0.00235737	-2.37444	down-regulated	BW122-BW	0.000687192	-7.82485	down-regulated
BART1_0-p33813	HORVU5Hr1G022960	chr5H	119307057	119313406	HORVU5Hr1G022960.8	NA	NA	NA	NA	NA	NA	NA	NA	NA	BW111-BW	0.00237257	1.38751	up-regulated	BW122-BW	4.93843e-05	1.84839	up-regulated
BART1_0-p48288	HORVU7Hr1G001030	chr7H	2241185	2347181	HORVU7Hr1G001030.5	von Willebrand factor type A domain containing protein, expressed	NA	NA	NA	NA	LOC_Os12g24390	LOC_Os12g24390.1 protein|retrotransposon protein, putative, unclassified, expressed	no GO annotation available		BW111-BW	0.00242753	-1.43023	down-regulated	BW122-BW	0.00105278	-1.27706	down-regulated
BART1_0-p30405	HORVU4Hr1G067510	chr4H	560323487	560333459	HORVU4Hr1G067510.4	Protein DETOXIFICATION	AT1G51340	AT1G51340.2 | Symbols: | MATE efflux family protein | chr1:19032021-19034681 FORWARD LENGTH=515	GO:0042910;GO:0015137;GO:0010044;GO:0055085;GO:0015297;GO:0035618;GO:0015746;GO:0005886;	xenobiotic transmembrane transporter activity;citrate transmembrane transporter activity;response to aluminum ion;transmembrane transport;antiporter activity;root hair;citrate transport;plasma membrane;	LOC_Os03g11734	LOC_Os03g11734.2 protein|MATE efflux protein, putative, expressed	GO:0005623;GO:0016020;GO:0006810;GO:0009987;GO:0005215;	cell;membrane;transport;cellular process;transporter activity;	BW111-BW	0.00244403	-1.20667	down-regulated	BW122-BW	0.000629508	-1.16001	down-regulated
BART1_0-p13235	HORVU2Hr1G085990	chr2H	620889212	620889684	HORVU2Hr1G085990.1	NA	NA	NA	NA	NA	NA	NA	NA	NA	BW111-BW	0.00248066	-1.4517	down-regulated	BW122-BW	5.65649e-05	-2.45957	down-regulated
BART1_0-p02542	HORVU1Hr1G037550	chr1H	257402640	257404787	HORVU1Hr1G037550.5	RNA-binding protein	AT5G01520	AT5G01520.1 | Symbols: | RING/U-box superfamily protein | chr5:206797-208399 FORWARD LENGTH=242	GO:0004842;GO:0005634;GO:0061630;GO:0009737;GO:0005515;GO:0009651;GO:0005829;GO:0009789;GO:0006511;GO:0016567;	ubiquitin-protein transferase activity;nucleus;ubiquitin protein ligase activity;response to abscisic acid;protein binding;response to salt stress;cytosol;positive regulation of abscisic acid-activated signaling pathway;ubiquitin-dependent protein catabolic process;protein ubiquitination;	LOC_Os10g30850	LOC_Os10g30850.2 protein|zinc finger, RING-type, putative, expressed	GO:0008150;GO:0005488;GO:0005575;	biological_process;binding;cellular_component;	BW111-BW	0.0025128	1.64897	up-regulated	BW122-BW	0.000639661	1.62145	up-regulated
BART1_0-p26702	HORVU4Hr1G009070	chr4H	25917781	25921580	HORVU4Hr1G009070.2	BTB/POZ domain-containing protein isoform 1	NA	NA	NA	NA	LOC_Os03g51380	LOC_Os03g51380.1 protein|expressed protein	GO:0008150;	biological_process;	BW111-BW	0.00251646	1.25585	up-regulated	NA	NA	NA	NA
BART1_0-p43186	HORVU6Hr1G020740	chr6H	59678744	59682527	HORVU6Hr1G020740.1	NA	NA	NA	NA	NA	NA	NA	NA	NA	BW111-BW	0.00251646	-2.36074	down-regulated	NA	NA	NA	NA
BART1_0-p29633	HORVU4Hr1G056120	chr4H	471117650	471119320	HORVU4Hr1G056120.2	Pkinase domain-containing protein (Fragment)	AT2G30040	AT2G30040.1 | Symbols: MAPKKK14 | mitogen-activated protein kinase kinase kinase 14 | chr2:12821747-12823138 FORWARD LENGTH=463	GO:0005634;GO:0019901;GO:0045893;GO:0046777;GO:0004674;GO:0009658;	nucleus;protein kinase binding;positive regulation of transcription, DNA-templated;protein autophosphorylation;protein serine/threonine kinase activity;chloroplast organization;	LOC_Os03g18170	LOC_Os03g18170.1 protein|STE_MEKK_ste11_MAP3K.13 - STE kinases include homologs to sterile 7, sterile 11 and sterile 20 from yeast, expressed	GO:0000166;GO:0008152;GO:0006464;GO:0016301;GO:0009987;	nucleotide binding;metabolic process;protein modification process;kinase activity;cellular process;	BW111-BW	0.00251824	-1.04912	down-regulated	NA	NA	NA	NA
BART1_0-p38922	HORVU5Hr1G094080	chr5H	593826073	593966140	HORVU5Hr1G094080.1	Premnaspirodiene oxygenase	AT3G26330	AT3G26330.1 | Symbols: CYP71B37 | cytochrome P450, family 71, subfamily B, polypeptide 37 | chr3:9646873-9648536 REVERSE LENGTH=500	GO:0009507;GO:0005506;GO:0016020;GO:0016709;GO:0020037;	chloroplast;iron ion binding;membrane;oxidoreductase activity, acting on paired donors, with incorporation or reduction of molecular oxygen, NAD(P)H as one donor, and incorporation of one atom of oxygen;heme binding;	LOC_Os09g10340	LOC_Os09g10340.1 protein|cytochrome P450, putative, expressed	GO:0019825;GO:0003824;GO:0008152;GO:0005488;GO:0003674;	oxygen binding;catalytic activity;metabolic process;binding;molecular_function;	BW111-BW	0.00253726	1.28985	up-regulated	BW122-BW	5.72255e-05	1.77844	up-regulated
BART1_0-p01975	HORVU1Hr1G026920	chr1H	139116573	139150928	HORVU1Hr1G026920.3	NA	NA	NA	NA	NA	NA	NA	NA	NA	BW111-BW	0.00254914	2.17906	up-regulated	BW122-BW	0.00711196	1.58097	up-regulated
BART1_0-p01975	HORVU1Hr1G026940	chr1H	139117313	139142585	HORVU1Hr1G026940.2	NA	NA	NA	NA	NA	NA	NA	NA	NA	BW111-BW	0.00254914	2.17906	up-regulated	BW122-BW	0.00711196	1.58097	up-regulated
BART1_0-p01975	HORVU1Hr1G027000	chr1H	139135272	139270538	HORVU1Hr1G027000.3	NA	NA	NA	NA	NA	NA	NA	NA	NA	BW111-BW	0.00254914	2.17906	up-regulated	BW122-BW	0.00711196	1.58097	up-regulated
BART1_0-p12699	HORVU2Hr1G079180	chr2H	573303385	573309532	HORVU2Hr1G079180.1	NA	NA	NA	NA	NA	NA	NA	NA	NA	BW111-BW	0.00255215	-1.95871	down-regulated	BW122-BW	0.00282091	-1.32485	down-regulated
BART1_0-p42265	HORVU6Hr1G008720	chr6H	15894647	15946716	HORVU6Hr1G008720.3	Cathepsin L	NA	NA	NA	NA	NA	NA	NA	NA	BW111-BW	0.00260454	-1.77412	down-regulated	BW122-BW	6.7592e-05	-4.16397	down-regulated
BART1_0-p41697	HORVU6Hr1G001160	chr6H	3913322	3919291	HORVU6Hr1G001160.9	LysM domain-containing GPI-anchored protein 2	NA	NA	NA	NA	NA	NA	NA	NA	BW111-BW	0.00260611	-2.42034	down-regulated	BW122-BW	0.000202783	-4.49239	down-regulated
BART1_0-p58451	HORVU0Hr1G013030	chrUn	75066478	75067177	HORVU0Hr1G013030.2	NA	NA	NA	NA	NA	NA	NA	NA	NA	BW111-BW	0.00265827	-1.12395	down-regulated	BW122-BW	0.000101743	-1.57674	down-regulated
BART1_0-p59136	HORVU0Hr1G021610	chrUn	113010439	113012451	HORVU0Hr1G021610.3	F-box protein PP2-B11	AT2G02360	AT2G02360.1 | Symbols: AtPP2-B10, PP2-B10 | phloem protein 2-B10 | chr2:619699-620736 REVERSE LENGTH=272	GO:0005634;GO:0030246;GO:0016567;	nucleus;carbohydrate binding;protein ubiquitination;	LOC_Os08g05480	LOC_Os08g05480.1 protein|OsFBX261 - F-box domain containing protein, expressed	GO:0008150;GO:0030246;GO:0005575;	biological_process;carbohydrate binding;cellular_component;	BW111-BW	0.00274205	1.01332	up-regulated	BW122-BW	0.000124504	1.22988	up-regulated
BART1_0-p31401	HORVU4Hr1G081040	chr4H	617990537	618010256	HORVU4Hr1G081040.4	Pleiotropic drug resistance protein 2	AT2G36380	AT2G36380.1 | Symbols: PDR6, ATPDR6 | pleiotropic drug resistance 6 | chr2:15257583-15263627 FORWARD LENGTH=1453	GO:0042626;GO:0005739;GO:0005886;	ATPase-coupled transmembrane transporter activity;mitochondrion;plasma membrane;	LOC_Os08g43120	LOC_Os08g43120.1 protein|Plant PDR ABC transporter associated domain containing protein, expressed	GO:0009056;GO:0016020;GO:0006139;GO:0006810;GO:0005215;GO:0009987;GO:0016787;	catabolic process;membrane;nucleobase, nucleoside, nucleotide and nucleic acid metabolic process;transport;transporter activity;cellular process;hydrolase activity;	BW111-BW	0.00275527	-1.13735	down-regulated	BW122-BW	1.8227e-05	-2.3992	down-regulated
BART1_0-p03142	HORVU1Hr1G047220	chr1H	348548115	348552175	HORVU1Hr1G047220.1	Aldehyde 5-hydroxylase	AT4G36220	AT4G36220.1 | Symbols: FAH1, CYP84A1 | ferulic acid 5-hydroxylase 1 | chr4:17137584-17139619 REVERSE LENGTH=520	GO:0005515;GO:0009809;GO:0016705;GO:0005506;GO:0009699;GO:0046424;GO:0005783;GO:0004497;GO:0005886;GO:0010224;GO:0020037;	protein binding;lignin biosynthetic process;oxidoreductase activity, acting on paired donors, with incorporation or reduction of molecular oxygen;iron ion binding;phenylpropanoid biosynthetic process;ferulate 5-hydroxylase activity;endoplasmic reticulum;monooxygenase activity;plasma membrane;response to UV-B;heme binding;	LOC_Os10g36848	LOC_Os10g36848.1 protein|cytochrome P450, putative, expressed	GO:0019748;GO:0009628;GO:0003824;GO:0008152;GO:0005783;GO:0009058;GO:0009987;	secondary metabolic process;response to abiotic stimulus;catalytic activity;metabolic process;endoplasmic reticulum;biosynthetic process;cellular process;	BW111-BW	0.0028144	-1.91425	down-regulated	BW122-BW	0.000147779	-2.82585	down-regulated
BART1_0-p12088	HORVU2Hr1G070490	chr2H	497977646	497978230	HORVU2Hr1G070490.1	NA	NA	NA	NA	NA	NA	NA	NA	NA	BW111-BW	0.00291411	1.86206	up-regulated	NA	NA	NA	NA
BART1_0-p15074	HORVU2Hr1G107040	chr2H	711108924	711112171	HORVU2Hr1G107040.2	NA	NA	NA	NA	NA	NA	NA	NA	NA	BW111-BW	0.00291411	-1.36806	down-regulated	BW122-BW	4.20606e-05	-2.63528	down-regulated
BART1_0-p10134	HORVU2Hr1G041290	chr2H	203251724	203254056	HORVU2Hr1G041290.1	Laccase	AT5G60020	AT5G60020.1 | Symbols: LAC17, ATLAC17 | laccase 17 | chr5:24168072-24170223 FORWARD LENGTH=577	GO:0005507;GO:0009809;GO:0016491;GO:0009698;GO:0052716;GO:0009505;GO:0005576;	copper ion binding;lignin biosynthetic process;oxidoreductase activity;phenylpropanoid metabolic process;hydroquinone:oxygen oxidoreductase activity;plant-type cell wall;extracellular region;	LOC_Os01g62480	LOC_Os01g62480.1 protein|laccase precursor protein, putative, expressed	GO:0019748;GO:0005623;GO:0003824;GO:0008152;GO:0009058;GO:0005576;GO:0009987;	secondary metabolic process;cell;catalytic activity;metabolic process;biosynthetic process;extracellular region;cellular process;	BW111-BW	0.00297216	-2.48544	down-regulated	BW122-BW	0.000673276	-2.43191	down-regulated
BART1_0-p00040	HORVU1Hr1G000350	chr1H	1155485	1333157	HORVU1Hr1G000350.7	Jasmonate induced protein	NA	NA	NA	NA	NA	NA	NA	NA	BW111-BW	0.00299107	-2.06767	down-regulated	BW122-BW	0.000373302	1.28718	up-regulated
BART1_0-p00040	HORVU1Hr1G000450	chr1H	1310894	1313145	HORVU1Hr1G000450.1	Jasmonate induced protein	NA	NA	NA	NA	NA	NA	NA	NA	BW111-BW	0.00299107	-2.06767	down-regulated	BW122-BW	0.000373302	1.28718	up-regulated
BART1_0-p06112	HORVU1Hr1G087740	chr1H	539860231	539864856	HORVU1Hr1G087740.1	NA	NA	NA	NA	NA	NA	NA	NA	NA	BW111-BW	0.00299107	-1.8417	down-regulated	BW122-BW	0.000547601	-1.90734	down-regulated
BART1_0-p40200	HORVU5Hr1G109290	chr5H	629497514	629498768	HORVU5Hr1G109290.1	Calcium-dependent protein kinase	AT2G44310	AT2G44310.1 | Symbols: | Calcium-binding EF-hand family protein | chr2:18309285-18309713 FORWARD LENGTH=142	GO:0005634;GO:0008150;GO:0005509;GO:0005829;	nucleus;biological_process;calcium ion binding;cytosol;	LOC_Os03g29770	LOC_Os03g29770.1 protein|EF hand family protein, expressed	GO:0008150;GO:0005829;GO:0005488;	biological_process;cytosol;binding;	BW111-BW	0.00299107	1.28195	up-regulated	BW122-BW	3.61371e-05	1.84661	up-regulated
BART1_0-p13511	HORVU2Hr1G089540	chr2H	639339735	639342347	HORVU2Hr1G089540.1	Phenylalanine ammonia-lyase	AT2G37040	AT2G37040.1 | Symbols: PAL1, ATPAL1 | PHE ammonia lyase 1 | chr2:15557602-15560237 REVERSE LENGTH=725	GO:0009699;GO:0009611;GO:0009555;GO:0006952;GO:0045548;GO:0009800;GO:0046274;GO:0006979;GO:0006559;GO:0005515;GO:0046244;GO:0005737;GO:0009819;GO:0016841;GO:0010224;	phenylpropanoid biosynthetic process;response to wounding;pollen development;defense response;phenylalanine ammonia-lyase activity;cinnamic acid biosynthetic process;lignin catabolic process;response to oxidative stress;L-phenylalanine catabolic process;protein binding;salicylic acid catabolic process;cytoplasm;drought recovery;ammonia-lyase activity;response to UV-B;	LOC_Os04g43800	LOC_Os04g43800.1 protein|phenylalanine ammonia-lyase, putative, expressed	GO:0019748;GO:0009628;GO:0009056;GO:0003824;GO:0007275;GO:0005737;GO:0008152;GO:0009058;GO:0009987;GO:0006950;	secondary metabolic process;response to abiotic stimulus;catabolic process;catalytic activity;multicellular organismal development;cytoplasm;metabolic process;biosynthetic process;cellular process;response to stress;	BW111-BW	0.0030021	-1.2977	down-regulated	BW122-BW	7.49322e-05	-1.9941	down-regulated
BART1_0-p57644	HORVU0Hr1G002950	chrUn	12069075	12071988	HORVU0Hr1G002950.1	2-hydroxy-6-oxononadienedioate/2-hydroxy-6-oxononatrienedioate hydrolase	AT5G21950	AT5G21950.1 | Symbols: | alpha/beta-Hydrolases superfamily protein | chr5:7254067-7255866 REVERSE LENGTH=308	GO:0008150;GO:0009507;GO:0005737;	biological_process;chloroplast;cytoplasm;	LOC_Os07g42140	LOC_Os07g42140.1 protein|hydrolase protein, putative, expressed	GO:0008150;GO:0008152;GO:0005575;GO:0016787;	biological_process;metabolic process;cellular_component;hydrolase activity;	BW111-BW	0.00300687	-1.42016	down-regulated	BW122-BW	0.000513129	-1.49035	down-regulated
BART1_0-p06768	HORVU2Hr1G000430	chr2H	1196608	1203210	HORVU2Hr1G000430.3	Alkane hydroxylase MAH1	AT4G39490	AT4G39490.1 | Symbols: CYP96A10 | cytochrome P450, family 96, subfamily A, polypeptide 10 | chr4:18365229-18366788 FORWARD LENGTH=519	GO:0016705;GO:0005506;GO:0005576;GO:0020037;	oxidoreductase activity, acting on paired donors, with incorporation or reduction of molecular oxygen;iron ion binding;extracellular region;heme binding;	LOC_Os03g04660	LOC_Os03g04660.1 protein|cytochrome P450 86A1, putative, expressed	GO:0005623;GO:0003824;GO:0008152;GO:0005488;GO:0003674;	cell;catalytic activity;metabolic process;binding;molecular_function;	BW111-BW	0.00301556	-2.5831	down-regulated	BW122-BW	0.000473585	-7.05122	down-regulated
BART1_0-p15024	HORVU2Hr1G106480	chr2H	709591923	709786427	HORVU2Hr1G106480.7		NA	NA	NA	NA	LOC_Os10g28420	LOC_Os10g28420.1 protein|IQ calmodulin-binding motif family protein, putative, expressed	GO:0005515;	protein binding;	BW111-BW	0.00301556	-3.81587	down-regulated	BW122-BW	0.00374228	-2.12181	down-regulated
BART1_0-p15024	HORVU2Hr1G106540	chr2H	709697147	709698556	HORVU2Hr1G106540.1		NA	NA	NA	NA	LOC_Os10g28420	LOC_Os10g28420.1 protein|IQ calmodulin-binding motif family protein, putative, expressed	GO:0005515;	protein binding;	BW111-BW	0.00301556	-3.81587	down-regulated	BW122-BW	0.00374228	-2.12181	down-regulated
BART1_0-p30911	HORVU4Hr1G074470	chr4H	594465737	594469326	HORVU4Hr1G074470.7	ER glycerol-phosphate acyltransferase	AT2G38110	AT2G38110.1 | Symbols: ATGPAT6, GPAT6 | glycerol-3-phosphate acyltransferase 6 | chr2:15952816-15955364 REVERSE LENGTH=501	GO:0090447;GO:0010143;GO:0102419;GO:0009908;GO:0005739;GO:0016020;GO:0016791;	glycerol-3-phosphate 2-O-acyltransferase activity;cutin biosynthetic process;sn-2-glycerol-3-phosphate omega-OH-C22:0-CoA acyl transferase activity;flower development;mitochondrion;membrane;phosphatase activity;	LOC_Os10g27330	LOC_Os10g27330.1 protein|glycerol-3-phosphate acyltransferase, putative, expressed	GO:0009908;GO:0006629;GO:0008152;GO:0009058;GO:0016740;GO:0009987;	flower development;lipid metabolic process;metabolic process;biosynthetic process;transferase activity;cellular process;	BW111-BW	0.00302179	-1.67279	down-regulated	BW122-BW	5.13772e-05	-5.01345	down-regulated
BART1_0-p33022	HORVU5Hr1G011730	chr5H	31624480	31626778	HORVU5Hr1G011730.2	E3 ubiquitin-protein ligase RNF5	NA	NA	NA	NA	LOC_Os04g44820	LOC_Os04g44820.1 protein|zinc finger, C3HC4 type domain containing protein, expressed	GO:0003824;GO:0006464;GO:0005783;GO:0005488;	catalytic activity;protein modification process;endoplasmic reticulum;binding;	BW111-BW	0.00305636	3.32891	up-regulated	BW122-BW	0.000364537	3.6188	up-regulated
BART1_0-p38454	HORVU5Hr1G088260	chr5H	581237623	581239806	HORVU5Hr1G088260.1	Medium-chain-fatty-acid--CoA ligase	AT1G65880	AT1G65880.1 | Symbols: BZO1 | benzoyloxyglucosinolate 1 | chr1:24508633-24510737 REVERSE LENGTH=580	GO:0005777;GO:0009507;GO:0018858;GO:0019761;	peroxisome;chloroplast;benzoate-CoA ligase activity;glucosinolate biosynthetic process;	LOC_Os09g38350	LOC_Os09g38350.1 protein|AMP-binding domain containing protein, expressed	GO:0019748;GO:0005975;GO:0005777;GO:0003824;GO:0008152;GO:0009058;GO:0009987;	secondary metabolic process;carbohydrate metabolic process;peroxisome;catalytic activity;metabolic process;biosynthetic process;cellular process;	BW111-BW	0.00308407	-1.7569	down-regulated	NA	NA	NA	NA
BART1_0-p50240	HORVU7Hr1G024990	chr7H	41146333	41339266	HORVU7Hr1G024990.1	Acyl-acyl carrier protein thioesterase ATL3 chloroplastic	NA	NA	NA	NA	LOC_Os02g44134	LOC_Os02g44134.1 protein|thioesterase family protein, putative, expressed	GO:0008150;GO:0005575;GO:0003674;	biological_process;cellular_component;molecular_function;	BW111-BW	0.00310808	-3.75084	down-regulated	BW122-BW	0.000186289	-6.89531	down-regulated
BART1_0-p50240	HORVU7Hr1G025130	chr7H	41265642	41267227	HORVU7Hr1G025130.2	Acyl-acyl carrier protein thioesterase ATL3 chloroplastic	NA	NA	NA	NA	LOC_Os02g44134	LOC_Os02g44134.1 protein|thioesterase family protein, putative, expressed	GO:0008150;GO:0005575;GO:0003674;	biological_process;cellular_component;molecular_function;	BW111-BW	0.00310808	-3.75084	down-regulated	BW122-BW	0.000186289	-6.89531	down-regulated
BART1_0-p17564	HORVU3Hr1G007420	chr3H	17823353	17824988	HORVU3Hr1G007420.1	Calcium-binding allergen Ole e like	AT5G37770	AT5G37770.1 | Symbols: TCH2, CML24 | EF hand calcium-binding protein family | chr5:14999075-14999560 REVERSE LENGTH=161	GO:0080164;GO:0042542;GO:0009646;GO:0009612;GO:0009733;GO:0009409;GO:0009408;GO:0009737;GO:0009909;GO:0045087;GO:0005509;GO:0051592;GO:0048574;GO:0015629;GO:0010038;	regulation of nitric oxide metabolic process;response to hydrogen peroxide;response to absence of light;response to mechanical stimulus;response to auxin;response to cold;response to heat;response to abscisic acid;regulation of flower development;innate immune response;calcium ion binding;response to calcium ion;long-day photoperiodism, flowering;actin cytoskeleton;response to metal ion;	LOC_Os01g04330	LOC_Os01g04330.1 protein|OsCML16 - Calmodulin-related calcium sensor protein, expressed	GO:0008150;GO:0007165;GO:0009791;GO:0008152;GO:0005488;GO:0006950;GO:0000003;GO:0005886;GO:0009628;GO:0009605;GO:0005856;GO:0009908;GO:0009719;	biological_process;signal transduction;post-embryonic development;metabolic process;binding;response to stress;reproduction;plasma membrane;response to abiotic stimulus;response to external stimulus;cytoskeleton;flower development;response to endogenous stimulus;	BW111-BW	0.00320641	-1.47885	down-regulated	BW122-BW	0.00127599	-1.29844	down-regulated
BART1_0-p56971	HORVU7Hr1G118130	chr7H	646825066	646828469	HORVU7Hr1G118130.5	Cytokinin oxidase/dehydrogenase (Fragment)	AT5G21482	AT5G21482.1 | Symbols: CKX7, ATCKX5 | cytokinin oxidase 7 | chr5:7226842-7230052 FORWARD LENGTH=524	GO:0071949;GO:0016491;GO:0019139;GO:0005576;GO:0009823;	FAD binding;oxidoreductase activity;cytokinin dehydrogenase activity;extracellular region;cytokinin catabolic process;	LOC_Os08g35860	LOC_Os08g35860.1 protein|cytokinin dehydrogenase precursor, putative, expressed	GO:0003824;GO:0009056;GO:0008152;GO:0005575;GO:0009987;	catalytic activity;catabolic process;metabolic process;cellular_component;cellular process;	BW111-BW	0.00320641	1.01989	up-regulated	NA	NA	NA	NA
BART1_0-p50914	HORVU7Hr1G033520	chr7H	68875291	68878110	HORVU7Hr1G033520.1	Concanavalin A-like lectin protein kinase family protein, putative	AT5G10530	AT5G10530.1 | Symbols: | Concanavalin A-like lectin protein kinase family protein | chr5:3324978-3326933 REVERSE LENGTH=651	GO:0005515;GO:0002229;GO:0010726;GO:0010942;GO:0006468;GO:0005576;GO:0042742;GO:0106311;GO:0016301;GO:0106310;GO:0005886;GO:0004675;	protein binding;defense response to oomycetes;positive regulation of hydrogen peroxide metabolic process;positive regulation of cell death;protein phosphorylation;extracellular region;defense response to bacterium;protein threonine kinase activity;kinase activity;protein serine kinase activity;plasma membrane;transmembrane receptor protein serine/threonine kinase activity;	LOC_Os08g03240	LOC_Os08g03240.1 protein|lectin-like receptor kinase 1, putative, expressed	GO:0005623;GO:0008152;GO:0006464;GO:0016301;GO:0009987;	cell;metabolic process;protein modification process;kinase activity;cellular process;	BW111-BW	0.00321222	-2.25571	down-regulated	BW122-BW	0.000727972	-2.23583	down-regulated
BART1_0-p46728	HORVU6Hr1G076730	chr6H	526725291	526727633	HORVU6Hr1G076730.1	GDSL esterase/lipase APG	NA	NA	NA	NA	LOC_Os02g50690	LOC_Os02g50690.1 protein|GDSL-like lipase/acylhydrolase, putative, expressed	GO:0005623;GO:0008152;GO:0006629;GO:0016787;	cell;metabolic process;lipid metabolic process;hydrolase activity;	BW111-BW	0.00324991	-1.14868	down-regulated	NA	NA	NA	NA
BART1_0-p56174	HORVU7Hr1G108670	chr7H	625955321	625955821	HORVU7Hr1G108670.1	NA	NA	NA	NA	NA	NA	NA	NA	NA	BW111-BW	0.00328402	-1.4599	down-regulated	BW122-BW	5.59053e-05	-2.70386	down-regulated
BART1_0-p47176	HORVU6Hr1G082710	chr6H	549054679	549057063	HORVU6Hr1G082710.4	UDP-glycosyltransferase 85A2	AT1G22360	AT1G22360.1 | Symbols: AtUGT85A2, UGT85A2 | UDP-glucosyl transferase 85A2 | chr1:7895068-7897527 REVERSE LENGTH=481	GO:0005634;GO:0008194;GO:0016757;GO:0080043;GO:0080044;GO:0015020;	nucleus;UDP-glycosyltransferase activity;glycosyltransferase activity;quercetin 3-O-glucosyltransferase activity;quercetin 7-O-glucosyltransferase activity;glucuronosyltransferase activity;	LOC_Os02g51930	LOC_Os02g51930.1 protein|cytokinin-O-glucosyltransferase 2, putative, expressed	GO:0008152;GO:0016740;GO:0005575;	metabolic process;transferase activity;cellular_component;	BW111-BW	0.00331628	-1.02536	down-regulated	BW122-BW	2.81509e-05	-2.09033	down-regulated
BART1_0-p05295	HORVU1Hr1G076730	chr1H	515518339	515520561	HORVU1Hr1G076730.1	Gibberellin 2-beta-dioxygenase	AT1G78440	AT1G78440.1 | Symbols: ATGA2OX1, GA2OX1 | Arabidopsis thaliana gibberellin 2-oxidase 1 | chr1:29511772-29512990 REVERSE LENGTH=329	GO:0051213;GO:0045487;GO:0009686;GO:0009416;GO:0052634;	dioxygenase activity;gibberellin catabolic process;gibberellin biosynthetic process;response to light stimulus;C-19 gibberellin 2-beta-dioxygenase activity;	LOC_Os05g43880	LOC_Os05g43880.1 protein|gibberellin 2-beta-dioxygenase, putative, expressed	GO:0009628;GO:0003824;GO:0009056;GO:0006629;GO:0008152;GO:0009987;	response to abiotic stimulus;catalytic activity;catabolic process;lipid metabolic process;metabolic process;cellular process;	BW111-BW	0.00332269	-1.77696	down-regulated	BW122-BW	0.000458789	-2.01004	down-regulated
BART1_0-p31665	HORVU4Hr1G084740	chr4H	629614492	629616618	HORVU4Hr1G084740.3	Sugar/inositol transporter	AT1G34580	AT1G34580.1 | Symbols: | Major facilitator superfamily protein | chr1:12660631-12663553 FORWARD LENGTH=506	GO:0055085;GO:0022857;GO:0015144;	transmembrane transport;transmembrane transporter activity;carbohydrate transmembrane transporter activity;	LOC_Os04g37970	LOC_Os04g37970.1 protein|transporter family protein, putative, expressed	GO:0016020;GO:0006810;GO:0009987;GO:0005215;	membrane;transport;cellular process;transporter activity;	BW111-BW	0.00337955	-1.1849	down-regulated	NA	NA	NA	NA
BART1_0-p18770	HORVU3Hr1G022340	chr3H	78791710	78794107	HORVU3Hr1G022340.1	Omega-hydroxypalmitate O-feruloyl transferase	AT3G62160	AT3G62160.1 | Symbols: | HXXXD-type acyl-transferase family protein | chr3:23014333-23015808 REVERSE LENGTH=428	GO:0005737;GO:0016410;	cytoplasm;N-acyltransferase activity;	LOC_Os01g08380	LOC_Os01g08380.1 protein|transferase family protein, putative, expressed	GO:0008150;GO:0008152;GO:0016740;GO:0005575;	biological_process;metabolic process;transferase activity;cellular_component;	BW111-BW	0.00339362	-1.1377	down-regulated	BW122-BW	0.000241892	-1.40668	down-regulated
BART1_0-p15129	HORVU2Hr1G107660	chr2H	712329897	712333597	HORVU2Hr1G107660.8	Sugar transport protein 5	NA	NA	NA	NA	LOC_Os02g36490	LOC_Os02g36490.2 protein|expressed protein	GO:0016020;GO:0006810;GO:0009987;GO:0005215;	membrane;transport;cellular process;transporter activity;	BW111-BW	0.00339761	-1.25998	down-regulated	BW122-BW	0.00049836	-1.36947	down-regulated
BART1_0-p24549	HORVU3Hr1G100270	chr3H	663186654	663192497	HORVU3Hr1G100270.6	Salicylate O-methyltransferase	AT5G38020	AT5G38020.1 | Symbols: | S-adenosyl-L-methionine-dependent methyltransferases superfamily protein | chr5:15165953-15167612 REVERSE LENGTH=368	GO:0005634;GO:0006633;GO:0008757;GO:0032259;	nucleus;fatty acid biosynthetic process;S-adenosylmethionine-dependent methyltransferase activity;methylation;	LOC_Os06g22440	LOC_Os06g22440.1 protein|SAM dependent carboxyl methyltransferase, putative, expressed	GO:0008150;GO:0007165;GO:0005737;GO:0008152;GO:0009719;GO:0006629;GO:0009058;GO:0016740;GO:0005575;GO:0009987;GO:0006950;	biological_process;signal transduction;cytoplasm;metabolic process;response to endogenous stimulus;lipid metabolic process;biosynthetic process;transferase activity;cellular_component;cellular process;response to stress;	BW111-BW	0.00339761	-1.48502	down-regulated	BW122-BW	0.00156994	-1.29475	down-regulated
BART1_0-p48249	HORVU7Hr1G000320	chr7H	403192	984919	HORVU7Hr1G000320.17	Electron transporter	NA	NA	NA	NA	LOC_Os03g24030	LOC_Os03g24030.1 protein|glutaredoxin, putative, expressed	GO:0019725;GO:0003824;GO:0008152;GO:0003674;	cellular homeostasis;catalytic activity;metabolic process;molecular_function;	BW111-BW	0.00343604	-1.19718	down-regulated	BW122-BW	0.00200701	-1.01589	down-regulated
BART1_0-p06845	HORVU2Hr1G001330	chr2H	2828084	2829672	HORVU2Hr1G001330.1		AT1G47710	AT1G47710.1 | Symbols: | Serine protease inhibitor (SERPIN) family protein | chr1:17558271-17560061 FORWARD LENGTH=391	GO:0005615;GO:0005515;GO:0004869;GO:0005737;GO:0048046;GO:0005576;	extracellular space;protein binding;cysteine-type endopeptidase inhibitor activity;cytoplasm;apoplast;extracellular region;	LOC_Os11g13530	LOC_Os11g13530.1 protein|serpin domain containing protein, putative, expressed	GO:0019538;GO:0008150;GO:0008152;GO:0005576;GO:0030234;	protein metabolic process;biological_process;metabolic process;extracellular region;enzyme regulator activity;	BW111-BW	0.00344472	-1.91395	down-regulated	BW122-BW	0.000451395	-2.19465	down-regulated
BART1_0-p17578	HORVU3Hr1G007460	chr3H	17886386	17889152	HORVU3Hr1G007460.4	Endo-1,4-beta-xylanase C	AT1G58370	AT1G58370.1 | Symbols: RXF12, ATXYN1 | glycosyl hydrolase family 10 protein / carbohydrate-binding domain-containing protein | chr1:21684751-21688209 FORWARD LENGTH=917	GO:0045493;GO:0005618;GO:0031176;GO:0005576;	xylan catabolic process;cell wall;endo-1,4-beta-xylanase activity;extracellular region;	LOC_Os01g04300	LOC_Os01g04300.1 protein|glycosyl hydrolase family 10 protein, putative, expressed	GO:0005975;GO:0008152;GO:0005618;GO:0016787;	carbohydrate metabolic process;metabolic process;cell wall;hydrolase activity;	BW111-BW	0.00344687	-1.35273	down-regulated	BW122-BW	0.000233003	-1.6897	down-regulated
BART1_0-p17578	HORVU3Hr1G007470	chr3H	17896612	17899944	HORVU3Hr1G007470.1	Endo-1,4-beta-xylanase C	AT1G58370	AT1G58370.1 | Symbols: RXF12, ATXYN1 | glycosyl hydrolase family 10 protein / carbohydrate-binding domain-containing protein | chr1:21684751-21688209 FORWARD LENGTH=917	GO:0045493;GO:0005618;GO:0031176;GO:0005576;	xylan catabolic process;cell wall;endo-1,4-beta-xylanase activity;extracellular region;	LOC_Os01g04300	LOC_Os01g04300.1 protein|glycosyl hydrolase family 10 protein, putative, expressed	GO:0005975;GO:0008152;GO:0005618;GO:0016787;	carbohydrate metabolic process;metabolic process;cell wall;hydrolase activity;	BW111-BW	0.00344687	-1.35273	down-regulated	BW122-BW	0.000233003	-1.6897	down-regulated
BART1_0-p22311	HORVU3Hr1G073200	chr3H	552704092	552706819	HORVU3Hr1G073200.7	Rop guanine nucleotide exchange factor 1	AT1G52240	AT1G52240.1 | Symbols: ATROPGEF11, ROPGEF11, PIRF1 | RHO guanyl-nucleotide exchange factor 11 | chr1:19455766-19459235 REVERSE LENGTH=607	GO:0048364;GO:0005634;GO:0005515;GO:0005737;GO:0080147;	root development;nucleus;protein binding;cytoplasm;root hair cell development;	LOC_Os01g55520	LOC_Os01g55520.1 protein|ATROPGEF7/ROPGEF7, putative, expressed	GO:0005634;GO:0007275;GO:0005737;GO:0008152;GO:0030154;GO:0009653;GO:0030234;	nucleus;multicellular organismal development;cytoplasm;metabolic process;cell differentiation;anatomical structure morphogenesis;enzyme regulator activity;	BW111-BW	0.00344864	1.03542	up-regulated	NA	NA	NA	NA
BART1_0-p30901	HORVU4Hr1G074150	chr4H	593159550	593162587	HORVU4Hr1G074150.4	Annexin-like protein RJ4	AT2G38760	AT2G38760.1 | Symbols: ANNAT3, ANN3 | annexin 3 | chr2:16201086-16202490 FORWARD LENGTH=321	GO:0009409;GO:0009507;GO:0009408;GO:0009651;GO:0005737;GO:0005509;GO:0000325;GO:0009414;GO:0009986;	response to cold;chloroplast;response to heat;response to salt stress;cytoplasm;calcium ion binding;plant-type vacuole;response to water deprivation;cell surface;	LOC_Os05g31760	LOC_Os05g31760.1 protein|annexin, putative, expressed	GO:0005623;GO:0009628;GO:0008289;GO:0005488;GO:0005773;GO:0006950;	cell;response to abiotic stimulus;lipid binding;binding;vacuole;response to stress;	BW111-BW	0.00351943	-1.00862	down-regulated	BW122-BW	0.000265056	-1.22411	down-regulated
BART1_0-p59069	HORVU0Hr1G020630	chrUn	108464393	108467420	HORVU0Hr1G020630.1	Salicylate O-methyltransferase	AT5G04370	AT5G04370.1 | Symbols: NAMT1 | S-adenosyl-L-methionine-dependent methyltransferases superfamily protein | chr5:1232027-1233888 FORWARD LENGTH=396	GO:1901847;GO:0005634;GO:0008168;GO:0008757;GO:0032259;	nicotinate metabolic process;nucleus;methyltransferase activity;S-adenosylmethionine-dependent methyltransferase activity;methylation;	LOC_Os06g20630	LOC_Os06g20630.1 protein|SAM dependent carboxyl methyltransferase, putative, expressed	GO:0007165;GO:0005737;GO:0009719;GO:0006629;GO:0008152;GO:0009058;GO:0016740;GO:0006950;GO:0009987;	signal transduction;cytoplasm;response to endogenous stimulus;lipid metabolic process;metabolic process;biosynthetic process;transferase activity;response to stress;cellular process;	BW111-BW	0.00352242	-2.30207	down-regulated	BW122-BW	0.000321254	-2.94339	down-regulated
BART1_0-p22195	HORVU3Hr1G071800	chr3H	542688687	542691990	HORVU3Hr1G071800.7	DUF814 domain-containing protein	AT5G11500	AT5G11500.1 | Symbols: | unknown protein; CONTAINS InterPro DOMAIN/s: Protein of unknown function DUF814 (InterPro:IPR008532); Has 1807 Blast hits to 1807 proteins in 277 species: Archae - 0; Bacteria - 0; Metazoa - 736; Fungi - 347; Plants - 385; Viruses - 0; Other Eukaryotes - 339 (source: NCBI BLink). | chr5:3676747-3678946 FORWARD LENGTH=215	GO:0005634;GO:0008150;GO:0003674;	nucleus;biological_process;molecular_function;	LOC_Os01g54670	LOC_Os01g54670.1 protein|coiled-coil domain-containing protein 25, putative, expressed	GO:0008150;GO:0005515;GO:0003674;	biological_process;protein binding;molecular_function;	BW111-BW	0.00355876	-1.02482	down-regulated	BW122-BW	0.000125799	-1.44269	down-regulated
BART1_0-p23199	HORVU3Hr1G084620	chr3H	608448157	608452926	HORVU3Hr1G084620.5	Lysine histidine transporter 1	AT1G08230	AT1G08230.2 | Symbols: | Transmembrane amino acid transporter family protein | chr1:2583715-2586700 REVERSE LENGTH=451	GO:0015185;GO:0015812;GO:0005886;	gamma-aminobutyric acid transmembrane transporter activity;gamma-aminobutyric acid transport;plasma membrane;	LOC_Os01g63854	LOC_Os01g63854.1 protein|transmembrane amino acid transporter protein, putative, expressed	no GO annotation available		BW111-BW	0.00355876	-1.03956	down-regulated	BW122-BW	1.04985e-05	-2.9528	down-regulated
BART1_0-p53863	HORVU7Hr1G077860	chr7H	457219312	457219933	HORVU7Hr1G077860.1	NA	NA	NA	NA	NA	NA	NA	NA	NA	BW111-BW	0.00357265	-1.50379	down-regulated	NA	NA	NA	NA
BART1_0-p00133	HORVU1Hr1G001510	chr1H	3641574	3765125	HORVU1Hr1G001510.11	5-pentadecatrienyl resorcinol O-methyltransferase	NA	NA	NA	NA	LOC_Os09g17560	LOC_Os09g17560.1 protein|O-methyltransferase, putative, expressed	GO:0005515;GO:0008152;GO:0005829;GO:0016740;GO:0009987;	protein binding;metabolic process;cytosol;transferase activity;cellular process;	BW111-BW	0.00364179	-1.79517	down-regulated	BW122-BW	0.000149244	-2.7981	down-regulated
BART1_0-p00133	HORVU1Hr1G001570	chr1H	3673324	3677647	HORVU1Hr1G001570.1	5-pentadecatrienyl resorcinol O-methyltransferase	NA	NA	NA	NA	LOC_Os09g17560	LOC_Os09g17560.1 protein|O-methyltransferase, putative, expressed	GO:0005515;GO:0008152;GO:0005829;GO:0016740;GO:0009987;	protein binding;metabolic process;cytosol;transferase activity;cellular process;	BW111-BW	0.00364179	-1.79517	down-regulated	BW122-BW	0.000149244	-2.7981	down-regulated
BART1_0-p15833	HORVU2Hr1G115920	chr2H	736243844	736247001	HORVU2Hr1G115920.6	Tyrosine-protein kinase	AT3G09830	AT3G09830.2 | Symbols: | Protein kinase superfamily protein | chr3:3017199-3018696 FORWARD LENGTH=418	GO:0009617;GO:0005515;GO:0080142;GO:0005829;GO:0006468;GO:0002221;GO:0042742;GO:0106311;GO:0005886;GO:0106310;	response to bacterium;protein binding;regulation of salicylic acid biosynthetic process;cytosol;protein phosphorylation;pattern recognition receptor signaling pathway;defense response to bacterium;protein threonine kinase activity;plasma membrane;protein serine kinase activity;	LOC_Os02g57420	LOC_Os02g57420.1 protein|protein kinase APK1A, chloroplast precursor, putative, expressed	GO:0000166;GO:0008152;GO:0006464;GO:0016301;GO:0009987;GO:0005886;	nucleotide binding;metabolic process;protein modification process;kinase activity;cellular process;plasma membrane;	BW111-BW	0.00364179	-1.18852	down-regulated	BW122-BW	0.000173551	-1.62387	down-regulated
BART1_0-p14452	HORVU2Hr1G100150	chr2H	689755500	689757340	HORVU2Hr1G100150.2	NA	NA	NA	NA	NA	NA	NA	NA	NA	BW111-BW	0.00365119	-2.49061	down-regulated	BW122-BW	0.000562474	-2.77421	down-regulated
BART1_0-p06847	HORVU2Hr1G001320	chr2H	2790022	2796496	HORVU2Hr1G001320.4	Putative proton-dependent oligopeptide or low-affinity nitrate transporter (Fragment)	AT1G62200	AT1G62200.1 | Symbols: | Major facilitator superfamily protein | chr1:22982147-22984334 REVERSE LENGTH=590	GO:0006857;GO:0009705;GO:0055085;GO:0022857;	oligopeptide transport;plant-type vacuole membrane;transmembrane transport;transmembrane transporter activity;	LOC_Os10g02210	LOC_Os10g02210.1 protein|peptide transporter PTR2, putative, expressed	GO:0016020;GO:0006810;GO:0005773;GO:0005215;	membrane;transport;vacuole;transporter activity;	BW111-BW	0.00365628	-1.22045	down-regulated	BW122-BW	3.10538e-05	-2.45389	down-regulated
BART1_0-p06723	HORVU1Hr1G095390	chr1H	558216056	558217013	HORVU1Hr1G095390.1	NA	NA	NA	NA	NA	NA	NA	NA	NA	BW111-BW	0.00366884	1.23228	up-regulated	BW122-BW	5.92594e-05	1.70965	up-regulated
BART1_0-p41576	HORVU6Hr1G000030	chr6H	163421	164706	HORVU6Hr1G000030.3	Leaf-specific thionin	NA	NA	NA	NA	LOC_Os06g31800	LOC_Os06g31800.1 protein|THION2 - Plant thionin family protein precursor, expressed	GO:0005623;GO:0005102;GO:0006950;	cell;receptor binding;response to stress;	BW111-BW	0.00367274	-2.8827	down-regulated	NA	NA	NA	NA
BART1_0-p56612	HORVU7Hr1G113850	chr7H	638274710	638276637	HORVU7Hr1G113850.4	WRKY transcription factor (Fragment)	AT1G80840	AT1G80840.1 | Symbols: WRKY40, ATWRKY40 | WRKY DNA-binding protein 40 | chr1:30383834-30385356 FORWARD LENGTH=302	GO:0005634;GO:0002237;GO:0003700;GO:0005515;GO:0045892;GO:0050691;GO:0009611;GO:0000976;GO:0009751;GO:0050832;GO:0031347;GO:0042742;	nucleus;response to molecule of bacterial origin;DNA-binding transcription factor activity;protein binding;negative regulation of transcription, DNA-templated;regulation of defense response to virus by host;response to wounding;transcription cis-regulatory region binding;response to salicylic acid;defense response to fungus;regulation of defense response;defense response to bacterium;	LOC_Os06g44010	LOC_Os06g44010.1 protein|WRKY28, expressed	GO:0009607;GO:0008150;GO:0005634;GO:0003700;GO:0005515;GO:0009058;GO:0006139;GO:0006950;	response to biotic stimulus;biological_process;nucleus;sequence-specific DNA binding transcription factor activity;protein binding;biosynthetic process;nucleobase, nucleoside, nucleotide and nucleic acid metabolic process;response to stress;	BW111-BW	0.0036739	-1.40681	down-regulated	BW122-BW	0.000265737	-1.78848	down-regulated
BART1_0-p59277	HORVU0Hr1G023460	chrUn	118531758	118532289	HORVU0Hr1G023460.1	NA	NA	NA	NA	NA	NA	NA	NA	NA	BW111-BW	0.00372758	5.58994	up-regulated	BW122-BW	0.00278088	4.88353	up-regulated
BART1_0-p13489	HORVU2Hr1G089340	chr2H	638439344	638440070	HORVU2Hr1G089340.2	NA	NA	NA	NA	NA	NA	NA	NA	NA	BW111-BW	0.00372806	1.18371	up-regulated	NA	NA	NA	NA
BART1_0-p32012	HORVU4Hr1G089330	chr4H	642198982	642202056	HORVU4Hr1G089330.2	Naringenin,2-oxoglutarate 3-dioxygenase	NA	NA	NA	NA	LOC_Os04g49194	LOC_Os04g49194.1 protein|naringenin,2-oxoglutarate 3-dioxygenase, putative, expressed	GO:0019748;GO:0009607;GO:0003824;GO:0008152;GO:0009058;GO:0005575;GO:0009987;	secondary metabolic process;response to biotic stimulus;catalytic activity;metabolic process;biosynthetic process;cellular_component;cellular process;	BW111-BW	0.0037592	-1.2932	down-regulated	BW122-BW	0.000689371	-1.34617	down-regulated
BART1_0-p06615	HORVU1Hr1G094010	chr1H	554493805	554495481	HORVU1Hr1G094010.1	NA	NA	NA	NA	NA	NA	NA	NA	NA	BW111-BW	0.00377715	1.04382	up-regulated	BW122-BW	9.45695e-05	1.38313	up-regulated
BART1_0-p26008	HORVU4Hr1G000230	chr4H	419978	422167	HORVU4Hr1G000230.1	Photosystem II oxygen-evolving enhancer protein 2	NA	NA	NA	NA	LOC_Os10g32400	LOC_Os10g32400.2 protein|PsbP, putative, expressed	GO:0016020;GO:0015979;GO:0005488;GO:0009536;GO:0009579;	membrane;photosynthesis;binding;plastid;thylakoid;	BW111-BW	0.00384152	1.01453	up-regulated	NA	NA	NA	NA
BART1_0-p05936	HORVU1Hr1G085090	chr1H	534940460	534942876	HORVU1Hr1G085090.1	Phosphoesterase	AT3G03530	AT3G03530.1 | Symbols: NPC4 | non-specific phospholipase C4 | chr3:842686-844970 REVERSE LENGTH=538	GO:0034480;GO:0004629;GO:0009395;GO:0052713;GO:0005886;	phosphatidylcholine phospholipase C activity;phospholipase C activity;phospholipid catabolic process;inositol phosphorylceramide phospholipase activity;plasma membrane;	LOC_Os03g63580	LOC_Os03g63580.1 protein|phosphoesterase family protein, putative, expressed	GO:0009056;GO:0006629;GO:0008152;GO:0009987;GO:0005886;GO:0016787;	catabolic process;lipid metabolic process;metabolic process;cellular process;plasma membrane;hydrolase activity;	BW111-BW	0.00384776	-1.78336	down-regulated	BW122-BW	0.000416766	-2.1204	down-regulated
BART1_0-p31504	HORVU4Hr1G082610	chr4H	622707557	622708789	HORVU4Hr1G082610.1	Transcriptional activator	AT5G61420	AT5G61420.2 | Symbols: MYB28, HAG1 | myb domain protein 28 | chr5:24689475-24690795 REVERSE LENGTH=366	GO:0005634;GO:0009617;GO:0003700;GO:0010439;GO:0010438;GO:0009682;GO:0006355;GO:0000976;GO:0050832;GO:0009625;	nucleus;response to bacterium;DNA-binding transcription factor activity;regulation of glucosinolate biosynthetic process;cellular response to sulfur starvation;induced systemic resistance;regulation of transcription, DNA-templated;transcription cis-regulatory region binding;defense response to fungus;response to insect;	LOC_Os06g10350	LOC_Os06g10350.1 protein|MYB family transcription factor, putative, expressed	GO:0019748;GO:0003677;GO:0003700;GO:0009719;GO:0009058;GO:0006139;GO:0009987;	secondary metabolic process;DNA binding;sequence-specific DNA binding transcription factor activity;response to endogenous stimulus;biosynthetic process;nucleobase, nucleoside, nucleotide and nucleic acid metabolic process;cellular process;	BW111-BW	0.0038663	-1.42303	down-regulated	BW122-BW	0.000485208	-1.61283	down-regulated
BART1_0-p12267	HORVU2Hr1G072890	chr2H	525245738	525250935	HORVU2Hr1G072890.6	Glucan endo-13-beta-glucosidase 14	NA	NA	NA	NA	LOC_Os04g33640	LOC_Os04g33640.2 protein|glycosyl hydrolases family 17, putative, expressed	GO:0005634;GO:0005975;GO:0003824;GO:0005737;GO:0008152;GO:0005488;GO:0005886;GO:0016787;	nucleus;carbohydrate metabolic process;catalytic activity;cytoplasm;metabolic process;binding;plasma membrane;hydrolase activity;	BW111-BW	0.00390289	-1.00998	down-regulated	NA	NA	NA	NA
BART1_0-p26862	HORVU4Hr1G011250	chr4H	34652820	34654407	HORVU4Hr1G011250.1		NA	NA	NA	NA	LOC_Os03g52680	LOC_Os03g52680.1 protein|expressed protein	GO:0008150;GO:0003674;	biological_process;molecular_function;	BW111-BW	0.00393243	-1.3515	down-regulated	BW122-BW	0.00111006	-1.3277	down-regulated
BART1_0-p35654	HORVU5Hr1G050970	chr5H	397821809	397826891	HORVU5Hr1G050970.3	ATP-dependent DNA helicase	AT2G24100	AT2G24100.1 | Symbols: | unknown protein; BEST Arabidopsis thaliana protein match is: unknown protein (TAIR:AT4G30780.1); Has 101 Blast hits to 101 proteins in 16 species: Archae - 0; Bacteria - 0; Metazoa - 0; Fungi - 0; Plants - 95; Viruses - 0; Other Eukaryotes - 6 (source: NCBI BLink). | chr2:10244921-10246715 FORWARD LENGTH=466	GO:0005634;	nucleus;	LOC_Os09g04160	LOC_Os09g04160.1 protein|expressed protein	GO:0003674;	molecular_function;	BW111-BW	0.00396931	1.93882	up-regulated	BW122-BW	0.00576676	1.53576	up-regulated
BART1_0-p55225	HORVU7Hr1G096560	chr7H	588327477	588334315	HORVU7Hr1G096560.2	4-hydroxyphenylacetaldehyde oxime monooxygenase	AT3G26300	AT3G26300.1 | Symbols: CYP71B34 | cytochrome P450, family 71, subfamily B, polypeptide 34 | chr3:9639199-9640866 REVERSE LENGTH=500	GO:0009507;GO:0005506;GO:0016020;GO:0016709;GO:0020037;	chloroplast;iron ion binding;membrane;oxidoreductase activity, acting on paired donors, with incorporation or reduction of molecular oxygen, NAD(P)H as one donor, and incorporation of one atom of oxygen;heme binding;	LOC_Os03g63310	LOC_Os03g63310.1 protein|cytochrome P450 71E1, putative, expressed	GO:0019825;GO:0003824;GO:0008152;GO:0005488;GO:0003674;	oxygen binding;catalytic activity;metabolic process;binding;molecular_function;	BW111-BW	0.00406551	-2.00106	down-regulated	BW122-BW	0.000133837	-3.84891	down-regulated
BART1_0-p03428	HORVU1Hr1G051420	chr1H	381147276	381214307	HORVU1Hr1G051420.4	ATP-dependent Clp protease proteolytic subunit	AT5G45390	AT5G45390.1 | Symbols: CLPP4, NCLPP4 | CLP protease P4 | chr5:18396351-18397586 FORWARD LENGTH=292	GO:0009570;GO:0009941;GO:0004252;GO:0009368;GO:0009532;GO:0009840;GO:0004176;GO:0009658;GO:0009536;GO:0009535;GO:0009579;GO:0009507;GO:0006515;GO:0048510;GO:0051117;	chloroplast stroma;chloroplast envelope;serine-type endopeptidase activity;endopeptidase Clp complex;plastid stroma;chloroplastic endopeptidase Clp complex;ATP-dependent peptidase activity;chloroplast organization;plastid;chloroplast thylakoid membrane;thylakoid;chloroplast;protein quality control for misfolded or incompletely synthesized proteins;regulation of timing of transition from vegetativ…	LOC_Os10g43050	LOC_Os10g43050.1 protein|OsClp11 - Putative Clp protease homologue, expressed	GO:0007275;GO:0016020;GO:0008152;GO:0016043;GO:0009536;GO:0009987;GO:0016787;GO:0009579;	multicellular organismal development;membrane;metabolic process;cellular component organization;plastid;cellular process;hydrolase activity;thylakoid;	BW111-BW	0.00406918	5.56938	up-regulated	BW122-BW	0.000432084	6.25179	up-regulated
BART1_0-p02543	HORVU1Hr1G037610	chr1H	257542867	257544041	HORVU1Hr1G037610.1	Putative carboxylesterase 18	NA	NA	NA	NA	LOC_Os07g44900	LOC_Os07g44900.1 protein|gibberellin receptor GID1L2, putative, expressed	GO:0007275;GO:0008152;GO:0016043;GO:0030154;GO:0009653;GO:0009856;GO:0016049;GO:0016787;	multicellular organismal development;metabolic process;cellular component organization;cell differentiation;anatomical structure morphogenesis;pollination;cell growth;hydrolase activity;	BW111-BW	0.00408029	-1.11293	down-regulated	BW122-BW	9.34824e-05	-1.77671	down-regulated
BART1_0-p39005	HORVU5Hr1G095020	chr5H	597489383	597494294	HORVU5Hr1G095020.7	Peptide transporter PTR2	AT1G69850	AT1G69850.1 | Symbols: ATNRT1:2, NTL1, NRT1:2 | nitrate transporter 1:2 | chr1:26296945-26300407 REVERSE LENGTH=585	GO:0005634;GO:0005515;GO:0055085;GO:0010119;GO:0080168;GO:0090440;GO:0009624;GO:0005886;	nucleus;protein binding;transmembrane transport;regulation of stomatal movement;abscisic acid transport;abscisic acid transmembrane transporter activity;response to nematode;plasma membrane;	LOC_Os11g18044	LOC_Os11g18044.1 protein|peptide transporter PTR2, putative, expressed	GO:0016020;GO:0006810;GO:0005215;	membrane;transport;transporter activity;	BW111-BW	0.004116	-1.43188	down-regulated	BW122-BW	5.75836e-05	-3.15774	down-regulated
BART1_0-p59213	HORVU0Hr1G022520	chrUn	114780943	114786840	HORVU0Hr1G022520.12	Terpene cyclase/mutase family member	AT2G07050	AT2G07050.1 | Symbols: CAS1 | cycloartenol synthase 1 | chr2:2924629-2930295 FORWARD LENGTH=759	GO:0005811;GO:0000250;GO:0005739;GO:0009555;GO:0010027;GO:0042300;GO:0016871;GO:0000325;GO:0005773;GO:0016104;GO:0019745;	lipid droplet;lanosterol synthase activity;mitochondrion;pollen development;thylakoid membrane organization;beta-amyrin synthase activity;cycloartenol synthase activity;plant-type vacuole;vacuole;triterpenoid biosynthetic process;pentacyclic triterpenoid biosynthetic process;	LOC_Os11g18194	LOC_Os11g18194.1 protein|cycloartenol synthase, putative, expressed	GO:0007275;GO:0003824;GO:0006629;GO:0016043;GO:0009058;GO:0005773;GO:0009987;	multicellular organismal development;catalytic activity;lipid metabolic process;cellular component organization;biosynthetic process;vacuole;cellular process;	BW111-BW	0.00413145	-1.18797	down-regulated	NA	NA	NA	NA
BART1_0-p43617	HORVU6Hr1G027460	chr6H	107806941	107812334	HORVU6Hr1G027460.24	Tyrosyl-DNA phosphodiesterase	AT1G11800	AT1G11800.1 | Symbols: | endonuclease/exonuclease/phosphatase family protein | chr1:3985520-3987263 REVERSE LENGTH=441	GO:0005634;GO:0070260;GO:0016605;GO:0005737;GO:0006302;GO:0003697;	nucleus;5'-tyrosyl-DNA phosphodiesterase activity;PML body;cytoplasm;double-strand break repair;single-stranded DNA binding;	LOC_Os12g22620	LOC_Os12g22620.1 protein|endonuclease/Exonuclease/phosphatase family protein, expressed	GO:0008152;GO:0005488;GO:0016787;	metabolic process;binding;hydrolase activity;	BW111-BW	0.00418977	1.0935	up-regulated	BW122-BW	1.52843e-05	1.85176	up-regulated
BART1_0-p07923	HORVU2Hr1G013450	chr2H	29201257	29204652	HORVU2Hr1G013450.3	Transcription factor bHLH47	NA	NA	NA	NA	NA	NA	NA	NA	BW111-BW	0.00420491	-2.22956	down-regulated	BW122-BW	0.000431011	-2.92219	down-regulated
BART1_0-p45684	HORVU6Hr1G061220	chr6H	409799423	409829174	HORVU6Hr1G061220.11	Aldehyde dehydrogenase	AT4G36250	AT4G36250.1 | Symbols: ALDH3F1 | aldehyde dehydrogenase 3F1 | chr4:17151029-17153381 FORWARD LENGTH=484	GO:0004029;GO:0004028;GO:0043878;GO:0006081;GO:0005737;GO:0005783;GO:0005886;	aldehyde dehydrogenase (NAD+) activity;3-chloroallyl aldehyde dehydrogenase activity;glyceraldehyde-3-phosphate dehydrogenase (NAD+) (non-phosphorylating) activity;cellular aldehyde metabolic process;cytoplasm;endoplasmic reticulum;plasma membrane;	LOC_Os02g43194	LOC_Os02g43194.1 protein|aldehyde dehydrogenase, putative, expressed	GO:0005515;GO:0003824;GO:0016020;GO:0008152;GO:0005783;GO:0009987;	protein binding;catalytic activity;membrane;metabolic process;endoplasmic reticulum;cellular process;	BW111-BW	0.00423329	-1.37854	down-regulated	BW122-BW	6.64909e-05	-2.75701	down-regulated
BART1_0-p01577	HORVU1Hr1G020690	chr1H	82141298	82143805	HORVU1Hr1G020690.5	Peroxidase	AT5G06730	AT5G06730.1 | Symbols: | Peroxidase superfamily protein | chr5:2080207-2081621 REVERSE LENGTH=358	GO:0006979;GO:0000325;GO:0005576;GO:0020037;	response to oxidative stress;plant-type vacuole;extracellular region;heme binding;	LOC_Os10g02040	LOC_Os10g02040.1 protein|peroxidase precursor, putative, expressed	GO:0005623;GO:0003824;GO:0008152;GO:0005488;GO:0005773;GO:0006950;GO:0040007;	cell;catalytic activity;metabolic process;binding;vacuole;response to stress;growth;	BW111-BW	0.0042344	-1.79828	down-regulated	BW122-BW	0.000176369	-2.85133	down-regulated
BART1_0-p36428	HORVU5Hr1G061970	chr5H	482626712	482692287	HORVU5Hr1G061970.11	NA	NA	NA	NA	NA	NA	NA	NA	NA	BW111-BW	0.00433887	1.26091	up-regulated	NA	NA	NA	NA
BART1_0-p57049	HORVU7Hr1G119060	chr7H	648956734	648958976	HORVU7Hr1G119060.1	GDSL esterase/lipase	NA	NA	NA	NA	NA	NA	NA	NA	BW111-BW	0.00433887	-1.20886	down-regulated	NA	NA	NA	NA
BART1_0-p15054	HORVU2Hr1G106850	chr2H	710747404	710750812	HORVU2Hr1G106850.27	AT hook motif family protein	NA	NA	NA	NA	LOC_Os04g53460	LOC_Os04g53460.2 protein|AT hook motif family protein, expressed	no GO annotation available		BW111-BW	0.00435876	-1.06845	down-regulated	BW122-BW	0.000569463	-1.18434	down-regulated
BART1_0-p36749	HORVU5Hr1G066250	chr5H	505672631	505679351	HORVU5Hr1G066250.3	Vacuolar-processing enzyme gamma-isozyme	AT2G25940	AT2G25940.1 | Symbols: ALPHA-VPE, ALPHAVPE | alpha-vacuolar processing enzyme | chr2:11063496-11066020 REVERSE LENGTH=478	GO:0006624;GO:0004197;GO:0000326;GO:0005576;GO:0051603;GO:0005773;	vacuolar protein processing;cysteine-type endopeptidase activity;protein storage vacuole;extracellular region;proteolysis involved in cellular protein catabolic process;vacuole;	LOC_Os01g37910	LOC_Os01g37910.1 protein|vacuolar-processing enzyme precursor, putative, expressed	GO:0019538;GO:0008152;GO:0005773;GO:0009987;GO:0016787;	protein metabolic process;metabolic process;vacuole;cellular process;hydrolase activity;	BW111-BW	0.00436069	-2.0265	down-regulated	BW122-BW	0.00026311	-3.18351	down-regulated
BART1_0-p25395	HORVU3Hr1G111140	chr3H	682757223	682764541	HORVU3Hr1G111140.3	Gamma-secretase subunit aph-1b (Fragment)	AT2G31440	AT2G31440.1 | Symbols: | INVOLVED IN: positive regulation of catalytic activity, protein processing; LOCATED IN: integral to membrane; EXPRESSED IN: 24 plant structures; EXPRESSED DURING: 15 growth stages; CONTAINS InterPro DOMAIN/s: Aph-1 (InterPro:IPR009294); Has 268 Blast hits to 262 proteins in 79 species: Archae - 0; Bacteria - 0; Metazoa - 212; Fungi - 0; Plants - 34; Viruses - 0; Other Euk…	GO:0043085;GO:0016021;GO:0070765;GO:0016485;GO:0005783;GO:0030674;	positive regulation of catalytic activity;integral component of membrane;gamma-secretase complex;protein processing;endoplasmic reticulum;protein-macromolecule adaptor activity;	LOC_Os02g17280	LOC_Os02g17280.1 protein|gamma-secretase subunit APH-1B, putative, expressed	GO:0019538;GO:0008152;	protein metabolic process;metabolic process;	BW111-BW	0.00440995	1.00625	up-regulated	NA	NA	NA	NA
BART1_0-p30802	HORVU4Hr1G072960	chr4H	587500662	587501437	HORVU4Hr1G072960.1	3-ketoacyl-CoA synthase	AT1G68530	AT1G68530.1 | Symbols: CUT1, POP1, CER6, G2, KCS6 | 3-ketoacyl-CoA synthase 6 | chr1:25712881-25714733 REVERSE LENGTH=497	GO:0102336;GO:0102756;GO:0102338;GO:0102337;GO:0005783;GO:0006633;GO:0000038;GO:0042335;GO:0009416;GO:0009409;GO:0009826;GO:0005737;GO:0005739;GO:0010025;	3-oxo-arachidoyl-CoA synthase activity;very-long-chain 3-ketoacyl-CoA synthase activity;3-oxo-lignoceronyl-CoA synthase activity;3-oxo-cerotoyl-CoA synthase activity;endoplasmic reticulum;fatty acid biosynthetic process;very long-chain fatty acid metabolic process;cuticle development;response to light stimulus;response to cold;unidimensional cell growth;cytoplasm;mitochondrion;wax biosynthetic pr…	LOC_Os06g15170	LOC_Os06g15170.1 protein|3-ketoacyl-CoA synthase, putative, expressed	GO:0007275;GO:0008152;GO:0009653;GO:0005783;GO:0009058;GO:0009987;GO:0006950;GO:0009628;GO:0003824;GO:0006629;GO:0016043;GO:0016740;GO:0016049;	multicellular organismal development;metabolic process;anatomical structure morphogenesis;endoplasmic reticulum;biosynthetic process;cellular process;response to stress;response to abiotic stimulus;catalytic activity;lipid metabolic process;cellular component organization;transferase activity;cell growth;	BW111-BW	0.00444308	-1.61935	down-regulated	BW122-BW	0.000238353	-2.33298	down-regulated
BART1_0-p18494	HORVU3Hr1G018690	chr3H	48685872	48688520	HORVU3Hr1G018690.1	L-type lectin-domain containing receptor kinase IV.1	AT2G37710	AT2G37710.1 | Symbols: RLK | receptor lectin kinase | chr2:15814934-15816961 REVERSE LENGTH=675	GO:0002229;GO:0005783;GO:0009751;GO:0005576;GO:0006468;GO:0042742;GO:0106311;GO:0016301;GO:0106310;GO:0005886;GO:0004675;	defense response to oomycetes;endoplasmic reticulum;response to salicylic acid;extracellular region;protein phosphorylation;defense response to bacterium;protein threonine kinase activity;kinase activity;protein serine kinase activity;plasma membrane;transmembrane receptor protein serine/threonine kinase activity;	LOC_Os07g18230	LOC_Os07g18230.1 protein|lectin-like receptor kinase, putative, expressed	GO:0008150;GO:0008152;GO:0016301;GO:0009987;GO:0005886;	biological_process;metabolic process;kinase activity;cellular process;plasma membrane;	BW111-BW	0.00447444	-2.47883	down-regulated	BW122-BW	0.000247061	-5.15384	down-regulated
BART1_0-p16393	HORVU2Hr1G122180	chr2H	752632144	752643439	HORVU2Hr1G122180.5	Cyclopropane-fatty-acyl-phospholipid synthase	AT3G23510	AT3G23510.1 | Symbols: | Cyclopropane-fatty-acyl-phospholipid synthase | chr3:8428071-8433159 FORWARD LENGTH=867	GO:0005737;GO:0016491;GO:0008168;	cytoplasm;oxidoreductase activity;methyltransferase activity;	LOC_Os12g16650	LOC_Os12g16650.1 protein|Cyclopropane-fatty-acyl-phospholipid synthase, putative, expressed	GO:0005623;GO:0008152;GO:0006629;GO:0009058;GO:0016740;GO:0009987;	cell;metabolic process;lipid metabolic process;biosynthetic process;transferase activity;cellular process;	BW111-BW	0.00456878	-1.43325	down-regulated	NA	NA	NA	NA
BART1_0-p26724	HORVU4Hr1G009210	chr4H	26209973	26214305	HORVU4Hr1G009210.3	phosphatidylinositol transfer protein 3	AT1G75170	AT1G75170.2 | Symbols: | Sec14p-like phosphatidylinositol transfer family protein | chr1:28214405-28215686 FORWARD LENGTH=296	GO:0008526;GO:0005886;	phosphatidylinositol transfer activity;plasma membrane;	LOC_Os03g51430	LOC_Os03g51430.2 protein|SEC14 cytosolic factor family protein, putative, expressed	GO:0006810;GO:0005215;	transport;transporter activity;	BW111-BW	0.00461664	-1.11989	down-regulated	BW122-BW	0.000102333	-1.80184	down-regulated
BART1_0-p19152	HORVU3Hr1G028060	chr3H	123046472	123051412	HORVU3Hr1G028060.2	GDSL esterase/lipase	AT5G45910	AT5G45910.1 | Symbols: | GDSL-like Lipase/Acylhydrolase superfamily protein | chr5:18620420-18622264 REVERSE LENGTH=372	GO:0016788;	hydrolase activity, acting on ester bonds;	LOC_Os01g11650	LOC_Os01g11650.1 protein|GDSL-like lipase/acylhydrolase, putative, expressed	GO:0005623;GO:0008152;GO:0006629;GO:0016787;	cell;metabolic process;lipid metabolic process;hydrolase activity;	BW111-BW	0.00470709	-1.02915	down-regulated	BW122-BW	0.000572873	-1.15588	down-regulated
BART1_0-p24999	HORVU3Hr1G106140	chr3H	670443932	670445674	HORVU3Hr1G106140.3	Glucan endo-1,3-beta-glucosidase isoenzyme I	AT4G16260	AT4G16260.1 | Symbols: | Glycosyl hydrolase superfamily protein | chr4:9200180-9201441 REVERSE LENGTH=344	GO:0005975;GO:0002215;GO:0099503;GO:0005618;GO:0005739;GO:0000325;GO:0042973;GO:0046658;	carbohydrate metabolic process;defense response to nematode;secretory vesicle;cell wall;mitochondrion;plant-type vacuole;glucan endo-1,3-beta-D-glucosidase activity;anchored component of plasma membrane;	LOC_Os01g71380	LOC_Os01g71380.1 protein|glycosyl hydrolases family 17, putative, expressed	GO:0009607;GO:0009628;GO:0003824;GO:0008152;GO:0016020;GO:0005618;GO:0005488;GO:0005773;GO:0006950;GO:0016787;	response to biotic stimulus;response to abiotic stimulus;catalytic activity;metabolic process;membrane;cell wall;binding;vacuole;response to stress;hydrolase activity;	BW111-BW	0.00470989	-3.27821	down-regulated	BW122-BW	0.000642759	-4.71267	down-regulated
BART1_0-p45510	HORVU6Hr1G059500	chr6H	393469850	393472490	HORVU6Hr1G059500.2	Glycosyltransferase	AT3G22250	AT3G22250.1 | Symbols: | UDP-Glycosyltransferase superfamily protein | chr3:7867806-7870053 FORWARD LENGTH=461	GO:0008194;GO:0016757;GO:0043231;	UDP-glycosyltransferase activity;glycosyltransferase activity;intracellular membrane-bounded organelle;	LOC_Os04g44354	LOC_Os04g44354.1 protein|UDP-glucoronosyl and UDP-glucosyl transferase domain containing protein, expressed	GO:0008152;GO:0016740;	metabolic process;transferase activity;	BW111-BW	0.00473533	-2.5421	down-regulated	BW122-BW	0.000262099	-6.3878	down-regulated
BART1_0-p47238	HORVU6Hr1G083380	chr6H	551146134	551153084	HORVU6Hr1G083380.3	Telomeric repeat-binding factor 1	NA	NA	NA	NA	LOC_Os02g34630	LOC_Os02g34630.1 protein|MYB family transcription factor, putative, expressed	GO:0008150;GO:0003677;GO:0003700;GO:0009719;GO:0009058;GO:0006139;	biological_process;DNA binding;sequence-specific DNA binding transcription factor activity;response to endogenous stimulus;biosynthetic process;nucleobase, nucleoside, nucleotide and nucleic acid metabolic process;	BW111-BW	0.00474981	-1.05585	down-regulated	NA	NA	NA	NA
BART1_0-p58642	HORVU0Hr1G015220	chrUn	83418183	83419764	HORVU0Hr1G015220.3	Chloride channel protein CLC-b	AT3G27170	AT3G27170.1 | Symbols: CLC-B, ATCLC-B | chloride channel B | chr3:10024147-10026921 FORWARD LENGTH=780	GO:0005634;GO:0009705;GO:0005515;GO:0043231;GO:0009671;GO:0005253;GO:0005622;GO:0005247;	nucleus;plant-type vacuole membrane;protein binding;intracellular membrane-bounded organelle;nitrate:proton symporter activity;anion channel activity;intracellular anatomical structure;voltage-gated chloride channel activity;	ChrSy	ChrSy.fgenesh.mRNA.37 protein|expressed protein	GO:0009790;GO:0019538;GO:0009791;GO:0006464;GO:0009058;GO:0005575;GO:0005773;GO:0003674;GO:0009536;GO:0005215;GO:0009579;GO:0000166;GO:0009607;GO:0005623;GO:0008219;GO:0003824;GO:0004518;GO:0005829;GO:0008150;GO:0008152;GO:0005488;GO:0006810;GO:0006139;GO:0009987;GO:0005886;GO:0006950;GO:0005622;GO:0000003;GO:0003676;GO:0005515;GO:0016020;GO:0016740;GO:0016301;GO:0016787;	embryo development;protein metabolic process;post-embryonic development;protein modification process;biosynthetic process;cellular_component;vacuole;molecular_function;plastid;transporter activity;thylakoid;nucleotide binding;response to biotic stimulus;cell;cell death;catalytic activity;nuclease activity;cytosol;biological_process;metabolic process;binding;transport;nucleobase, nucleoside, nucle…	BW111-BW	0.00478414	-1.11668	down-regulated	NA	NA	NA	NA
BART1_0-p58444	HORVU0Hr1G012970	chrUn	74789178	74791391	HORVU0Hr1G012970.1	Lung seven transmembrane receptor family protein isoform 1	AT1G72480	AT1G72480.1 | Symbols: | Lung seven transmembrane receptor family protein | chr1:27286304-27288339 REVERSE LENGTH=509	GO:0016020;GO:0005794;GO:0000138;GO:0006810;GO:0003674;	membrane;Golgi apparatus;Golgi trans cisterna;transport;molecular_function;	LOC_Os09g26830	LOC_Os09g26830.1 protein|lung seven transmembrane domain containing protein, putative, expressed	GO:0008150;GO:0005794;GO:0003674;	biological_process;Golgi apparatus;molecular_function;	BW111-BW	0.00480798	-6.59846	down-regulated	NA	NA	NA	NA
BART1_0-p15944	HORVU2Hr1G117140	chr2H	739489020	739491881	HORVU2Hr1G117140.10	Cytochrome P450 family protein, expressed	AT2G27690	AT2G27690.1 | Symbols: CYP94C1 | cytochrome P450, family 94, subfamily C, polypeptide 1 | chr2:11809373-11810860 FORWARD LENGTH=495	GO:0005789;GO:0005506;GO:0043231;GO:0009611;GO:0018685;GO:0005576;GO:0020037;	endoplasmic reticulum membrane;iron ion binding;intracellular membrane-bounded organelle;response to wounding;alkane 1-monooxygenase activity;extracellular region;heme binding;	LOC_Os11g05380	LOC_Os11g05380.1 protein|cytochrome P450, putative, expressed	GO:0019825;GO:0005623;GO:0003824;GO:0008152;GO:0006950;	oxygen binding;cell;catalytic activity;metabolic process;response to stress;	BW111-BW	0.00483078	-5.20615	down-regulated	BW122-BW	0.000510322	-7.22493	down-regulated
BART1_0-p55493	HORVU7Hr1G100090	chr7H	603296768	603298096	HORVU7Hr1G100090.1	D-alanine--D-alanine ligase	AT3G21550	AT3G21550.1 | Symbols: DMP2, AtDMP2 | DUF679 domain membrane protein 2 | chr3:7591708-7592262 REVERSE LENGTH=184	GO:0009838;GO:0009705;GO:0005783;GO:0003674;GO:0010256;	abscission;plant-type vacuole membrane;endoplasmic reticulum;molecular_function;endomembrane system organization;	LOC_Os03g25440	LOC_Os03g25440.1 protein|expressed protein	GO:0008150;GO:0016020;GO:0005783;GO:0005773;GO:0003674;	biological_process;membrane;endoplasmic reticulum;vacuole;molecular_function;	BW111-BW	0.00483616	-1.9133	down-regulated	BW122-BW	0.00031105	-2.95106	down-regulated
BART1_0-p43400	HORVU6Hr1G023830	chr6H	82070704	82070998	HORVU6Hr1G023830.1	Methyl-CpG-binding domain protein 4	NA	NA	NA	NA	NA	NA	NA	NA	BW111-BW	0.00485766	6.82224	up-regulated	NA	NA	NA	NA
BART1_0-p43283	HORVU6Hr1G022270	chr6H	70238436	70243944	HORVU6Hr1G022270.6	Endoglucanase	AT2G32990	AT2G32990.1 | Symbols: AtGH9B8, GH9B8 | glycosyl hydrolase 9B8 | chr2:14003361-14005844 FORWARD LENGTH=525	GO:0005576;GO:0008810;	extracellular region;cellulase activity;	LOC_Os02g05744	LOC_Os02g05744.1 protein|endoglucanase, putative, expressed	GO:0005623;GO:0005975;GO:0003824;GO:0008152;GO:0016787;	cell;carbohydrate metabolic process;catalytic activity;metabolic process;hydrolase activity;	BW111-BW	0.00486338	-1.03193	down-regulated	BW122-BW	6.32729e-05	-1.83977	down-regulated
BART1_0-p22447	HORVU3Hr1G075210	chr3H	562235077	562236462	HORVU3Hr1G075210.2	Expansin	AT1G69530	AT1G69530.2 | Symbols: ATEXPA1, EXP1, AT-EXP1, ATEXP1, ATHEXP ALPHA 1.2, EXPA1 | expansin A1 | chr1:26142034-26143051 FORWARD LENGTH=250	GO:0009828;GO:0009739;GO:0009826;GO:0006949;GO:0010119;GO:0005739;GO:0009664;GO:0009505;GO:0005576;GO:0010114;	plant-type cell wall loosening;response to gibberellin;unidimensional cell growth;syncytium formation;regulation of stomatal movement;mitochondrion;plant-type cell wall organization;plant-type cell wall;extracellular region;response to red light;	LOC_Os01g60770	LOC_Os01g60770.1 protein|expansin precursor, putative, expressed	GO:0009628;GO:0005618;GO:0009719;GO:0016043;GO:0009653;GO:0016049;GO:0009987;	response to abiotic stimulus;cell wall;response to endogenous stimulus;cellular component organization;anatomical structure morphogenesis;cell growth;cellular process;	BW111-BW	0.00486593	-1.20961	down-regulated	BW122-BW	0.000470423	-1.44026	down-regulated
BART1_0-p38897	HORVU5Hr1G093770	chr5H	592770259	592773973	HORVU5Hr1G093770.1	Linoleate 9S-lipoxygenase 2	AT3G22400	AT3G22400.1 | Symbols: LOX5 | PLAT/LH2 domain-containing lipoxygenase family protein | chr3:7927011-7931167 FORWARD LENGTH=886	GO:0048364;GO:0016702;GO:1990136;GO:0005737;GO:0031408;GO:0034440;GO:1900366;GO:0010311;	root development;oxidoreductase activity, acting on single donors with incorporation of molecular oxygen, incorporation of two atoms of oxygen;linoleate 9S-lipoxygenase activity;cytoplasm;oxylipin biosynthetic process;lipid oxidation;negative regulation of defense response to insect;lateral root formation;	LOC_Os03g52860	LOC_Os03g52860.1 protein|lipoxygenase, putative, expressed	GO:0007275;GO:0009791;GO:0008152;GO:0009058;GO:0005575;GO:0006950;GO:0009987;GO:0040007;GO:0009607;GO:0003824;GO:0009719;GO:0006629;GO:0016043;	multicellular organismal development;post-embryonic development;metabolic process;biosynthetic process;cellular_component;response to stress;cellular process;growth;response to biotic stimulus;catalytic activity;response to endogenous stimulus;lipid metabolic process;cellular component organization;	BW111-BW	0.00486593	-1.6206	down-regulated	NA	NA	NA	NA
BART1_0-p31327	HORVU4Hr1G080110	chr4H	614038636	614043270	HORVU4Hr1G080110.9	Nodulation receptor kinase	AT4G00330	AT4G00330.1 | Symbols: CRCK2 | calmodulin-binding receptor-like cytoplasmic kinase 2 | chr4:142787-144427 REVERSE LENGTH=411	GO:0009507;GO:0009555;GO:0005829;GO:0006468;GO:0106311;GO:0106310;	chloroplast;pollen development;cytosol;protein phosphorylation;protein threonine kinase activity;protein serine kinase activity;	LOC_Os03g05470	LOC_Os03g05470.1 protein|tyrosine protein kinase domain containing protein, putative, expressed	GO:0000166;GO:0007275;GO:0008152;GO:0006464;GO:0016301;GO:0009987;	nucleotide binding;multicellular organismal development;metabolic process;protein modification process;kinase activity;cellular process;	BW111-BW	0.00488735	-1.26897	down-regulated	BW122-BW	0.000280095	-1.70262	down-regulated
BART1_0-p38183	HORVU5Hr1G084820	chr5H	573348290	573389755	HORVU5Hr1G084820.2	Putrescine hydroxycinnamoyl transferase	NA	NA	NA	NA	LOC_Os09g37180	LOC_Os09g37180.1 protein|transferase family protein, putative, expressed	GO:0019748;GO:0008150;GO:0008152;GO:0005829;GO:0009058;GO:0016740;GO:0009987;	secondary metabolic process;biological_process;metabolic process;cytosol;biosynthetic process;transferase activity;cellular process;	BW111-BW	0.00494262	-2.23004	down-regulated	BW122-BW	0.0023765	-1.86757	down-regulated
BART1_0-p37594	HORVU5Hr1G077040	chr5H	552528592	552531693	HORVU5Hr1G077040.2	F-box domain containing protein, expressed	NA	NA	NA	NA	LOC_Os03g11790	LOC_Os03g11790.1 protein|OsFBX79 - F-box domain containing protein, expressed	GO:0019538;GO:0009056;GO:0003824;GO:0006464;GO:0005575;GO:0009987;	protein metabolic process;catabolic process;catalytic activity;protein modification process;cellular_component;cellular process;	BW111-BW	0.00495158	1.46394	up-regulated	NA	NA	NA	NA
BART1_0-p13705	HORVU2Hr1G091800	chr2H	649532894	649537574	HORVU2Hr1G091800.10	O-glucosyltransferase	AT5G23850	AT5G23850.1 | Symbols: | Arabidopsis thaliana protein of unknown function (DUF821) | chr5:8038126-8040741 FORWARD LENGTH=542	GO:0005802;GO:0005768;GO:0005794;GO:0005576;	trans-Golgi network;endosome;Golgi apparatus;extracellular region;	LOC_Os04g45140	LOC_Os04g45140.1 protein|DTA2, putative, expressed	GO:0008150;GO:0005575;GO:0003674;	biological_process;cellular_component;molecular_function;	BW111-BW	0.00497432	-1.85656	down-regulated	NA	NA	NA	NA
BART1_0-p29418	HORVU4Hr1G053130	chr4H	442251680	442253726	HORVU4Hr1G053130.1	EF-hand domain	AT5G49480	AT5G49480.1 | Symbols: ATCP1, CP1 | Ca2+-binding protein 1 | chr5:20070812-20071294 FORWARD LENGTH=160	GO:0009507;GO:0042538;GO:0005509;GO:0005829;GO:0009536;	chloroplast;hyperosmotic salinity response;calcium ion binding;cytosol;plastid;	LOC_Os03g19720	LOC_Os03g19720.1 protein|EF hand family protein, putative, expressed	GO:0009628;GO:0005829;GO:0005488;GO:0006950;	response to abiotic stimulus;cytosol;binding;response to stress;	BW111-BW	0.00497637	-1.12471	down-regulated	NA	NA	NA	NA
BART1_0-p21068	HORVU3Hr1G056630	chr3H	424068953	424079724	HORVU3Hr1G056630.5	Phytepsin	AT1G62290	AT1G62290.2 | Symbols: | Saposin-like aspartyl protease family protein | chr1:23010107-23012681 REVERSE LENGTH=513	GO:0005634;GO:0099503;GO:0006629;GO:0000325;GO:0005576;GO:0005773;	nucleus;secretory vesicle;lipid metabolic process;plant-type vacuole;extracellular region;vacuole;	LOC_Os01g44130	LOC_Os01g44130.1 protein|aspartic proteinase oryzasin-1 precursor, putative, expressed	GO:0019538;GO:0009628;GO:0005829;GO:0005575;GO:0005773;GO:0006950;GO:0016787;	protein metabolic process;response to abiotic stimulus;cytosol;cellular_component;vacuole;response to stress;hydrolase activity;	BW111-BW	0.00497671	-1.62024	down-regulated	BW122-BW	0.000374995	-2.10247	down-regulated
BART1_0-p47287	HORVU6Hr1G084030	chr6H	553210831	553214697	HORVU6Hr1G084030.3	Pectinesterase	AT3G43270	AT3G43270.1 | Symbols: | Plant invertase/pectin methylesterase inhibitor superfamily | chr3:15222402-15225124 REVERSE LENGTH=527	GO:0045490;GO:0042545;GO:0046910;GO:0030599;	pectin catabolic process;cell wall modification;pectinesterase inhibitor activity;pectinesterase activity;	LOC_Os08g34900	LOC_Os08g34900.1 protein|pectinesterase, putative, expressed	GO:0008150;GO:0005618;GO:0008152;GO:0030234;GO:0016787;	biological_process;cell wall;metabolic process;enzyme regulator activity;hydrolase activity;	BW111-BW	0.00497708	-1.65877	down-regulated	BW122-BW	0.00315781	-1.3555	down-regulated
BART1_0-p16909	HORVU3Hr1G000120	chr3H	267726	271285	HORVU3Hr1G000120.2	Subtilisin-like protease	AT4G10540	AT4G10540.1 | Symbols: | Subtilase family protein | chr4:6512515-6515743 REVERSE LENGTH=775	GO:0005615;GO:0005618;GO:0006508;GO:0004252;GO:0005829;GO:0005576;	extracellular space;cell wall;proteolysis;serine-type endopeptidase activity;cytosol;extracellular region;	LOC_Os01g58240	LOC_Os01g58240.1 protein|OsSub6 - Putative Subtilisin homologue, expressed	GO:0019538;GO:0005515;GO:0008152;GO:0005618;GO:0005576;GO:0016787;	protein metabolic process;protein binding;metabolic process;cell wall;extracellular region;hydrolase activity;	BW111-BW	0.00502449	-2.13646	down-regulated	BW122-BW	0.00072999	-2.46646	down-regulated
BART1_0-p01489	HORVU1Hr1G019770	chr1H	74708905	74711535	HORVU1Hr1G019770.3	Serine/threonine-protein kinase	AT2G05940	AT2G05940.1 | Symbols: | Protein kinase superfamily protein | chr2:2287514-2289270 REVERSE LENGTH=462	GO:0005515;GO:0005739;GO:0004674;GO:0006468;GO:0106311;GO:0042742;GO:0106310;GO:0005886;	protein binding;mitochondrion;protein serine/threonine kinase activity;protein phosphorylation;protein threonine kinase activity;defense response to bacterium;protein serine kinase activity;plasma membrane;	LOC_Os09g27010	LOC_Os09g27010.1 protein|tyrosine protein kinase domain containing protein, putative, expressed	GO:0009607;GO:0008152;GO:0005575;GO:0016301;GO:0009987;GO:0006950;	response to biotic stimulus;metabolic process;cellular_component;kinase activity;cellular process;response to stress;	BW111-BW	0.00509767	-1.33769	down-regulated	BW122-BW	0.000159675	-2.14807	down-regulated
BART1_0-p49096	HORVU7Hr1G010680	chr7H	14988188	14990202	HORVU7Hr1G010680.3	Acid phosphatase 1	AT4G29260	AT4G29260.1 | Symbols: | HAD superfamily, subfamily IIIB acid phosphatase | chr4:14422310-14423409 REVERSE LENGTH=255	GO:0099503;GO:0000325;GO:0005576;GO:0003993;	secretory vesicle;plant-type vacuole;extracellular region;acid phosphatase activity;	LOC_Os05g10210	LOC_Os05g10210.1 protein|HAD superfamily phosphatase, putative, expressed	GO:0008150;GO:0008152;GO:0009987;GO:0016787;	biological_process;metabolic process;cellular process;hydrolase activity;	BW111-BW	0.00511522	-2.41775	down-regulated	NA	NA	NA	NA
BART1_0-p54615	HORVU7Hr1G088610	chr7H	538382299	538385159	HORVU7Hr1G088610.1		AT1G59870	AT1G59870.1 | Symbols: PEN3, PDR8, ATPDR8, ABCG36, ATABCG36 | ABC-2 and Plant PDR ABC-type transporter family protein | chr1:22034661-22039844 FORWARD LENGTH=1469	GO:0009651;GO:0015691;GO:0055078;GO:0002240;GO:0009414;GO:0009733;GO:0048364;GO:0009926;GO:0002237;GO:0009507;GO:0009804;GO:0005802;GO:0009408;GO:0009627;GO:0002238;GO:0002239;GO:0003729;GO:1990748;GO:0050832;GO:0140352;GO:2000071;GO:0042626;GO:0055085;GO:0015562;GO:0015086;GO:0009941;GO:0009620;GO:0080147;GO:0005783;GO:0042344;GO:0046104;GO:0000325;GO:0009626;GO:0042742;GO:0005886;GO:0048825;GO:…	response to salt stress;cadmium ion transport;sodium ion homeostasis;response to molecule of oomycetes origin;response to water deprivation;response to auxin;root development;auxin polar transport;response to molecule of bacterial origin;chloroplast;coumarin metabolic process;trans-Golgi network;response to heat;systemic acquired resistance;response to molecule of fungal origin;response to oomyce…	LOC_Os01g42410	LOC_Os01g42410.1 protein|pleiotropic drug resistance protein, putative, expressed	GO:0009056;GO:0006810;GO:0006139;GO:0009987;GO:0005215;GO:0005886;GO:0016787;	catabolic process;transport;nucleobase, nucleoside, nucleotide and nucleic acid metabolic process;cellular process;transporter activity;plasma membrane;hydrolase activity;	BW111-BW	0.00516553	-1.24121	down-regulated	BW122-BW	0.000230778	-1.7502	down-regulated
BART1_0-p31902	HORVU4Hr1G087780	chr4H	638223190	638275418	HORVU4Hr1G087780.1	Lipid transfer protein EARLI 1	AT4G12490	AT4G12490.1 | Symbols: | Bifunctional inhibitor/lipid-transfer protein/seed storage 2S albumin superfamily protein | chr4:7409830-7410378 REVERSE LENGTH=182	GO:0009707;GO:0009506;GO:0005783;GO:0050832;	chloroplast outer membrane;plasmodesma;endoplasmic reticulum;defense response to fungus;	LOC_Os03g01320	LOC_Os03g01320.1 protein|LTPL116 - Protease inhibitor/seed storage/LTP family protein precursor, expressed	no GO annotation available		BW111-BW	0.00530881	-2.06482	down-regulated	BW122-BW	9.43898e-05	-5.53953	down-regulated
BART1_0-p43112	HORVU6Hr1G019620	chr6H	53487775	53488155	HORVU6Hr1G019620.1	NA	NA	NA	NA	NA	NA	NA	NA	NA	BW111-BW	0.00531003	-1.98219	down-regulated	BW122-BW	0.0024547	-1.71141	down-regulated
BART1_0-p43112	HORVU6Hr1G019630	chr6H	53490988	53491368	HORVU6Hr1G019630.1	NA	NA	NA	NA	NA	NA	NA	NA	NA	BW111-BW	0.00531003	-1.98219	down-regulated	BW122-BW	0.0024547	-1.71141	down-regulated
BART1_0-p04656	HORVU1Hr1G068170	chr1H	480447181	480450610	HORVU1Hr1G068170.1	Tubulin beta chain	AT5G12250	AT5G12250.1 | Symbols: TUB6 | beta-6 tubulin | chr5:3961317-3962971 REVERSE LENGTH=449	GO:0005525;GO:0009409;GO:0015630;GO:0005737;GO:0003924;GO:0003729;GO:0005200;GO:0000226;GO:0009536;GO:0000278;GO:0007017;GO:0005874;	GTP binding;response to cold;microtubule cytoskeleton;cytoplasm;GTPase activity;mRNA binding;structural constituent of cytoskeleton;microtubule cytoskeleton organization;plastid;mitotic cell cycle;microtubule-based process;microtubule;	LOC_Os05g34170	LOC_Os05g34170.2 protein|tubulin/FtsZ domain containing protein, putative, expressed	GO:0009628;GO:0005856;GO:0005198;GO:0006950;GO:0009987;GO:0005886;	response to abiotic stimulus;cytoskeleton;structural molecule activity;response to stress;cellular process;plasma membrane;	BW111-BW	0.00531035	1.37324	up-regulated	BW122-BW	0.009952	1.04265	up-regulated
BART1_0-p00044	HORVU1Hr1G000440	chr1H	1286405	1370201	HORVU1Hr1G000440.1	Jasmonate induced protein	NA	NA	NA	NA	LOC_Os04g24460	LOC_Os04g24460.1 protein|phytase, putative, expressed	no GO annotation available		BW111-BW	0.0053582	-1.14534	down-regulated	BW122-BW	4.22641e-05	1.4654	up-regulated
BART1_0-p00044	HORVU1Hr1G000470	chr1H	1339692	1341956	HORVU1Hr1G000470.3	Jasmonate induced protein	NA	NA	NA	NA	LOC_Os04g24460	LOC_Os04g24460.1 protein|phytase, putative, expressed	no GO annotation available		BW111-BW	0.0053582	-1.14534	down-regulated	BW122-BW	4.22641e-05	1.4654	up-regulated
BART1_0-p12111	HORVU2Hr1G070700	chr2H	500143835	500147873	HORVU2Hr1G070700.1	Glycerophosphodiester phosphodiesterase GDPD2	AT5G41080	AT5G41080.2 | Symbols: | PLC-like phosphodiesterases superfamily protein | chr5:16441989-16443835 FORWARD LENGTH=358	GO:0009507;GO:0046475;GO:0005737;GO:0006629;GO:0071456;GO:0008889;	chloroplast;glycerophospholipid catabolic process;cytoplasm;lipid metabolic process;cellular response to hypoxia;glycerophosphodiester phosphodiesterase activity;	LOC_Os02g31030	LOC_Os02g31030.2 protein|glycerophosphoryl diester phosphodiesterase family protein, putative, expressed	GO:0005975;GO:0006629;GO:0009987;GO:0016787;	carbohydrate metabolic process;lipid metabolic process;cellular process;hydrolase activity;	BW111-BW	0.0057377	-1.80824	down-regulated	BW122-BW	0.000317668	-2.74499	down-regulated
BART1_0-p38902	HORVU5Hr1G093860	chr5H	593188002	593189947	HORVU5Hr1G093860.2	Pre-mRNA-splicing factor ATP-dependent RNA helicase	NA	NA	NA	NA	LOC_Os03g52910	LOC_Os03g52910.1 protein|uncharacterized UPF0114 domain containing protein, expressed	GO:0008150;GO:0003674;GO:0009536;	biological_process;molecular_function;plastid;	BW111-BW	0.00578906	-2.23191	down-regulated	BW122-BW	0.000831325	-2.62846	down-regulated
BART1_0-p56629	HORVU7Hr1G114020	chr7H	638662676	638712631	HORVU7Hr1G114020.3		AT2G27150	AT2G27150.2 | Symbols: AAO3, At-AO3, AOdelta, AtAAO3 | abscisic aldehyde oxidase 3 | chr2:11601952-11607014 FORWARD LENGTH=1332	GO:0071949;GO:0005634;GO:0009507;GO:0031625;GO:0016491;GO:0005506;GO:0009055;GO:0010293;GO:0009688;GO:0004031;GO:0005829;GO:0050302;	FAD binding;nucleus;chloroplast;ubiquitin protein ligase binding;oxidoreductase activity;iron ion binding;electron transfer activity;abscisic aldehyde oxidase activity;abscisic acid biosynthetic process;aldehyde oxidase activity;cytosol;indole-3-acetaldehyde oxidase activity;	LOC_Os07g18120	LOC_Os07g18120.1 protein|aldehyde oxidase, putative, expressed	GO:0005515;GO:0003824;GO:0008152;GO:0006629;GO:0005829;GO:0009058;GO:0009987;	protein binding;catalytic activity;metabolic process;lipid metabolic process;cytosol;biosynthetic process;cellular process;	BW111-BW	0.0058037	-1.47683	down-regulated	BW122-BW	0.000119542	-2.84971	down-regulated
BART1_0-p00034	HORVU1Hr1G000350	chr1H	1155485	1333157	HORVU1Hr1G000350.7	Jasmonate induced protein	NA	NA	NA	NA	NA	NA	NA	NA	BW111-BW	0.00584942	-1.12035	down-regulated	BW122-BW	1.71228e-05	1.65909	up-regulated
BART1_0-p23393	HORVU3Hr1G086960	chr3H	619368045	619368964	HORVU3Hr1G086960.1	NA	NA	NA	NA	NA	NA	NA	NA	NA	BW111-BW	0.00587734	1.19478	up-regulated	NA	NA	NA	NA
BART1_0-p50316	HORVU7Hr1G026290	chr7H	44704945	44706778	HORVU7Hr1G026290.3	NA	NA	NA	NA	NA	NA	NA	NA	NA	BW111-BW	0.00588785	-1.13436	down-regulated	BW122-BW	3.40078e-05	-3.15011	down-regulated
BART1_0-p56946	HORVU7Hr1G117320	chr7H	644947994	645046292	HORVU7Hr1G117320.5	Polyadenylate-binding protein-interacting protein 8	AT3G14450	AT3G14450.1 | Symbols: CID9 | CTC-interacting domain 9 | chr3:4849788-4851601 FORWARD LENGTH=327	GO:0008150;GO:0005737;	biological_process;cytoplasm;	LOC_Os06g35030	LOC_Os06g35030.3 protein|RNA recognition motif containing protein, putative, expressed	GO:0000166;GO:0003676;GO:0008150;GO:0003723;GO:0005515;GO:0005575;	nucleotide binding;nucleic acid binding;biological_process;RNA binding;protein binding;cellular_component;	BW111-BW	0.00592324	1.55243	up-regulated	BW122-BW	0.00269165	1.45782	up-regulated
BART1_0-p56946	HORVU7Hr1G117350	chr7H	644982217	645001814	HORVU7Hr1G117350.2	Polyadenylate-binding protein-interacting protein 8	AT3G14450	AT3G14450.1 | Symbols: CID9 | CTC-interacting domain 9 | chr3:4849788-4851601 FORWARD LENGTH=327	GO:0008150;GO:0005737;	biological_process;cytoplasm;	LOC_Os06g35030	LOC_Os06g35030.3 protein|RNA recognition motif containing protein, putative, expressed	GO:0000166;GO:0003676;GO:0008150;GO:0003723;GO:0005515;GO:0005575;	nucleotide binding;nucleic acid binding;biological_process;RNA binding;protein binding;cellular_component;	BW111-BW	0.00592324	1.55243	up-regulated	BW122-BW	0.00269165	1.45782	up-regulated
BART1_0-p21838	HORVU3Hr1G067400	chr3H	512004006	512096469	HORVU3Hr1G067400.2		AT5G20490	AT5G20490.2 | Symbols: XIK, ATXIK, XI-17 | Myosin family protein with Dil domain | chr5:6927064-6936079 REVERSE LENGTH=1465	GO:0090436;GO:0030050;GO:0009791;GO:0007015;GO:0003774;GO:0051301;GO:0009826;GO:0009506;GO:0048467;GO:0035619;GO:0015629;GO:0051646;GO:0030048;GO:0051645;GO:0010154;GO:0060151;GO:0048768;GO:0048767;GO:0010091;GO:0010090;GO:0000146;GO:0051015;GO:0005515;GO:0005737;GO:0031982;GO:0030133;	leaf pavement cell development;vesicle transport along actin filament;post-embryonic development;actin filament organization;motor activity;cell division;unidimensional cell growth;plasmodesma;gynoecium development;root hair tip;actin cytoskeleton;mitochondrion localization;actin filament-based movement;Golgi localization;fruit development;peroxisome localization;root hair cell tip growth;root ha…	LOC_Os01g51634	LOC_Os01g51634.1 protein|myosin-2 heavy chain, non muscle, putative, expressed	GO:0005856;GO:0007275;GO:0008152;GO:0009791;GO:0016043;GO:0030154;GO:0009653;GO:0005575;GO:0009987;GO:0000003;GO:0016049;GO:0003774;	cytoskeleton;multicellular organismal development;metabolic process;post-embryonic development;cellular component organization;cell differentiation;anatomical structure morphogenesis;cellular_component;cellular process;reproduction;cell growth;motor activity;	BW111-BW	0.00592852	-1.44773	down-regulated	BW122-BW	0.00286585	-1.26159	down-regulated
BART1_0-p02851	HORVU1Hr1G043040	chr1H	312319931	312321201	HORVU1Hr1G043040.1	NA	NA	NA	NA	NA	NA	NA	NA	NA	BW111-BW	0.00599013	-1.31406	down-regulated	BW122-BW	0.00284249	-1.14963	down-regulated
BART1_0-p09893	HORVU2Hr1G038040	chr2H	176135272	176136465	HORVU2Hr1G038040.1	NA	NA	NA	NA	NA	NA	NA	NA	NA	BW111-BW	0.00601734	-1.04631	down-regulated	BW122-BW	8.73789e-05	-1.89034	down-regulated
BART1_0-p00010	HORVU1Hr1G000160	chr1H	475026	476135	HORVU1Hr1G000160.2	Horcolin	NA	NA	NA	NA	LOC_Os06g12180	LOC_Os06g12180.1 protein|jacalin-like lectin domain containing protein, expressed	GO:0008150;GO:0005575;GO:0003674;	biological_process;cellular_component;molecular_function;	BW111-BW	0.0060371	-3.08863	down-regulated	BW122-BW	0.000220028	-6.33367	down-regulated
BART1_0-p05570	HORVU1Hr1G080520	chr1H	525567058	525571275	HORVU1Hr1G080520.1	Choline/ethanolamine kinase	NA	NA	NA	NA	NA	NA	NA	NA	BW111-BW	0.0060643	1.4634	up-regulated	BW122-BW	0.0186686	1.03121	up-regulated
BART1_0-p32008	HORVU4Hr1G089290	chr4H	642148509	642316692	HORVU4Hr1G089290.7		NA	NA	NA	NA	NA	NA	NA	NA	BW111-BW	0.00610264	-1.32427	down-regulated	NA	NA	NA	NA
BART1_0-p32008	HORVU4Hr1G089310	chr4H	642155791	642276863	HORVU4Hr1G089310.19		NA	NA	NA	NA	NA	NA	NA	NA	BW111-BW	0.00610264	-1.32427	down-regulated	NA	NA	NA	NA
BART1_0-p10208	HORVU2Hr1G042310	chr2H	212384137	212387301	HORVU2Hr1G042310.1	Cellulose synthase-like protein D3	AT3G03050	AT3G03050.1 | Symbols: CSLD3, KJK, ATCSLD3 | cellulose synthase-like D3 | chr3:687873-691629 FORWARD LENGTH=1145	GO:0009409;GO:0051753;GO:0005802;GO:0016757;GO:0005768;GO:0016759;GO:0005794;GO:0030244;GO:0005783;GO:0016760;GO:0005886;GO:0009833;	response to cold;mannan synthase activity;trans-Golgi network;glycosyltransferase activity;endosome;cellulose synthase activity;Golgi apparatus;cellulose biosynthetic process;endoplasmic reticulum;cellulose synthase (UDP-forming) activity;plasma membrane;plant-type primary cell wall biogenesis;	LOC_Os07g36690	LOC_Os07g36690.1 protein|CSLF2 - cellulose synthase-like family F; beta1,3;1,4 glucan synthase, expressed	GO:0007275;GO:0009653;GO:0005794;GO:0009058;GO:0006950;GO:0005886;GO:0009987;GO:0005975;GO:0009628;GO:0016020;GO:0030154;GO:0016740;GO:0016049;	multicellular organismal development;anatomical structure morphogenesis;Golgi apparatus;biosynthetic process;response to stress;plasma membrane;cellular process;carbohydrate metabolic process;response to abiotic stimulus;membrane;cell differentiation;transferase activity;cell growth;	BW111-BW	0.0061913	-5.17814	down-regulated	BW122-BW	0.0017137	-4.47898	down-regulated
BART1_0-p41622	HORVU6Hr1G000680	chr6H	1855466	1957495	HORVU6Hr1G000680.12	Leaf-specific thionin	NA	NA	NA	NA	LOC_Os06g31800	LOC_Os06g31800.1 protein|THION2 - Plant thionin family protein precursor, expressed	GO:0005623;GO:0005102;GO:0006950;	cell;receptor binding;response to stress;	BW111-BW	0.0061913	-2.9844	down-regulated	BW122-BW	0.00922915	-1.59697	down-regulated
BART1_0-p59777	HORVU0Hr1G031420	chrUn	186729214	186729684	HORVU0Hr1G031420.1	NAD(P)H-quinone oxidoreductase subunit 2, chloroplastic	NA	NA	NA	NA	LOC_Os04g16854	LOC_Os04g16854.1 protein|NADPH-dependent oxidoreductase, putative, expressed	GO:0005623;GO:0006091;GO:0003824;GO:0008152;	cell;generation of precursor metabolites and energy;catalytic activity;metabolic process;	BW111-BW	0.0061913	1.18798	up-regulated	NA	NA	NA	NA
BART1_0-p59777	HORVU0Hr1G031430	chrUn	186730187	186730675	HORVU0Hr1G031430.1	NAD(P)H-quinone oxidoreductase subunit 2, chloroplastic	NA	NA	NA	NA	LOC_Os04g16854	LOC_Os04g16854.1 protein|NADPH-dependent oxidoreductase, putative, expressed	GO:0005623;GO:0006091;GO:0003824;GO:0008152;	cell;generation of precursor metabolites and energy;catalytic activity;metabolic process;	BW111-BW	0.0061913	1.18798	up-regulated	NA	NA	NA	NA
BART1_0-p59777	HORVU0Hr1G031440	chrUn	186732584	186732943	HORVU0Hr1G031440.1	NAD(P)H-quinone oxidoreductase subunit 2, chloroplastic	NA	NA	NA	NA	LOC_Os04g16854	LOC_Os04g16854.1 protein|NADPH-dependent oxidoreductase, putative, expressed	GO:0005623;GO:0006091;GO:0003824;GO:0008152;	cell;generation of precursor metabolites and energy;catalytic activity;metabolic process;	BW111-BW	0.0061913	1.18798	up-regulated	NA	NA	NA	NA
BART1_0-p48718	HORVU7Hr1G006250	chr7H	8171562	8309213	HORVU7Hr1G006250.3	Lipoxygenase	AT3G45140	AT3G45140.1 | Symbols: LOX2, ATLOX2 | lipoxygenase 2 | chr3:16525437-16529233 FORWARD LENGTH=896	GO:0009570;GO:0016702;GO:0009695;GO:0034440;GO:0051707;GO:0009611;GO:0009941;GO:0009753;GO:0009620;GO:1901149;GO:0080027;GO:0009535;GO:0009414;GO:0009617;GO:0009507;GO:0005515;GO:0005737;GO:0031408;GO:0005829;GO:0016165;GO:0003729;GO:0010597;	chloroplast stroma;oxidoreductase activity, acting on single donors with incorporation of molecular oxygen, incorporation of two atoms of oxygen;jasmonic acid biosynthetic process;lipid oxidation;response to other organism;response to wounding;chloroplast envelope;response to jasmonic acid;response to fungus;salicylic acid binding;response to herbivore;chloroplast thylakoid membrane;response to w…	LOC_Os12g37260	LOC_Os12g37260.1 protein|lipoxygenase 2.1, chloroplast precursor, putative, expressed	GO:0008152;GO:0009058;GO:0006950;GO:0009536;GO:0009987;GO:0009579;GO:0009607;GO:0009628;GO:0005515;GO:0005737;GO:0003824;GO:0016020;GO:0009719;GO:0006629;	metabolic process;biosynthetic process;response to stress;plastid;cellular process;thylakoid;response to biotic stimulus;response to abiotic stimulus;protein binding;cytoplasm;catalytic activity;membrane;response to endogenous stimulus;lipid metabolic process;	BW111-BW	0.00623968	-2.24471	down-regulated	BW122-BW	0.0148094	-1.27307	down-regulated
BART1_0-p48718	HORVU7Hr1G006320	chr7H	8220597	8226291	HORVU7Hr1G006320.4	Lipoxygenase	AT3G45140	AT3G45140.1 | Symbols: LOX2, ATLOX2 | lipoxygenase 2 | chr3:16525437-16529233 FORWARD LENGTH=896	GO:0009570;GO:0016702;GO:0009695;GO:0034440;GO:0051707;GO:0009611;GO:0009941;GO:0009753;GO:0009620;GO:1901149;GO:0080027;GO:0009535;GO:0009414;GO:0009617;GO:0009507;GO:0005515;GO:0005737;GO:0031408;GO:0005829;GO:0016165;GO:0003729;GO:0010597;	chloroplast stroma;oxidoreductase activity, acting on single donors with incorporation of molecular oxygen, incorporation of two atoms of oxygen;jasmonic acid biosynthetic process;lipid oxidation;response to other organism;response to wounding;chloroplast envelope;response to jasmonic acid;response to fungus;salicylic acid binding;response to herbivore;chloroplast thylakoid membrane;response to w…	LOC_Os12g37260	LOC_Os12g37260.1 protein|lipoxygenase 2.1, chloroplast precursor, putative, expressed	GO:0008152;GO:0009058;GO:0006950;GO:0009536;GO:0009987;GO:0009579;GO:0009607;GO:0009628;GO:0005515;GO:0005737;GO:0003824;GO:0016020;GO:0009719;GO:0006629;	metabolic process;biosynthetic process;response to stress;plastid;cellular process;thylakoid;response to biotic stimulus;response to abiotic stimulus;protein binding;cytoplasm;catalytic activity;membrane;response to endogenous stimulus;lipid metabolic process;	BW111-BW	0.00623968	-2.24471	down-regulated	BW122-BW	0.0148094	-1.27307	down-regulated
BART1_0-p41268	HORVU5Hr1G122190	chr5H	661519157	661524408	HORVU5Hr1G122190.2	Disease resistance protein RPP13	NA	NA	NA	NA	LOC_Os11g27430	LOC_Os11g27430.1 protein|NB-ARC domain containing protein, expressed	GO:0000166;GO:0009607;GO:0008219;GO:0005737;GO:0006950;GO:0005886;	nucleotide binding;response to biotic stimulus;cell death;cytoplasm;response to stress;plasma membrane;	BW111-BW	0.00629082	-1.37125	down-regulated	NA	NA	NA	NA
BART1_0-p08765	HORVU2Hr1G023650	chr2H	71043847	71046826	HORVU2Hr1G023650.5	Putative glycerol-3-phosphate acyltransferase 3	AT4G01950	AT4G01950.1 | Symbols: ATGPAT3, GPAT3 | glycerol-3-phosphate acyltransferase 3 | chr4:844597-846710 REVERSE LENGTH=520	GO:0090447;GO:0010143;GO:0016020;GO:0005739;GO:0016791;GO:0102420;GO:0016024;GO:0004366;	glycerol-3-phosphate 2-O-acyltransferase activity;cutin biosynthetic process;membrane;mitochondrion;phosphatase activity;sn-1-glycerol-3-phosphate C16:0-DCA-CoA acyl transferase activity;CDP-diacylglycerol biosynthetic process;glycerol-3-phosphate O-acyltransferase activity;	LOC_Os05g20100	LOC_Os05g20100.1 protein|glycerol-3-phosphate acyltransferase, putative, expressed	GO:0008152;GO:0016740;	metabolic process;transferase activity;	BW111-BW	0.00636902	-1.04521	down-regulated	BW122-BW	0.000100379	-1.84951	down-regulated
BART1_0-p25668	HORVU3Hr1G114320	chr3H	690739114	690741257	HORVU3Hr1G114320.1	NA	NA	NA	NA	NA	NA	NA	NA	NA	BW111-BW	0.00636902	-1.65509	down-regulated	BW122-BW	0.00109298	-1.83333	down-regulated
BART1_0-p43188	HORVU6Hr1G020750	chr6H	59748397	59871667	HORVU6Hr1G020750.2	Calcium-dependent lipid-binding (CaLB domain) family protein	AT5G23950	AT5G23950.1 | Symbols: | Calcium-dependent lipid-binding (CaLB domain) family protein | chr5:8082789-8083448 FORWARD LENGTH=219	GO:0008150;GO:0005575;GO:0003674;	biological_process;cellular_component;molecular_function;	LOC_Os08g44850	LOC_Os08g44850.1 protein|C2 domain containing protein, putative, expressed	GO:0008150;GO:0005575;GO:0003674;	biological_process;cellular_component;molecular_function;	BW111-BW	0.00636902	-1.57743	down-regulated	NA	NA	NA	NA
BART1_0-p06541	HORVU1Hr1G093180	chr1H	552450872	552453109	HORVU1Hr1G093180.1	RNA polymerase sigma factor sigE like	AT5G24120	AT5G24120.1 | Symbols: SIGE, SIG5, ATSIG5 | sigma factor E | chr5:8157794-8159746 REVERSE LENGTH=517	GO:2001141;GO:0016987;GO:0006352;GO:0009553;GO:0009637;GO:0009658;GO:0071483;GO:0071472;GO:0009507;GO:0005515;GO:0010207;GO:0045893;GO:0010218;GO:0005739;GO:0010114;	regulation of RNA biosynthetic process;sigma factor activity;DNA-templated transcription, initiation;embryo sac development;response to blue light;chloroplast organization;cellular response to blue light;cellular response to salt stress;chloroplast;protein binding;photosystem II assembly;positive regulation of transcription, DNA-templated;response to far red light;mitochondrion;response to red li…	LOC_Os05g50930	LOC_Os05g50930.1 protein|RNA polymerase sigma factor, putative, expressed	GO:0003677;GO:0009628;GO:0003700;GO:0009058;GO:0016740;GO:0006139;GO:0003674;	DNA binding;response to abiotic stimulus;sequence-specific DNA binding transcription factor activity;biosynthetic process;transferase activity;nucleobase, nucleoside, nucleotide and nucleic acid metabolic process;molecular_function;	BW111-BW	0.00638697	-1.06057	down-regulated	BW122-BW	6.3048e-05	-2.08663	down-regulated
BART1_0-p01913	HORVU1Hr1G026320	chr1H	131743225	131748541	HORVU1Hr1G026320.6	Cellulose synthase	AT4G32410	AT4G32410.1 | Symbols: CESA1, RSW1, AtCESA1 | cellulose synthase 1 | chr4:15641009-15646388 REVERSE LENGTH=1081	GO:0042538;GO:0016757;GO:0016759;GO:0005794;GO:0005886;GO:0009833;GO:0009832;GO:0005802;GO:0009825;GO:0005515;GO:0005768;GO:0030244;GO:0016760;	hyperosmotic salinity response;glycosyltransferase activity;cellulose synthase activity;Golgi apparatus;plasma membrane;plant-type primary cell wall biogenesis;plant-type cell wall biogenesis;trans-Golgi network;multidimensional cell growth;protein binding;endosome;cellulose biosynthetic process;cellulose synthase (UDP-forming) activity;	LOC_Os05g08370	LOC_Os05g08370.1 protein|CESA1 - cellulose synthase, expressed	GO:0005975;GO:0009628;GO:0008152;GO:0005794;GO:0009058;GO:0016740;GO:0006950;GO:0009987;GO:0005886;	carbohydrate metabolic process;response to abiotic stimulus;metabolic process;Golgi apparatus;biosynthetic process;transferase activity;response to stress;cellular process;plasma membrane;	BW111-BW	0.00646921	-1.22392	down-regulated	NA	NA	NA	NA
BART1_0-p56576	HORVU7Hr1G113560	chr7H	637343278	637364457	HORVU7Hr1G113560.4	L-type lectin-domain containing receptor kinase IX.1	AT5G10530	AT5G10530.1 | Symbols: | Concanavalin A-like lectin protein kinase family protein | chr5:3324978-3326933 REVERSE LENGTH=651	GO:0005515;GO:0002229;GO:0010726;GO:0010942;GO:0006468;GO:0005576;GO:0042742;GO:0106311;GO:0016301;GO:0106310;GO:0005886;GO:0004675;	protein binding;defense response to oomycetes;positive regulation of hydrogen peroxide metabolic process;positive regulation of cell death;protein phosphorylation;extracellular region;defense response to bacterium;protein threonine kinase activity;kinase activity;protein serine kinase activity;plasma membrane;transmembrane receptor protein serine/threonine kinase activity;	LOC_Os09g16540	LOC_Os09g16540.1 protein|protein kinase, putative, expressed	GO:0005623;GO:0008152;GO:0006464;GO:0016301;GO:0009987;	cell;metabolic process;protein modification process;kinase activity;cellular process;	BW111-BW	0.00648687	-1.12097	down-regulated	BW122-BW	1.71228e-05	-3.57035	down-regulated
BART1_0-p19161	HORVU3Hr1G027700	chr3H	120101915	120119645	HORVU3Hr1G027700.4	4-methyl-5(B-hydroxyethyl)-thiazole monophosphate biosynthesis	AT1G53280	AT1G53280.1 | Symbols: | Class I glutamine amidotransferase-like superfamily protein | chr1:19864942-19867341 REVERSE LENGTH=438	GO:0009570;GO:0005634;GO:0009507;GO:0019172;GO:0005829;GO:0036529;GO:0106046;GO:0036524;	chloroplast stroma;nucleus;chloroplast;glyoxalase III activity;cytosol;protein deglycation, glyoxal removal;guanine deglycation, glyoxal removal;protein deglycase activity;	LOC_Os01g11860	LOC_Os01g11860.1 protein|DJ-1 family protein, putative, expressed	GO:0008150;GO:0009536;	biological_process;plastid;	BW111-BW	0.00648796	-1.11726	down-regulated	BW122-BW	0.000216719	-1.69189	down-regulated
BART1_0-p02539	HORVU1Hr1G037640	chr1H	258382752	258383391	HORVU1Hr1G037640.1	NA	NA	NA	NA	NA	NA	NA	NA	NA	BW111-BW	0.00656188	-1.03345	down-regulated	NA	NA	NA	NA
BART1_0-p21839	HORVU3Hr1G067400	chr3H	512004006	512096469	HORVU3Hr1G067400.2		AT5G20490	AT5G20490.1 | Symbols: XIK, ATXIK, XI-17 | Myosin family protein with Dil domain | chr5:6927064-6936825 REVERSE LENGTH=1545	GO:0090436;GO:0030050;GO:0009791;GO:0007015;GO:0003774;GO:0051301;GO:0009826;GO:0009506;GO:0048467;GO:0035619;GO:0015629;GO:0051646;GO:0030048;GO:0051645;GO:0010154;GO:0060151;GO:0048768;GO:0048767;GO:0010091;GO:0010090;GO:0000146;GO:0051015;GO:0005515;GO:0005737;GO:0031982;GO:0030133;	leaf pavement cell development;vesicle transport along actin filament;post-embryonic development;actin filament organization;motor activity;cell division;unidimensional cell growth;plasmodesma;gynoecium development;root hair tip;actin cytoskeleton;mitochondrion localization;actin filament-based movement;Golgi localization;fruit development;peroxisome localization;root hair cell tip growth;root ha…	LOC_Os01g51634	LOC_Os01g51634.1 protein|myosin-2 heavy chain, non muscle, putative, expressed	GO:0005856;GO:0007275;GO:0008152;GO:0009791;GO:0016043;GO:0030154;GO:0009653;GO:0005575;GO:0009987;GO:0000003;GO:0016049;GO:0003774;	cytoskeleton;multicellular organismal development;metabolic process;post-embryonic development;cellular component organization;cell differentiation;anatomical structure morphogenesis;cellular_component;cellular process;reproduction;cell growth;motor activity;	BW111-BW	0.00656362	-1.45979	down-regulated	BW122-BW	0.00717061	-1.07498	down-regulated
BART1_0-p38903	HORVU5Hr1G093700	chr5H	592503920	592513931	HORVU5Hr1G093700.3	Lipoxygenase	AT3G22400	AT3G22400.1 | Symbols: LOX5 | PLAT/LH2 domain-containing lipoxygenase family protein | chr3:7927011-7931167 FORWARD LENGTH=886	GO:0048364;GO:0016702;GO:1990136;GO:0005737;GO:0031408;GO:0034440;GO:1900366;GO:0010311;	root development;oxidoreductase activity, acting on single donors with incorporation of molecular oxygen, incorporation of two atoms of oxygen;linoleate 9S-lipoxygenase activity;cytoplasm;oxylipin biosynthetic process;lipid oxidation;negative regulation of defense response to insect;lateral root formation;	LOC_Os03g52860	LOC_Os03g52860.1 protein|lipoxygenase, putative, expressed	GO:0007275;GO:0009791;GO:0008152;GO:0009058;GO:0005575;GO:0006950;GO:0009987;GO:0040007;GO:0009607;GO:0003824;GO:0009719;GO:0006629;GO:0016043;	multicellular organismal development;post-embryonic development;metabolic process;biosynthetic process;cellular_component;response to stress;cellular process;growth;response to biotic stimulus;catalytic activity;response to endogenous stimulus;lipid metabolic process;cellular component organization;	BW111-BW	0.00660053	-1.07322	down-regulated	NA	NA	NA	NA
BART1_0-p30431	HORVU4Hr1G067840	chr4H	563097543	563101396	HORVU4Hr1G067840.6	GDP-mannose transporter	AT1G76340	AT1G76340.1 | Symbols: GONST3 | golgi nucleotide sugar transporter 3 | chr1:28635188-28636306 REVERSE LENGTH=372	GO:0005338;GO:0015297;GO:0015780;GO:0005794;GO:0000139;GO:0005457;GO:0005886;	nucleotide-sugar transmembrane transporter activity;antiporter activity;nucleotide-sugar transmembrane transport;Golgi apparatus;Golgi membrane;GDP-fucose transmembrane transporter activity;plasma membrane;	LOC_Os03g11590	LOC_Os03g11590.1 protein|integral membrane protein, putative, expressed	GO:0016020;GO:0006810;	membrane;transport;	BW111-BW	0.00662115	-1.10113	down-regulated	BW122-BW	0.00056203	-1.37672	down-regulated
BART1_0-p23357	HORVU3Hr1G086200	chr3H	616206893	616210388	HORVU3Hr1G086200.1	Laccase	AT5G60020	AT5G60020.1 | Symbols: LAC17, ATLAC17 | laccase 17 | chr5:24168072-24170223 FORWARD LENGTH=577	GO:0005507;GO:0009809;GO:0016491;GO:0009698;GO:0052716;GO:0009505;GO:0005576;	copper ion binding;lignin biosynthetic process;oxidoreductase activity;phenylpropanoid metabolic process;hydroquinone:oxygen oxidoreductase activity;plant-type cell wall;extracellular region;	LOC_Os01g62480	LOC_Os01g62480.1 protein|laccase precursor protein, putative, expressed	GO:0019748;GO:0005623;GO:0003824;GO:0008152;GO:0009058;GO:0005576;GO:0009987;	secondary metabolic process;cell;catalytic activity;metabolic process;biosynthetic process;extracellular region;cellular process;	BW111-BW	0.00663483	-1.01392	down-regulated	BW122-BW	5.03255e-05	-1.9071	down-regulated
BART1_0-p42317	HORVU6Hr1G009350	chr6H	16638663	16703261	HORVU6Hr1G009350.17	Peroxidase	AT5G05340	AT5G05340.1 | Symbols: | Peroxidase superfamily protein | chr5:1579142-1580819 REVERSE LENGTH=324	GO:0006979;GO:0005515;GO:0009809;GO:1901430;GO:0005618;GO:0048046;GO:0005794;GO:0009505;GO:0005576;GO:0010089;GO:0020037;	response to oxidative stress;protein binding;lignin biosynthetic process;positive regulation of syringal lignin biosynthetic process;cell wall;apoplast;Golgi apparatus;plant-type cell wall;extracellular region;xylem development;heme binding;	LOC_Os02g14430	LOC_Os02g14430.1 protein|peroxidase precursor, putative, expressed	GO:0005515;GO:0003824;GO:0005618;GO:0008152;GO:0005829;GO:0005576;GO:0006950;	protein binding;catalytic activity;cell wall;metabolic process;cytosol;extracellular region;response to stress;	BW111-BW	0.0066641	-2.16974	down-regulated	BW122-BW	0.000424363	-5.15812	down-regulated
BART1_0-p42317	HORVU6Hr1G009360	chr6H	16696234	16698247	HORVU6Hr1G009360.1	Peroxidase	AT5G05340	AT5G05340.1 | Symbols: | Peroxidase superfamily protein | chr5:1579142-1580819 REVERSE LENGTH=324	GO:0006979;GO:0005515;GO:0009809;GO:1901430;GO:0005618;GO:0048046;GO:0005794;GO:0009505;GO:0005576;GO:0010089;GO:0020037;	response to oxidative stress;protein binding;lignin biosynthetic process;positive regulation of syringal lignin biosynthetic process;cell wall;apoplast;Golgi apparatus;plant-type cell wall;extracellular region;xylem development;heme binding;	LOC_Os02g14430	LOC_Os02g14430.1 protein|peroxidase precursor, putative, expressed	GO:0005515;GO:0003824;GO:0005618;GO:0008152;GO:0005829;GO:0005576;GO:0006950;	protein binding;catalytic activity;cell wall;metabolic process;cytosol;extracellular region;response to stress;	BW111-BW	0.0066641	-2.16974	down-regulated	BW122-BW	0.000424363	-5.15812	down-regulated
BART1_0-p55668	HORVU7Hr1G102070	chr7H	611130689	611132570	HORVU7Hr1G102070.1	Galactosyl transferase	AT3G62720	AT3G62720.2 | Symbols: ATXT1, XT1, XXT1 | xylosyltransferase 1 | chr3:23201326-23202708 FORWARD LENGTH=460	GO:0016757;GO:0016758;GO:0035252;GO:0006486;GO:0048767;GO:0005794;GO:0005797;GO:0009969;GO:0005802;GO:0005515;GO:0005768;GO:0000271;GO:0005829;GO:0010411;GO:0033843;	glycosyltransferase activity;hexosyltransferase activity;UDP-xylosyltransferase activity;protein glycosylation;root hair elongation;Golgi apparatus;Golgi medial cisterna;xyloglucan biosynthetic process;trans-Golgi network;protein binding;endosome;polysaccharide biosynthetic process;cytosol;xyloglucan metabolic process;xyloglucan 6-xylosyltransferase activity;	LOC_Os03g19310	LOC_Os03g19310.1 protein|glycosyltransferase, putative, expressed	GO:0005975;GO:0007275;GO:0008152;GO:0016020;GO:0005739;GO:0030154;GO:0009653;GO:0009058;GO:0016740;GO:0009987;GO:0016049;	carbohydrate metabolic process;multicellular organismal development;metabolic process;membrane;mitochondrion;cell differentiation;anatomical structure morphogenesis;biosynthetic process;transferase activity;cellular process;cell growth;	BW111-BW	0.00669705	-1.20566	down-regulated	BW122-BW	4.45344e-05	-3.08877	down-regulated
BART1_0-p07557	HORVU2Hr1G009830	chr2H	18624461	18625363	HORVU2Hr1G009830.1		AT2G47800	AT2G47800.1 | Symbols: ATMRP4, EST3, MRP4, ABCC4 | multidrug resistance-associated protein 4 | chr2:19574944-19580383 FORWARD LENGTH=1516	GO:0042626;GO:0055085;GO:0009611;GO:0005794;GO:0000325;GO:0005774;GO:0008559;GO:0005773;GO:0005886;GO:0009624;GO:0009414;GO:0008517;GO:0009507;GO:0009506;GO:0016020;GO:0005829;GO:0010118;	ATPase-coupled transmembrane transporter activity;transmembrane transport;response to wounding;Golgi apparatus;plant-type vacuole;vacuolar membrane;ABC-type xenobiotic transporter activity;vacuole;plasma membrane;response to nematode;response to water deprivation;folic acid transmembrane transporter activity;chloroplast;plasmodesma;membrane;cytosol;stomatal movement;	LOC_Os04g13220	LOC_Os04g13220.1 protein|ABC transporter family protein, putative, expressed	GO:0009056;GO:0006810;GO:0005575;GO:0005773;GO:0006139;GO:0006950;GO:0009987;GO:0005215;GO:0005886;GO:0009607;GO:0009628;GO:0016020;GO:0016787;	catabolic process;transport;cellular_component;vacuole;nucleobase, nucleoside, nucleotide and nucleic acid metabolic process;response to stress;cellular process;transporter activity;plasma membrane;response to biotic stimulus;response to abiotic stimulus;membrane;hydrolase activity;	BW111-BW	0.00676734	-1.05023	down-regulated	NA	NA	NA	NA
BART1_0-p41624	HORVU6Hr1G000680	chr6H	1855466	1957495	HORVU6Hr1G000680.12	Leaf-specific thionin	NA	NA	NA	NA	LOC_Os06g31800	LOC_Os06g31800.1 protein|THION2 - Plant thionin family protein precursor, expressed	GO:0005623;GO:0005102;GO:0006950;	cell;receptor binding;response to stress;	BW111-BW	0.00686067	-4.88792	down-regulated	NA	NA	NA	NA
BART1_0-p13936	HORVU2Hr1G094230	chr2H	663877026	663880165	HORVU2Hr1G094230.2	1-aminocyclopropane-1-carboxylate synthase (Fragment)	NA	NA	NA	NA	NA	NA	NA	NA	BW111-BW	0.00691081	-2.02622	down-regulated	BW122-BW	0.000300175	-3.56942	down-regulated
BART1_0-p08996	HORVU2Hr1G026840	chr2H	86506740	86508897	HORVU2Hr1G026840.1	NA	NA	NA	NA	NA	NA	NA	NA	NA	BW111-BW	0.00693987	-1.18421	down-regulated	BW122-BW	0.00334602	-1.05584	down-regulated
BART1_0-p56962	HORVU7Hr1G118010	chr7H	646476612	646479050	HORVU7Hr1G118010.1	Putative 12-oxophytodienoate reductase-like protein 1	AT1G76690	AT1G76690.1 | Symbols: OPR2, ATOPR2 | 12-oxophytodienoate reductase 2 | chr1:28778976-28780355 FORWARD LENGTH=374	GO:0009695;GO:0010181;GO:0016491;GO:0005737;GO:0016629;GO:0031408;GO:0005739;GO:0009611;	jasmonic acid biosynthetic process;FMN binding;oxidoreductase activity;cytoplasm;12-oxophytodienoate reductase activity;oxylipin biosynthetic process;mitochondrion;response to wounding;	LOC_Os06g11290	LOC_Os06g11290.1 protein|12-oxophytodienoate reductase, putative, expressed	GO:0008150;GO:0003824;GO:0007275;GO:0008152;GO:0006629;GO:0005829;GO:0006950;GO:0009987;	biological_process;catalytic activity;multicellular organismal development;metabolic process;lipid metabolic process;cytosol;response to stress;cellular process;	BW111-BW	0.00694055	-1.04835	down-regulated	BW122-BW	0.000456775	-1.37548	down-regulated
BART1_0-p38522	HORVU5Hr1G089090	chr5H	583735345	583736353	HORVU5Hr1G089090.1	Benzoate--CoA ligase, peroxisomal (Fragment)	AT1G65890	AT1G65890.1 | Symbols: AAE12 | acyl activating enzyme 12 | chr1:24512598-24514611 REVERSE LENGTH=578	GO:0009507;	chloroplast;	LOC_Os09g38350	LOC_Os09g38350.1 protein|AMP-binding domain containing protein, expressed	GO:0019748;GO:0005975;GO:0005777;GO:0003824;GO:0008152;GO:0009058;GO:0009987;	secondary metabolic process;carbohydrate metabolic process;peroxisome;catalytic activity;metabolic process;biosynthetic process;cellular process;	BW111-BW	0.00694633	-3.30319	down-regulated	BW122-BW	0.00139335	-4.97433	down-regulated
BART1_0-p06015	HORVU1Hr1G086050	chr1H	536727750	536740721	HORVU1Hr1G086050.6	Disease resistance protein RGA2	NA	NA	NA	NA	NA	NA	NA	NA	BW111-BW	0.00697423	-1.46364	down-regulated	NA	NA	NA	NA
BART1_0-p34024	HORVU5Hr1G025760	chr5H	142397102	142399762	HORVU5Hr1G025760.1	COBRA-like protein 6	AT5G15630	AT5G15630.1 | Symbols: COBL4, IRX6 | COBRA-like extracellular glycosyl-phosphatidyl inositol-anchored protein family | chr5:5084842-5086545 FORWARD LENGTH=431	GO:0052324;GO:0010215;GO:0000325;GO:0009834;GO:0005886;GO:0031225;GO:0046658;	plant-type cell wall cellulose biosynthetic process;cellulose microfibril organization;plant-type vacuole;plant-type secondary cell wall biogenesis;plasma membrane;anchored component of membrane;anchored component of plasma membrane;	LOC_Os03g30250	LOC_Os03g30250.1 protein|COBRA-like protein precursor, putative, expressed	GO:0016020;GO:0005773;GO:0009987;GO:0005886;	membrane;vacuole;cellular process;plasma membrane;	BW111-BW	0.00697503	-1.01675	down-regulated	BW122-BW	0.000109067	-1.71819	down-regulated
BART1_0-p59798	HORVU0Hr1G031700	chrUn	188387150	188390724	HORVU0Hr1G031700.1	Hydroxycinnamaldehyde dehydrogenase	AT3G24503	AT3G24503.1 | Symbols: ALDH2C4, ALDH1A, REF1 | aldehyde dehydrogenase 2C4 | chr3:8919732-8923029 REVERSE LENGTH=501	GO:0004029;GO:0043878;GO:0005737;GO:0009699;GO:0005829;GO:0050269;	aldehyde dehydrogenase (NAD+) activity;glyceraldehyde-3-phosphate dehydrogenase (NAD+) (non-phosphorylating) activity;cytoplasm;phenylpropanoid biosynthetic process;cytosol;coniferyl-aldehyde dehydrogenase activity;	LOC_Os01g40870	LOC_Os01g40870.1 protein|aldehyde dehydrogenase, putative, expressed	GO:0019748;GO:0003824;GO:0008152;GO:0009058;GO:0009987;	secondary metabolic process;catalytic activity;metabolic process;biosynthetic process;cellular process;	BW111-BW	0.00698033	-1.75813	down-regulated	BW122-BW	0.000422667	-2.69278	down-regulated
BART1_0-p26984	HORVU4Hr1G012530	chr4H	41659506	41662363	HORVU4Hr1G012530.1	NA	NA	NA	NA	NA	NA	NA	NA	NA	BW111-BW	0.00698158	1.21285	up-regulated	NA	NA	NA	NA
BART1_0-p12078	HORVU2Hr1G070320	chr2H	496671113	496676443	HORVU2Hr1G070320.14	Putative metal-nicotianamine transporter YSL5	AT3G27020	AT3G27020.1 | Symbols: YSL6 | YELLOW STRIPE like 6 | chr3:9961623-9964461 REVERSE LENGTH=676	GO:0009507;GO:0009705;GO:0055085;GO:0016020;GO:0000325;GO:0005774;GO:0009526;GO:0034755;	chloroplast;plant-type vacuole membrane;transmembrane transport;membrane;plant-type vacuole;vacuolar membrane;plastid envelope;iron ion transmembrane transport;	LOC_Os04g32060	LOC_Os04g32060.2 protein|transposon protein, putative, unclassified, expressed	no GO annotation available		BW111-BW	0.00698901	1.13096	up-regulated	BW122-BW	0.000187068	1.51166	up-regulated
BART1_0-p23429	HORVU3Hr1G087340	chr3H	620822393	620822542	HORVU3Hr1G087340.1	NA	NA	NA	NA	NA	NA	NA	NA	NA	BW111-BW	0.00698901	-1.74987	down-regulated	BW122-BW	0.0022145	-1.68383	down-regulated
BART1_0-p03244	HORVU1Hr1G048690	chr1H	361244999	361246476	HORVU1Hr1G048690.1	F-box domain-containing protein	AT3G61060	AT3G61060.1 | Symbols: AtPP2-A13, PP2-A13 | phloem protein 2-A13 | chr3:22603166-22604336 FORWARD LENGTH=290	GO:0005634;GO:0005515;GO:0009611;GO:0030246;GO:0016567;	nucleus;protein binding;response to wounding;carbohydrate binding;protein ubiquitination;	LOC_Os10g37830	LOC_Os10g37830.1 protein|OsFBX391 - F-box domain containing protein, expressed	GO:0005515;GO:0006464;GO:0009058;GO:0030246;GO:0006950;	protein binding;protein modification process;biosynthetic process;carbohydrate binding;response to stress;	BW111-BW	0.00711727	1.58757	up-regulated	NA	NA	NA	NA
BART1_0-p41656	HORVU6Hr1G000810	chr6H	2505048	3171401	HORVU6Hr1G000810.9	Leaf-specific thionin	NA	NA	NA	NA	LOC_Os06g32240	LOC_Os06g32240.1 protein|THION9 - Plant thionin family protein precursor, expressed	GO:0005623;GO:0005102;GO:0006950;	cell;receptor binding;response to stress;	BW111-BW	0.00713358	-1.22285	down-regulated	BW122-BW	4.20788e-05	-2.66019	down-regulated
BART1_0-p51715	HORVU7Hr1G044160	chr7H	136411583	136415142	HORVU7Hr1G044160.1		NA	NA	NA	NA	LOC_Os06g19370	LOC_Os06g19370.1 protein|cadmium tolerance factor, putative, expressed	GO:0008150;GO:0005575;	biological_process;cellular_component;	BW111-BW	0.00714156	-1.49557	down-regulated	NA	NA	NA	NA
BART1_0-p27691	HORVU4Hr1G023510	chr4H	128161312	128163024	HORVU4Hr1G023510.2	MYB transcription factor	AT3G47600	AT3G47600.1 | Symbols: MYB94, ATMYBCP70, ATMYB94 | myb domain protein 94 | chr3:17539627-17541035 REVERSE LENGTH=333	GO:0005634;GO:0003700;GO:0005515;GO:0045893;GO:1904278;GO:0006355;GO:0000976;GO:0043565;GO:0009733;GO:0009414;	nucleus;DNA-binding transcription factor activity;protein binding;positive regulation of transcription, DNA-templated;positive regulation of wax biosynthetic process;regulation of transcription, DNA-templated;transcription cis-regulatory region binding;sequence-specific DNA binding;response to auxin;response to water deprivation;	LOC_Os11g03440	LOC_Os11g03440.1 protein|myb-like DNA-binding domain containing protein, putative, expressed	GO:0003677;GO:0008150;GO:0009628;GO:0003700;GO:0009719;GO:0009058;GO:0006139;GO:0006950;GO:0009987;	DNA binding;biological_process;response to abiotic stimulus;sequence-specific DNA binding transcription factor activity;response to endogenous stimulus;biosynthetic process;nucleobase, nucleoside, nucleotide and nucleic acid metabolic process;response to stress;cellular process;	BW111-BW	0.00714252	-1.03646	down-regulated	BW122-BW	0.00123388	-1.12243	down-regulated
BART1_0-p33360	HORVU5Hr1G015390	chr5H	59532542	59686729	HORVU5Hr1G015390.3	NA	NA	NA	NA	NA	NA	NA	NA	NA	BW111-BW	0.00715931	1.72122	up-regulated	BW122-BW	0.00529572	1.51833	up-regulated
BART1_0-p33360	HORVU5Hr1G015520	chr5H	59573268	59612647	HORVU5Hr1G015520.2	NA	NA	NA	NA	NA	NA	NA	NA	NA	BW111-BW	0.00715931	1.72122	up-regulated	BW122-BW	0.00529572	1.51833	up-regulated
BART1_0-p33360	HORVU5Hr1G015610	chr5H	59594726	59595412	HORVU5Hr1G015610.1	NA	NA	NA	NA	NA	NA	NA	NA	NA	BW111-BW	0.00715931	1.72122	up-regulated	BW122-BW	0.00529572	1.51833	up-regulated
BART1_0-p33360	HORVU5Hr1G015670	chr5H	59610670	59648234	HORVU5Hr1G015670.8	NA	NA	NA	NA	NA	NA	NA	NA	NA	BW111-BW	0.00715931	1.72122	up-regulated	BW122-BW	0.00529572	1.51833	up-regulated
BART1_0-p33360	HORVU5Hr1G015710	chr5H	59619810	59665516	HORVU5Hr1G015710.1	NA	NA	NA	NA	NA	NA	NA	NA	NA	BW111-BW	0.00715931	1.72122	up-regulated	BW122-BW	0.00529572	1.51833	up-regulated
BART1_0-p22815	HORVU3Hr1G079900	chr3H	585699789	585703782	HORVU3Hr1G079900.5	Glycerophosphoryl diester phosphodiesterase	AT3G02040	AT3G02040.1 | Symbols: SRG3 | senescence-related gene 3 | chr3:348505-349909 REVERSE LENGTH=361	GO:0000287;GO:0046475;GO:0005737;GO:0071456;GO:0008889;GO:0009536;GO:0030643;	magnesium ion binding;glycerophospholipid catabolic process;cytoplasm;cellular response to hypoxia;glycerophosphodiester phosphodiesterase activity;plastid;cellular phosphate ion homeostasis;	LOC_Os02g31030	LOC_Os02g31030.1 protein|glycerophosphoryl diester phosphodiesterase family protein, putative, expressed	GO:0005975;GO:0006629;GO:0009987;GO:0016787;	carbohydrate metabolic process;lipid metabolic process;cellular process;hydrolase activity;	BW111-BW	0.00716998	-1.48695	down-regulated	BW122-BW	0.00254061	-1.40584	down-regulated
BART1_0-p18075	HORVU3Hr1G013630	chr3H	30209258	30212519	HORVU3Hr1G013630.1	Folate-biopterin transporter	AT1G04570	AT1G04570.1 | Symbols: | Major facilitator superfamily protein | chr1:1246859-1248600 REVERSE LENGTH=542	GO:0008150;GO:0005575;GO:0003674;	biological_process;cellular_component;molecular_function;	LOC_Os07g24230	LOC_Os07g24230.1 protein|integral membrane transporter family protein, putative, expressed	GO:0016020;GO:0006810;GO:0005215;GO:0009536;	membrane;transport;transporter activity;plastid;	BW111-BW	0.00720004	1.30801	up-regulated	NA	NA	NA	NA
BART1_0-p58687	HORVU0Hr1G011140	chrUn	63300731	63311021	HORVU0Hr1G011140.2	NA	NA	NA	NA	NA	NA	NA	NA	NA	BW111-BW	0.00727891	1.40549	up-regulated	NA	NA	NA	NA
BART1_0-p12894	HORVU2Hr1G081650	chr2H	592334355	592338770	HORVU2Hr1G081650.10	Cytochrome P450 superfamily protein isoform 1	AT3G50660	AT3G50660.1 | Symbols: DWF4, CYP90B1, CLM, SNP2, SAV1, PSC1 | Cytochrome P450 superfamily protein | chr3:18814262-18817168 REVERSE LENGTH=513	GO:0016705;GO:0007275;GO:0009753;GO:0009741;GO:0005783;GO:0004497;GO:0009867;GO:0020037;GO:0009826;GO:0005506;GO:0016491;GO:0048366;GO:0010358;GO:0016132;GO:0016125;GO:0010012;GO:0010268;	oxidoreductase activity, acting on paired donors, with incorporation or reduction of molecular oxygen;multicellular organism development;response to jasmonic acid;response to brassinosteroid;endoplasmic reticulum;monooxygenase activity;jasmonic acid mediated signaling pathway;heme binding;unidimensional cell growth;iron ion binding;oxidoreductase activity;leaf development;leaf shaping;brassinoste…	LOC_Os04g39430	LOC_Os04g39430.1 protein|cytochrome P450, putative, expressed	GO:0007165;GO:0003824;GO:0007275;GO:0009719;GO:0006629;GO:0008152;GO:0016043;GO:0009653;GO:0005783;GO:0009058;GO:0016049;	signal transduction;catalytic activity;multicellular organismal development;response to endogenous stimulus;lipid metabolic process;metabolic process;cellular component organization;anatomical structure morphogenesis;endoplasmic reticulum;biosynthetic process;cell growth;	BW111-BW	0.00742678	1.0656	up-regulated	NA	NA	NA	NA
BART1_0-p15543	HORVU2Hr1G112830	chr2H	726865477	726868348	HORVU2Hr1G112830.2	Endonuclease	AT4G21585	AT4G21585.1 | Symbols: ENDO4 | endonuclease 4 | chr4:11477988-11479953 FORWARD LENGTH=299	GO:0090502;GO:0003676;GO:0006308;GO:0004519;GO:0005576;GO:0000014;GO:0004521;	RNA phosphodiester bond hydrolysis, endonucleolytic;nucleic acid binding;DNA catabolic process;endonuclease activity;extracellular region;single-stranded DNA endodeoxyribonuclease activity;endoribonuclease activity;	LOC_Os04g55850	LOC_Os04g55850.1 protein|nuclease PA3, putative, expressed	GO:0003676;GO:0009056;GO:0004518;GO:0006259;	nucleic acid binding;catabolic process;nuclease activity;DNA metabolic process;	BW111-BW	0.00743251	-1.41324	down-regulated	BW122-BW	0.000108804	-3.07612	down-regulated
BART1_0-p17231	HORVU3Hr1G003220	chr3H	8211171	8241718	HORVU3Hr1G003220.12	Cysteine-rich receptor-like protein kinase 6	NA	NA	NA	NA	NA	NA	NA	NA	BW111-BW	0.00744007	-1.22803	down-regulated	BW122-BW	4.6469e-05	-3.57506	down-regulated
BART1_0-p15835	HORVU2Hr1G115980	chr2H	736366252	736370487	HORVU2Hr1G115980.2	Lipoxygenase	AT3G22400	AT3G22400.1 | Symbols: LOX5 | PLAT/LH2 domain-containing lipoxygenase family protein | chr3:7927011-7931167 FORWARD LENGTH=886	GO:0048364;GO:0016702;GO:1990136;GO:0005737;GO:0031408;GO:0034440;GO:1900366;GO:0010311;	root development;oxidoreductase activity, acting on single donors with incorporation of molecular oxygen, incorporation of two atoms of oxygen;linoleate 9S-lipoxygenase activity;cytoplasm;oxylipin biosynthetic process;lipid oxidation;negative regulation of defense response to insect;lateral root formation;	LOC_Os03g49260	LOC_Os03g49260.2 protein|lipoxygenase, putative, expressed	GO:0003824;GO:0007275;GO:0009791;GO:0008152;GO:0005488;GO:0009536;	catalytic activity;multicellular organismal development;post-embryonic development;metabolic process;binding;plastid;	BW111-BW	0.007443	-2.18826	down-regulated	BW122-BW	0.00528552	-1.70517	down-regulated
BART1_0-p03675	HORVU1Hr1G055340	chr1H	405714931	405718563	HORVU1Hr1G055340.2	Serine/threonine-protein kinase SR	AT1G10940	AT1G10940.1 | Symbols: ASK1, SNRK2-4, SNRK2.4, SRK2A | Protein kinase superfamily protein | chr1:3656050-3658170 REVERSE LENGTH=363	GO:0009651;GO:0080022;GO:0006970;GO:0004672;GO:0006468;GO:0004674;GO:0005576;GO:0005886;GO:0005634;GO:0005515;GO:0005737;GO:0016020;GO:0005829;GO:0070300;GO:0106311;GO:0016301;GO:0106310;GO:0035556;	response to salt stress;primary root development;response to osmotic stress;protein kinase activity;protein phosphorylation;protein serine/threonine kinase activity;extracellular region;plasma membrane;nucleus;protein binding;cytoplasm;membrane;cytosol;phosphatidic acid binding;protein threonine kinase activity;kinase activity;protein serine kinase activity;intracellular signal transduction;	LOC_Os10g41490	LOC_Os10g41490.1 protein|CAMK_CAMK_like.41 - CAMK includes calcium/calmodulin depedent protein kinases, expressed	GO:0007165;GO:0007275;GO:0008152;GO:0006464;GO:0009058;GO:0009987;GO:0006950;GO:0040007;GO:0009607;GO:0005634;GO:0005975;GO:0009628;GO:0005515;GO:0005737;GO:0009719;GO:0006629;GO:0005829;GO:0016301;	signal transduction;multicellular organismal development;metabolic process;protein modification process;biosynthetic process;cellular process;response to stress;growth;response to biotic stimulus;nucleus;carbohydrate metabolic process;response to abiotic stimulus;protein binding;cytoplasm;response to endogenous stimulus;lipid metabolic process;cytosol;kinase activity;	BW111-BW	0.00756004	-2.14524	down-regulated	BW122-BW	0.00105616	-2.64187	down-regulated
BART1_0-p00657	HORVU1Hr1G007840	chr1H	16641726	16646282	HORVU1Hr1G007840.2	Indolin-2-one monooxygenase	AT3G48310	AT3G48310.1 | Symbols: CYP71A22 | cytochrome P450, family 71, subfamily A, polypeptide 22 | chr3:17888192-17889749 FORWARD LENGTH=490	GO:0005506;GO:0016705;GO:0005739;GO:0020037;	iron ion binding;oxidoreductase activity, acting on paired donors, with incorporation or reduction of molecular oxygen;mitochondrion;heme binding;	LOC_Os08g01450	LOC_Os08g01450.1 protein|cytochrome P450, putative, expressed	GO:0019825;GO:0003824;GO:0008152;GO:0005488;GO:0003674;	oxygen binding;catalytic activity;metabolic process;binding;molecular_function;	BW111-BW	0.00761326	1.71056	up-regulated	BW122-BW	3.71258e-06	4.12466	up-regulated
BART1_0-p19279	HORVU3Hr1G029770	chr3H	139187493	139194428	HORVU3Hr1G029770.4	Phospholipid/glycerol acyltransferase	AT4G01950	AT4G01950.1 | Symbols: ATGPAT3, GPAT3 | glycerol-3-phosphate acyltransferase 3 | chr4:844597-846710 REVERSE LENGTH=520	GO:0090447;GO:0010143;GO:0016020;GO:0005739;GO:0016791;GO:0102420;GO:0016024;GO:0004366;	glycerol-3-phosphate 2-O-acyltransferase activity;cutin biosynthetic process;membrane;mitochondrion;phosphatase activity;sn-1-glycerol-3-phosphate C16:0-DCA-CoA acyl transferase activity;CDP-diacylglycerol biosynthetic process;glycerol-3-phosphate O-acyltransferase activity;	LOC_Os01g19390	LOC_Os01g19390.1 protein|glycerol-3-phosphate acyltransferase, putative, expressed	GO:0008152;GO:0016740;	metabolic process;transferase activity;	BW111-BW	0.00762804	-2.34613	down-regulated	BW122-BW	0.000599486	-4.22075	down-regulated
BART1_0-p19245	HORVU3Hr1G029400	chr3H	135356471	135357505	HORVU3Hr1G029400.1	NA	NA	NA	NA	NA	NA	NA	NA	NA	BW111-BW	0.007766	1.12436	up-regulated	BW122-BW	7.03157e-05	1.72426	up-regulated
BART1_0-p23321	HORVU3Hr1G085980	chr3H	615065101	615068480	HORVU3Hr1G085980.4	NA	NA	NA	NA	NA	NA	NA	NA	NA	BW111-BW	0.007766	-1.21439	down-regulated	NA	NA	NA	NA
BART1_0-p17248	HORVU3Hr1G003940	chr3H	10684485	10689498	HORVU3Hr1G003940.1	Mannose-6-phosphate isomerase	AT1G67070	AT1G67070.1 | Symbols: DIN9, PMI2 | Mannose-6-phosphate isomerase, type I | chr1:25042324-25044412 FORWARD LENGTH=441	GO:0033591;GO:0008270;GO:0010043;GO:0009298;GO:0006486;GO:0046686;GO:0004476;GO:0009646;GO:0009744;GO:0046680;GO:0005975;GO:0000032;GO:0005737;GO:0005829;GO:0019853;	response to L-ascorbic acid;zinc ion binding;response to zinc ion;GDP-mannose biosynthetic process;protein glycosylation;response to cadmium ion;mannose-6-phosphate isomerase activity;response to absence of light;response to sucrose;response to DDT;carbohydrate metabolic process;cell wall mannoprotein biosynthetic process;cytoplasm;cytosol;L-ascorbic acid biosynthetic process;	LOC_Os11g38810	LOC_Os11g38810.1 protein|mannose-6-phosphate isomerase, putative, expressed	GO:0009790;GO:0005975;GO:0003824;GO:0008152;GO:0009791;GO:0000003;	embryo development;carbohydrate metabolic process;catalytic activity;metabolic process;post-embryonic development;reproduction;	BW111-BW	0.00778722	-1.24166	down-regulated	BW122-BW	0.000162447	-2.25801	down-regulated
BART1_0-p45007	HORVU6Hr1G051860	chr6H	317894528	317899285	HORVU6Hr1G051860.2	Putative WRKY transcription factor 19	AT5G64550	AT5G64550.1 | Symbols: | loricrin-related | chr5:25801794-25803698 REVERSE LENGTH=634	GO:0005576;GO:0003674;	extracellular region;molecular_function;	LOC_Os02g36590	LOC_Os02g36590.1 protein|CPuORF19 - conserved peptide uORF-containing transcript, expressed	GO:0008150;GO:0003674;	biological_process;molecular_function;	BW111-BW	0.00785539	1.02437	up-regulated	NA	NA	NA	NA
BART1_0-p59514	HORVU0Hr1G027660	chrUn	147741617	147746664	HORVU0Hr1G027660.2		NA	NA	NA	NA	NA	NA	NA	NA	BW111-BW	0.00786477	5.05854	up-regulated	BW122-BW	0.00213658	5.16407	up-regulated
BART1_0-p08193	HORVU2Hr1G016760	chr2H	38633561	38639213	HORVU2Hr1G016760.1	Arabinoxylan arabinofuranohydrolase	AT3G10740	AT3G10740.1 | Symbols: ASD1, ARAF1, ARAF, ATASD1 | alpha-L-arabinofuranosidase 1 | chr3:3361031-3364573 REVERSE LENGTH=678	GO:0045493;GO:0046373;GO:0099503;GO:0009044;GO:0048046;GO:0046556;GO:0000325;GO:0005576;	xylan catabolic process;L-arabinose metabolic process;secretory vesicle;xylan 1,4-beta-xylosidase activity;apoplast;alpha-L-arabinofuranosidase activity;plant-type vacuole;extracellular region;	LOC_Os03g20420	LOC_Os03g20420.1 protein|alpha-N-arabinofuranosidase A, putative, expressed	GO:0005975;GO:0008152;GO:0005618;GO:0005576;GO:0005773;GO:0016787;	carbohydrate metabolic process;metabolic process;cell wall;extracellular region;vacuole;hydrolase activity;	BW111-BW	0.00794237	-1.74202	down-regulated	BW122-BW	0.000646292	-2.41015	down-regulated
BART1_0-p39236	HORVU5Hr1G097500	chr5H	604590901	604592741	HORVU5Hr1G097500.3	Zinc finger protein 1	AT1G27730	AT1G27730.1 | Symbols: STZ, ZAT10 | salt tolerance zinc finger | chr1:9648302-9648985 REVERSE LENGTH=227	GO:0035264;GO:0009651;GO:0009611;GO:0009644;GO:0000976;GO:0043565;GO:0009414;GO:0005634;GO:0006979;GO:0009409;GO:0003700;GO:0009737;GO:0045892;GO:0015979;GO:0071456;GO:0010117;GO:0010200;	multicellular organism growth;response to salt stress;response to wounding;response to high light intensity;transcription cis-regulatory region binding;sequence-specific DNA binding;response to water deprivation;nucleus;response to oxidative stress;response to cold;DNA-binding transcription factor activity;response to abscisic acid;negative regulation of transcription, DNA-templated;photosynthesi…	LOC_Os03g55540	LOC_Os03g55540.1 protein|ZOS3-18 - C2H2 zinc finger protein, expressed	GO:0009790;GO:0008150;GO:0009791;GO:0009058;GO:0005488;GO:0006139;GO:0006950;GO:0000003;GO:0003676;GO:0003677;GO:0005634;GO:0009628;GO:0003700;GO:0009719;	embryo development;biological_process;post-embryonic development;biosynthetic process;binding;nucleobase, nucleoside, nucleotide and nucleic acid metabolic process;response to stress;reproduction;nucleic acid binding;DNA binding;nucleus;response to abiotic stimulus;sequence-specific DNA binding transcription factor activity;response to endogenous stimulus;	BW111-BW	0.00799271	-1.02264	down-regulated	BW122-BW	0.000449015	-1.37956	down-regulated
BART1_0-p13139	HORVU2Hr1G084730	chr2H	613479272	613488589	HORVU2Hr1G084730.1	Serine/threonine protein kinase	AT3G59350	AT3G59350.2 | Symbols: | Protein kinase superfamily protein | chr3:21933392-21934883 FORWARD LENGTH=366	GO:0005634;GO:0019901;GO:0004713;GO:0004715;GO:0005737;GO:0005829;GO:0005886;	nucleus;protein kinase binding;protein tyrosine kinase activity;non-membrane spanning protein tyrosine kinase activity;cytoplasm;cytosol;plasma membrane;	LOC_Os04g41310	LOC_Os04g41310.1 protein|STRUBBELIG-RECEPTOR FAMILY 8 precursor, putative, expressed	GO:0000166;GO:0005515;GO:0008152;GO:0006464;GO:0016301;GO:0009987;GO:0005886;	nucleotide binding;protein binding;metabolic process;protein modification process;kinase activity;cellular process;plasma membrane;	BW111-BW	0.00801718	-1.21378	down-regulated	BW122-BW	0.00025501	-1.9032	down-regulated
BART1_0-p17788	HORVU3Hr1G009960	chr3H	20940933	20941589	HORVU3Hr1G009960.1		AT5G15630	AT5G15630.1 | Symbols: COBL4, IRX6 | COBRA-like extracellular glycosyl-phosphatidyl inositol-anchored protein family | chr5:5084842-5086545 FORWARD LENGTH=431	GO:0052324;GO:0010215;GO:0000325;GO:0009834;GO:0005886;GO:0031225;GO:0046658;	plant-type cell wall cellulose biosynthetic process;cellulose microfibril organization;plant-type vacuole;plant-type secondary cell wall biogenesis;plasma membrane;anchored component of membrane;anchored component of plasma membrane;	LOC_Os03g30250	LOC_Os03g30250.1 protein|COBRA-like protein precursor, putative, expressed	GO:0016020;GO:0005773;GO:0009987;GO:0005886;	membrane;vacuole;cellular process;plasma membrane;	BW111-BW	0.00822237	-1.47434	down-regulated	BW122-BW	0.000279448	-2.49243	down-regulated
BART1_0-p40837	HORVU5Hr1G116920	chr5H	649610481	649614042	HORVU5Hr1G116920.7		NA	NA	NA	NA	LOC_Os01g22560	LOC_Os01g22560.1 protein|glycerol-3-phosphate acyltransferase 1, putative, expressed	GO:0008152;GO:0016740;	metabolic process;transferase activity;	BW111-BW	0.00826358	-1.03035	down-regulated	BW122-BW	2.34001e-05	-3.49771	down-regulated
BART1_0-p55200	HORVU7Hr1G096240	chr7H	587050932	587064975	HORVU7Hr1G096240.11	NA	NA	NA	NA	NA	NA	NA	NA	NA	BW111-BW	0.00832393	-1.30517	down-regulated	NA	NA	NA	NA
BART1_0-p54399	HORVU7Hr1G085270	chr7H	515509524	515511982	HORVU7Hr1G085270.5	Crocetin glucosyltransferase, chloroplastic	AT4G15550	AT4G15550.1 | Symbols: IAGLU | indole-3-acetate beta-D-glucosyltransferase | chr4:8877877-8879301 REVERSE LENGTH=474	GO:0005634;GO:0016757;GO:0080043;GO:0080044;	nucleus;glycosyltransferase activity;quercetin 3-O-glucosyltransferase activity;quercetin 7-O-glucosyltransferase activity;	LOC_Os06g39330	LOC_Os06g39330.1 protein|UDP-glucoronosyl and UDP-glucosyl transferase domain containing protein, expressed	GO:0008152;GO:0016740;GO:0009536;	metabolic process;transferase activity;plastid;	BW111-BW	0.00850366	-1.20003	down-regulated	BW122-BW	0.00254579	-1.18923	down-regulated
BART1_0-p15200	HORVU2Hr1G108110	chr2H	713304311	713716820	HORVU2Hr1G108110.1	Leucoanthocyanidin reductase	AT1G61720	AT1G61720.1 | Symbols: BAN | NAD(P)-binding Rossmann-fold superfamily protein | chr1:22791326-22792757 REVERSE LENGTH=340	GO:0009507;GO:0016616;GO:0016491;GO:0033729;GO:0009813;GO:0009964;	chloroplast;oxidoreductase activity, acting on the CH-OH group of donors, NAD or NADP as acceptor;oxidoreductase activity;anthocyanidin reductase activity;flavonoid biosynthetic process;negative regulation of flavonoid biosynthetic process;	LOC_Os04g53850	LOC_Os04g53850.1 protein|leucoanthocyanidin reductase, putative, expressed	GO:0019748;GO:0003824;GO:0008152;GO:0009058;GO:0009987;	secondary metabolic process;catalytic activity;metabolic process;biosynthetic process;cellular process;	BW111-BW	0.00857373	-1.12062	down-regulated	BW122-BW	0.00011379	-2.21418	down-regulated
BART1_0-p15200	HORVU2Hr1G108180	chr2H	713703794	713706013	HORVU2Hr1G108180.1	Leucoanthocyanidin reductase	AT1G61720	AT1G61720.1 | Symbols: BAN | NAD(P)-binding Rossmann-fold superfamily protein | chr1:22791326-22792757 REVERSE LENGTH=340	GO:0009507;GO:0016616;GO:0016491;GO:0033729;GO:0009813;GO:0009964;	chloroplast;oxidoreductase activity, acting on the CH-OH group of donors, NAD or NADP as acceptor;oxidoreductase activity;anthocyanidin reductase activity;flavonoid biosynthetic process;negative regulation of flavonoid biosynthetic process;	LOC_Os04g53850	LOC_Os04g53850.1 protein|leucoanthocyanidin reductase, putative, expressed	GO:0019748;GO:0003824;GO:0008152;GO:0009058;GO:0009987;	secondary metabolic process;catalytic activity;metabolic process;biosynthetic process;cellular process;	BW111-BW	0.00857373	-1.12062	down-regulated	BW122-BW	0.00011379	-2.21418	down-regulated
BART1_0-p10668	HORVU2Hr1G049630	chr2H	283716420	283718582	HORVU2Hr1G049630.1	LRR receptor-like serine/threonine-protein kinase GSO1	AT4G20140	AT4G20140.1 | Symbols: GSO1 | Leucine-rich repeat transmembrane protein kinase | chr4:10884220-10888045 FORWARD LENGTH=1249	GO:2000280;GO:0090558;GO:0042659;GO:0055075;GO:1903224;GO:0009793;GO:0009611;GO:0048226;GO:0006468;GO:0005886;GO:0045184;GO:0051302;GO:0006833;GO:0005515;GO:0035987;GO:0090708;GO:2000067;GO:0106311;GO:0106310;GO:0030104;	regulation of root development;plant epidermis development;regulation of cell fate specification;potassium ion homeostasis;regulation of endodermal cell differentiation;embryo development ending in seed dormancy;response to wounding;Casparian strip;protein phosphorylation;plasma membrane;establishment of protein localization;regulation of cell division;water transport;protein binding;endodermal c…	LOC_Os07g31500	LOC_Os07g31500.1 protein|leucine-rich repeat receptor protein kinase EXS precursor, putative, expressed	GO:0000166;GO:0009790;GO:0005623;GO:0007275;GO:0007165;GO:0006464;GO:0016301;	nucleotide binding;embryo development;cell;multicellular organismal development;signal transduction;protein modification process;kinase activity;	BW111-BW	0.00864046	1.01693	up-regulated	NA	NA	NA	NA
BART1_0-p09972	HORVU2Hr1G038940	chr2H	185335580	185338937	HORVU2Hr1G038940.2	Mitogen-activated protein kinase kinase kinase	AT1G30570	AT1G30570.1 | Symbols: HERK2 | hercules receptor kinase 2 | chr1:10828933-10831482 FORWARD LENGTH=849	GO:0009826;GO:0009506;GO:0046777;GO:0004672;GO:0009741;GO:0006468;GO:0016301;GO:0005886;	unidimensional cell growth;plasmodesma;protein autophosphorylation;protein kinase activity;response to brassinosteroid;protein phosphorylation;kinase activity;plasma membrane;	LOC_Os07g05370	LOC_Os07g05370.1 protein|TKL_IRAK_CrRLK1L-1.15 - The CrRLK1L-1 subfamily has homology to the CrRLK1L homolog, expressed	GO:0008152;GO:0009719;GO:0016043;GO:0006464;GO:0009653;GO:0016301;GO:0016049;GO:0009987;GO:0005886;	metabolic process;response to endogenous stimulus;cellular component organization;protein modification process;anatomical structure morphogenesis;kinase activity;cell growth;cellular process;plasma membrane;	BW111-BW	0.00868141	1.02338	up-regulated	NA	NA	NA	NA
BART1_0-p09972	HORVU2Hr1G038960	chr2H	185340761	185342159	HORVU2Hr1G038960.1	Mitogen-activated protein kinase kinase kinase	AT1G30570	AT1G30570.1 | Symbols: HERK2 | hercules receptor kinase 2 | chr1:10828933-10831482 FORWARD LENGTH=849	GO:0009826;GO:0009506;GO:0046777;GO:0004672;GO:0009741;GO:0006468;GO:0016301;GO:0005886;	unidimensional cell growth;plasmodesma;protein autophosphorylation;protein kinase activity;response to brassinosteroid;protein phosphorylation;kinase activity;plasma membrane;	LOC_Os07g05370	LOC_Os07g05370.1 protein|TKL_IRAK_CrRLK1L-1.15 - The CrRLK1L-1 subfamily has homology to the CrRLK1L homolog, expressed	GO:0008152;GO:0009719;GO:0016043;GO:0006464;GO:0009653;GO:0016301;GO:0016049;GO:0009987;GO:0005886;	metabolic process;response to endogenous stimulus;cellular component organization;protein modification process;anatomical structure morphogenesis;kinase activity;cell growth;cellular process;plasma membrane;	BW111-BW	0.00868141	1.02338	up-regulated	NA	NA	NA	NA
BART1_0-p23038	HORVU3Hr1G082580	chr3H	599464171	599468692	HORVU3Hr1G082580.2	Peptide/nitrate transporter	AT1G22540	AT1G22540.1 | Symbols: | Major facilitator superfamily protein | chr1:7964202-7966222 FORWARD LENGTH=557	GO:0006857;GO:0055085;GO:0022857;GO:0042938;GO:0015706;	oligopeptide transport;transmembrane transport;transmembrane transporter activity;dipeptide transport;nitrate transport;	LOC_Os01g65100	LOC_Os01g65100.1 protein|peptide transporter, putative, expressed	GO:0016020;GO:0006810;GO:0005215;	membrane;transport;transporter activity;	BW111-BW	0.00869113	-1.50388	down-regulated	BW122-BW	0.000736894	-1.89787	down-regulated
BART1_0-p26002	HORVU4Hr1G000100	chr4H	375888	414016	HORVU4Hr1G000100.3	NA	NA	NA	NA	NA	NA	NA	NA	NA	BW111-BW	0.00884493	1.15436	up-regulated	NA	NA	NA	NA
BART1_0-p26002	HORVU4Hr1G000150	chr4H	397340	399892	HORVU4Hr1G000150.3	NA	NA	NA	NA	NA	NA	NA	NA	NA	BW111-BW	0.00884493	1.15436	up-regulated	NA	NA	NA	NA
BART1_0-p15858	HORVU2Hr1G116300	chr2H	737521034	737662117	HORVU2Hr1G116300.5	NA	NA	NA	NA	NA	NA	NA	NA	NA	BW111-BW	0.00888768	-1.71543	down-regulated	BW122-BW	0.000850273	-2.27611	down-regulated
BART1_0-p21641	HORVU3Hr1G065020	chr3H	496329438	496331135	HORVU3Hr1G065020.1		NA	NA	NA	NA	NA	NA	NA	NA	BW111-BW	0.00891507	1.15786	up-regulated	NA	NA	NA	NA
BART1_0-p48224	HORVU7Hr1G000040	chr7H	31671	839164	HORVU7Hr1G000040.24	NA	NA	NA	NA	NA	NA	NA	NA	NA	BW111-BW	0.00898216	-1.63046	down-regulated	NA	NA	NA	NA
BART1_0-p34906	HORVU5Hr1G039810	chr5H	290164467	290165657	HORVU5Hr1G039810.1	NA	NA	NA	NA	NA	NA	NA	NA	NA	BW111-BW	0.00910298	1.13059	up-regulated	NA	NA	NA	NA
BART1_0-p41588	HORVU6Hr1G000130	chr6H	342892	344173	HORVU6Hr1G000130.1	Thiosulfate sulfurtransferase 18	NA	NA	NA	NA	LOC_Os12g24020	LOC_Os12g24020.2 protein|rhodanese-like domain containing protein, putative, expressed	GO:0008150;GO:0005737;GO:0008152;GO:0016740;	biological_process;cytoplasm;metabolic process;transferase activity;	BW111-BW	0.00910298	-1.982	down-regulated	BW122-BW	0.000650016	-2.88769	down-regulated
BART1_0-p10045	HORVU2Hr1G040270	chr2H	195077008	195078758	HORVU2Hr1G040270.1		NA	NA	NA	NA	NA	NA	NA	NA	BW111-BW	0.00913435	-1.00616	down-regulated	BW122-BW	7.05342e-05	-2.12005	down-regulated
BART1_0-p26265	HORVU4Hr1G003220	chr4H	6470635	6474160	HORVU4Hr1G003220.3	Glycoside hydrolase	AT1G58370	AT1G58370.1 | Symbols: RXF12, ATXYN1 | glycosyl hydrolase family 10 protein / carbohydrate-binding domain-containing protein | chr1:21684751-21688209 FORWARD LENGTH=917	GO:0045493;GO:0005618;GO:0031176;GO:0005576;	xylan catabolic process;cell wall;endo-1,4-beta-xylanase activity;extracellular region;	LOC_Os03g47010	LOC_Os03g47010.1 protein|glycosyl hydrolase family 10 protein, putative, expressed	GO:0005975;GO:0008152;GO:0005575;GO:0016787;	carbohydrate metabolic process;metabolic process;cellular_component;hydrolase activity;	BW111-BW	0.00919388	-2.01385	down-regulated	BW122-BW	0.00133268	-2.46137	down-regulated
BART1_0-p06770	HORVU2Hr1G000480	chr2H	1235192	1236988	HORVU2Hr1G000480.1	NA	NA	NA	NA	NA	NA	NA	NA	NA	BW111-BW	0.00933007	-3.01681	down-regulated	BW122-BW	0.00237289	-7.13514	down-regulated
BART1_0-p16024	HORVU2Hr1G118230	chr2H	742045938	742047068	HORVU2Hr1G118230.4	Metal ion-binding protein, putative	NA	NA	NA	NA	NA	NA	NA	NA	BW111-BW	0.00944276	-1.36035	down-regulated	NA	NA	NA	NA
BART1_0-p11667	HORVU2Hr1G064420	chr2H	437222605	437321957	HORVU2Hr1G064420.2	Peroxidase	AT3G01190	AT3G01190.1 | Symbols: | Peroxidase superfamily protein | chr3:67236-68477 REVERSE LENGTH=321	GO:0004601;GO:0006979;GO:0009506;GO:0009505;GO:0005576;GO:0006950;GO:0020037;	peroxidase activity;response to oxidative stress;plasmodesma;plant-type cell wall;extracellular region;response to stress;heme binding;	LOC_Os07g01370	LOC_Os07g01370.1 protein|peroxidase precursor, putative, expressed	GO:0009628;GO:0005515;GO:0003824;GO:0008152;GO:0005783;GO:0006950;	response to abiotic stimulus;protein binding;catalytic activity;metabolic process;endoplasmic reticulum;response to stress;	BW111-BW	0.00945988	-1.4799	down-regulated	BW122-BW	0.000649602	-2.0399	down-regulated
BART1_0-p11631	HORVU2Hr1G063910	chr2H	432903055	432906899	HORVU2Hr1G063910.1	LRR receptor-like serine/threonine-protein kinase RPK2	AT3G02130	AT3G02130.1 | Symbols: RPK2, TOAD2, CLI1 | receptor-like protein kinase 2 | chr3:380726-384181 FORWARD LENGTH=1151	GO:0010152;GO:0010073;GO:0004672;GO:0048508;GO:0006468;GO:0009945;GO:0009846;GO:0005886;GO:0009414;GO:0009942;GO:0009409;GO:0005515;GO:0048653;GO:0009808;GO:0016301;GO:0106311;GO:0106310;	pollen maturation;meristem maintenance;protein kinase activity;embryonic meristem development;protein phosphorylation;radial axis specification;pollen germination;plasma membrane;response to water deprivation;longitudinal axis specification;response to cold;protein binding;anther development;lignin metabolic process;kinase activity;protein threonine kinase activity;protein serine kinase activity;	LOC_Os03g54900	LOC_Os03g54900.1 protein|phytosulfokine receptor precursor, putative, expressed	GO:0009790;GO:0019748;GO:0007275;GO:0007165;GO:0009791;GO:0006464;GO:0009856;GO:0006950;GO:0000003;GO:0005886;GO:0009987;GO:0000166;GO:0009628;GO:0009908;GO:0016043;GO:0016301;	embryo development;secondary metabolic process;multicellular organismal development;signal transduction;post-embryonic development;protein modification process;pollination;response to stress;reproduction;plasma membrane;cellular process;nucleotide binding;response to abiotic stimulus;flower development;cellular component organization;kinase activity;	BW111-BW	0.00948924	1.30675	up-regulated	BW122-BW	0.0156686	1.02233	up-regulated
BART1_0-p35312	HORVU5Hr1G045780	chr5H	354894173	354895183	HORVU5Hr1G045780.1	Zinc finger protein 1	NA	NA	NA	NA	LOC_Os03g60570	LOC_Os03g60570.1 protein|ZOS3-22 - C2H2 zinc finger protein, expressed	GO:0003676;GO:0003700;GO:0009058;GO:0005488;GO:0006139;GO:0005622;	nucleic acid binding;sequence-specific DNA binding transcription factor activity;biosynthetic process;binding;nucleobase, nucleoside, nucleotide and nucleic acid metabolic process;intracellular;	BW111-BW	0.00980051	-2.52012	down-regulated	BW122-BW	0.00144461	-3.3847	down-regulated
BART1_0-p56870	HORVU7Hr1G116780	chr7H	644139179	644259414	HORVU7Hr1G116780.2		AT3G59080	AT3G59080.1 | Symbols: | Eukaryotic aspartyl protease family protein | chr3:21836812-21838419 FORWARD LENGTH=535	GO:0005576;	extracellular region;	LOC_Os02g21040	LOC_Os02g21040.1 protein|aspartic proteinase nepenthesin precursor, putative, expressed	GO:0005623;GO:0003677;GO:0019538;GO:0016787;	cell;DNA binding;protein metabolic process;hydrolase activity;	BW111-BW	0.00985865	-1.43335	down-regulated	BW122-BW	0.000973713	-1.83013	down-regulated
BART1_0-p56870	HORVU7Hr1G116810	chr7H	644219929	644221505	HORVU7Hr1G116810.3		AT3G59080	AT3G59080.1 | Symbols: | Eukaryotic aspartyl protease family protein | chr3:21836812-21838419 FORWARD LENGTH=535	GO:0005576;	extracellular region;	LOC_Os02g21040	LOC_Os02g21040.1 protein|aspartic proteinase nepenthesin precursor, putative, expressed	GO:0005623;GO:0003677;GO:0019538;GO:0016787;	cell;DNA binding;protein metabolic process;hydrolase activity;	BW111-BW	0.00985865	-1.43335	down-regulated	BW122-BW	0.000973713	-1.83013	down-regulated
BART1_0-p32126	HORVU4Hr1G090720	chr4H	645950575	645970388	HORVU4Hr1G090720.2	NA	NA	NA	NA	NA	NA	NA	NA	NA	BW111-BW	0.00991387	-1.03123	down-regulated	BW122-BW	0.000418401	-1.47482	down-regulated
BART1_0-p27402	HORVU4Hr1G018980	chr4H	88020175	88020812	HORVU4Hr1G018980.1	NA	NA	NA	NA	NA	NA	NA	NA	NA	BW111-BW	0.00993714	-1.09942	down-regulated	NA	NA	NA	NA
BART1_0-p33926	HORVU5Hr1G024400	chr5H	131276281	131284251	HORVU5Hr1G024400.18	protein SAR DEFICIENT 1	NA	NA	NA	NA	LOC_Os12g36110	LOC_Os12g36110.1 protein|calmodulin binding protein, putative, expressed	GO:0008150;GO:0005515;GO:0005575;	biological_process;protein binding;cellular_component;	BW111-BW	0.0101694	-1.1137	down-regulated	BW122-BW	0.0017845	-1.23898	down-regulated
BART1_0-p36196	HORVU5Hr1G058710	chr5H	457800343	457801405	HORVU5Hr1G058710.1	NA	NA	NA	NA	NA	NA	NA	NA	NA	BW111-BW	0.0103258	1.15078	up-regulated	NA	NA	NA	NA
BART1_0-p36268	HORVU5Hr1G059430	chr5H	464320300	464336491	HORVU5Hr1G059430.56	NA	NA	NA	NA	NA	NA	NA	NA	NA	BW111-BW	0.0103621	-1.63425	down-regulated	NA	NA	NA	NA
BART1_0-p15865	HORVU2Hr1G116300	chr2H	737521034	737662117	HORVU2Hr1G116300.5	CEL I mismatch endonuclease	AT1G11190	AT1G11190.1 | Symbols: BFN1, ENDO1 | bifunctional nuclease i | chr1:3750338-3752696 REVERSE LENGTH=305	GO:0090502;GO:0003676;GO:0006308;GO:0008309;GO:0004519;GO:0010150;GO:0080187;GO:0016891;GO:0043765;GO:0005576;GO:0000014;GO:0004521;	RNA phosphodiester bond hydrolysis, endonucleolytic;nucleic acid binding;DNA catabolic process;double-stranded DNA exodeoxyribonuclease activity;endonuclease activity;leaf senescence;floral organ senescence;endoribonuclease activity, producing 5'-phosphomonoesters;T/G mismatch-specific endonuclease activity;extracellular region;single-stranded DNA endodeoxyribonuclease activity;endoribonuclease a…	LOC_Os04g54390	LOC_Os04g54390.1 protein|nuclease PA3, putative, expressed	GO:0003676;GO:0005623;GO:0009056;GO:0004518;GO:0008152;GO:0006259;	nucleic acid binding;cell;catabolic process;nuclease activity;metabolic process;DNA metabolic process;	BW111-BW	0.0104302	-1.12127	down-regulated	BW122-BW	0.000514666	-1.58038	down-regulated
BART1_0-p29965	HORVU4Hr1G061020	chr4H	511962907	511964617	HORVU4Hr1G061020.5	Very-long-chain 3-oxoacyl-CoA reductase 1-like	AT1G67730	AT1G67730.1 | Symbols: YBR159, KCR1, ATKCR1 | beta-ketoacyl reductase 1 | chr1:25391676-25393365 FORWARD LENGTH=318	GO:0102339;GO:0009507;GO:0005515;GO:0009793;GO:0005739;GO:0102342;GO:0042761;GO:0005783;GO:0018454;GO:0045703;GO:0102341;GO:0102340;	3-oxo-arachidoyl-CoA reductase activity;chloroplast;protein binding;embryo development ending in seed dormancy;mitochondrion;3-oxo-cerotoyl-CoA reductase activity;very long-chain fatty acid biosynthetic process;endoplasmic reticulum;acetoacetyl-CoA reductase activity;ketoreductase activity;3-oxo-lignoceroyl-CoA reductase activity;3-oxo-behenoyl-CoA reductase activity;	LOC_Os06g19530	LOC_Os06g19530.1 protein|oxidoreductase, short chain dehydrogenase/reductase family, putative, expressed	GO:0009790;GO:0007275;GO:0003824;GO:0016020;GO:0008152;GO:0006629;GO:0005783;GO:0009058;GO:0009987;	embryo development;multicellular organismal development;catalytic activity;membrane;metabolic process;lipid metabolic process;endoplasmic reticulum;biosynthetic process;cellular process;	BW111-BW	0.0107964	-1.12164	down-regulated	BW122-BW	0.000661609	-1.53721	down-regulated
BART1_0-p18013	HORVU3Hr1G012800	chr3H	27747955	27753981	HORVU3Hr1G012800.4	Disease resistance RPP13-like protein 4	AT3G46730	AT3G46730.1 | Symbols: | NB-ARC domain-containing disease resistance protein | chr3:17213069-17215612 REVERSE LENGTH=847	GO:0043531;	ADP binding;	LOC_Os11g45050	LOC_Os11g45050.1 protein|NBS-LRR disease resistance protein, putative, expressed	GO:0005515;GO:0006950;	protein binding;response to stress;	BW111-BW	0.0109171	-1.07792	down-regulated	NA	NA	NA	NA
BART1_0-p17255	HORVU3Hr1G004070	chr3H	10915808	10916979	HORVU3Hr1G004070.1	Bowman-Birk type trypsin inhibitor	NA	NA	NA	NA	NA	NA	NA	NA	BW111-BW	0.0110553	2.12038	up-regulated	BW122-BW	0.00013148	3.1382	up-regulated
BART1_0-p13721	HORVU2Hr1G092030	chr2H	650452493	650457428	HORVU2Hr1G092030.14	Secondary wall NAC master switch	AT1G12260	AT1G12260.1 | Symbols: VND4, EMB2749, ANAC007, NAC007 | NAC 007 | chr1:4163058-4164486 REVERSE LENGTH=395	GO:0003677;GO:0005634;GO:0003700;GO:0005515;GO:0009793;GO:0006355;GO:0000976;GO:0043565;GO:1901348;GO:0048759;	DNA binding;nucleus;DNA-binding transcription factor activity;protein binding;embryo development ending in seed dormancy;regulation of transcription, DNA-templated;transcription cis-regulatory region binding;sequence-specific DNA binding;positive regulation of secondary cell wall biogenesis;xylem vessel member cell differentiation;	LOC_Os02g42970	LOC_Os02g42970.1 protein|NAC domain containing protein, putative, expressed	GO:0009790;GO:0003700;GO:0009791;GO:0009058;GO:0006139;GO:0000003;	embryo development;sequence-specific DNA binding transcription factor activity;post-embryonic development;biosynthetic process;nucleobase, nucleoside, nucleotide and nucleic acid metabolic process;reproduction;	BW111-BW	0.0110651	-2.22535	down-regulated	BW122-BW	0.00431522	-2.10178	down-regulated
BART1_0-p17091	HORVU3Hr1G002040	chr3H	4143676	4149573	HORVU3Hr1G002040.1	Fatty acyl-CoA reductase	AT5G22500	AT5G22500.1 | Symbols: FAR1 | fatty acid reductase 1 | chr5:7470541-7473916 FORWARD LENGTH=491	GO:0009507;GO:0009651;GO:0043231;GO:0102965;GO:0009611;GO:0050062;GO:0035336;GO:0010345;GO:0005886;GO:0080019;	chloroplast;response to salt stress;intracellular membrane-bounded organelle;alcohol-forming fatty acyl-CoA reductase activity;response to wounding;long-chain-fatty-acyl-CoA reductase activity;long-chain fatty-acyl-CoA metabolic process;suberin biosynthetic process;plasma membrane;fatty-acyl-CoA reductase (alcohol-forming) activity;	LOC_Os08g20200	LOC_Os08g20200.1 protein|male sterility protein, putative, expressed	GO:0019748;GO:0009628;GO:0003824;GO:0007275;GO:0008152;GO:0006629;GO:0009058;GO:0006950;GO:0009987;GO:0007049;GO:0009536;	secondary metabolic process;response to abiotic stimulus;catalytic activity;multicellular organismal development;metabolic process;lipid metabolic process;biosynthetic process;response to stress;cellular process;cell cycle;plastid;	BW111-BW	0.011123	-1.08148	down-regulated	BW122-BW	5.85455e-05	-2.97728	down-regulated
BART1_0-p55782	HORVU7Hr1G103550	chr7H	613736837	613738526	HORVU7Hr1G103550.4	Polyubiquitin	AT4G05050	AT4G05050.3 | Symbols: UBQ11 | ubiquitin 11 | chr4:2588271-2588960 REVERSE LENGTH=229	GO:0005634;GO:0031625;GO:0005737;GO:0003729;GO:0005829;GO:0031386;GO:0019941;GO:0005622;GO:0006511;GO:0016567;	nucleus;ubiquitin protein ligase binding;cytoplasm;mRNA binding;cytosol;protein tag;modification-dependent protein catabolic process;intracellular anatomical structure;ubiquitin-dependent protein catabolic process;protein ubiquitination;	LOC_Os06g46770	LOC_Os06g46770.6 protein|ubiquitin family protein, putative, expressed	GO:0008150;GO:0006464;	biological_process;protein modification process;	BW111-BW	0.0113455	1.00525	up-regulated	NA	NA	NA	NA
BART1_0-p08756	HORVU2Hr1G023540	chr2H	70530693	70531009	HORVU2Hr1G023540.1	NA	NA	NA	NA	NA	NA	NA	NA	NA	BW111-BW	0.0113957	-1.13615	down-regulated	BW122-BW	0.00328961	-1.15087	down-regulated
BART1_0-p39141	HORVU5Hr1G096480	chr5H	601449210	601450797	HORVU5Hr1G096480.1	RING-H2 finger protein ATL3	NA	NA	NA	NA	LOC_Os03g28080	LOC_Os03g28080.1 protein|ring-H2 zinc finger protein, putative, expressed	GO:0005488;	binding;	BW111-BW	0.0113957	1.1141	up-regulated	NA	NA	NA	NA
BART1_0-p00262	HORVU1Hr1G002890	chr1H	5935340	5937561	HORVU1Hr1G002890.1	Phenolic glucoside malonyltransferase 2	NA	NA	NA	NA	LOC_Os02g28170	LOC_Os02g28170.1 protein|transferase family protein, putative, expressed	GO:0008150;GO:0008152;GO:0005829;GO:0016740;	biological_process;metabolic process;cytosol;transferase activity;	BW111-BW	0.0113994	-1.58061	down-regulated	BW122-BW	0.000305895	-3.08844	down-regulated
BART1_0-p26785	HORVU4Hr1G010150	chr4H	30206352	30209103	HORVU4Hr1G010150.6	[Protein-PII] uridylyltransferase	AT5G65890	AT5G65890.1 | Symbols: ACR1 | ACT domain repeat 1 | chr5:26355701-26357721 FORWARD LENGTH=477	GO:0005634;GO:0016597;	nucleus;amino acid binding;	LOC_Os03g51990	LOC_Os03g51990.1 protein|ACT domain containing protein, expressed	GO:0008152;GO:0005829;GO:0005488;	metabolic process;cytosol;binding;	BW111-BW	0.0114525	1.04788	up-regulated	NA	NA	NA	NA
BART1_0-p52291	HORVU7Hr1G052800	chr7H	203224790	203227407	HORVU7Hr1G052800.3	NA	NA	NA	NA	NA	NA	NA	NA	NA	BW111-BW	0.0114788	-1.03848	down-regulated	NA	NA	NA	NA
BART1_0-p46356	HORVU6Hr1G071100	chr6H	495550890	495552000	HORVU6Hr1G071100.1	Major DNA-binding protein	NA	NA	NA	NA	LOC_Os02g48850	LOC_Os02g48850.1 protein|plant-specific domain TIGR01615 family protein, expressed	GO:0008150;GO:0005575;GO:0003674;	biological_process;cellular_component;molecular_function;	BW111-BW	0.0114986	-2.12201	down-regulated	BW122-BW	0.0011581	-2.96093	down-regulated
BART1_0-p41632	HORVU6Hr1G000720	chr6H	2091783	2217980	HORVU6Hr1G000720.1	Leaf-specific thionin	NA	NA	NA	NA	NA	NA	NA	NA	BW111-BW	0.011622	-5.52814	down-regulated	NA	NA	NA	NA
BART1_0-p33783	HORVU5Hr1G022500	chr5H	113910425	113918702	HORVU5Hr1G022500.1	Putative glycerol-3-phosphate acyltransferase 3	NA	NA	NA	NA	NA	NA	NA	NA	BW111-BW	0.0116416	-1.52232	down-regulated	BW122-BW	0.000160896	-3.7085	down-regulated
BART1_0-p05771	HORVU1Hr1G082940	chr1H	530793956	530796676	HORVU1Hr1G082940.1	Phospholipase D	AT3G15730	AT3G15730.1 | Symbols: PLDALPHA1, PLD | phospholipase D alpha 1 | chr3:5330835-5333474 FORWARD LENGTH=810	GO:0005096;GO:0009395;GO:0004630;GO:0070290;GO:0009845;GO:0005886;GO:0009789;GO:0006631;GO:0004620;GO:0005546;GO:0005634;GO:0009507;GO:0009738;GO:0005515;GO:0046470;GO:0009737;GO:0009506;GO:0010119;GO:0005509;GO:0005739;GO:0016020;GO:0010358;GO:0005829;GO:0030136;	GTPase activator activity;phospholipid catabolic process;phospholipase D activity;N-acylphosphatidylethanolamine-specific phospholipase D activity;seed germination;plasma membrane;positive regulation of abscisic acid-activated signaling pathway;fatty acid metabolic process;phospholipase activity;phosphatidylinositol-4,5-bisphosphate binding;nucleus;chloroplast;abscisic acid-activated signaling pa…	LOC_Os03g27370	LOC_Os03g27370.1 protein|phospholipase D, putative, expressed	GO:0008150;GO:0007165;GO:0008152;GO:0009791;GO:0008289;GO:0005575;GO:0009987;GO:0005886;GO:0009536;GO:0005634;GO:0005515;GO:0005737;GO:0016020;GO:0006629;GO:0005739;GO:0009719;GO:0005829;GO:0016787;	biological_process;signal transduction;metabolic process;post-embryonic development;lipid binding;cellular_component;cellular process;plasma membrane;plastid;nucleus;protein binding;cytoplasm;membrane;lipid metabolic process;mitochondrion;response to endogenous stimulus;cytosol;hydrolase activity;	BW111-BW	0.0116659	1.80941	up-regulated	NA	NA	NA	NA
BART1_0-p12720	HORVU2Hr1G079580	chr2H	575653363	575655514	HORVU2Hr1G079580.3	NA	NA	NA	NA	NA	NA	NA	NA	NA	BW111-BW	0.0117212	-1.41086	down-regulated	BW122-BW	0.00364215	-1.41802	down-regulated
BART1_0-p60423	HORVU0Hr1G040410	chrUn	249676973	249679939	HORVU0Hr1G040410.1	Calmodulin-binding protein 25-like	NA	NA	NA	NA	LOC_Os07g48710	LOC_Os07g48710.1 protein|VQ domain containing protein, putative, expressed	no GO annotation available		BW111-BW	0.011957	-1.24654	down-regulated	BW122-BW	0.00384174	-1.23905	down-regulated
BART1_0-p12478	HORVU2Hr1G072930	chr2H	525333661	525343114	HORVU2Hr1G072930.3	NA	NA	NA	NA	NA	NA	NA	NA	NA	BW111-BW	0.0119723	1.20601	up-regulated	NA	NA	NA	NA
BART1_0-p12478	HORVU2Hr1G072990	chr2H	525353082	525353628	HORVU2Hr1G072990.1	NA	NA	NA	NA	NA	NA	NA	NA	NA	BW111-BW	0.0119723	1.20601	up-regulated	NA	NA	NA	NA
BART1_0-p08310	HORVU2Hr1G018390	chr2H	46852435	46854427	HORVU2Hr1G018390.1	Peroxidase	AT5G05340	AT5G05340.1 | Symbols: | Peroxidase superfamily protein | chr5:1579142-1580819 REVERSE LENGTH=324	GO:0006979;GO:0005515;GO:0009809;GO:1901430;GO:0005618;GO:0048046;GO:0005794;GO:0009505;GO:0005576;GO:0010089;GO:0020037;	response to oxidative stress;protein binding;lignin biosynthetic process;positive regulation of syringal lignin biosynthetic process;cell wall;apoplast;Golgi apparatus;plant-type cell wall;extracellular region;xylem development;heme binding;	LOC_Os07g48060	LOC_Os07g48060.1 protein|peroxidase precursor, putative, expressed	GO:0005515;GO:0003824;GO:0005618;GO:0008152;GO:0005829;GO:0005576;GO:0006950;	protein binding;catalytic activity;cell wall;metabolic process;cytosol;extracellular region;response to stress;	BW111-BW	0.0122442	-1.18562	down-regulated	BW122-BW	0.000106033	-2.98384	down-regulated
BART1_0-p21250	HORVU3Hr1G059130	chr3H	447064974	447070639	HORVU3Hr1G059130.8	Serine/threonine protein kinase	AT5G53450	AT5G53450.1 | Symbols: ORG1 | OBP3-responsive gene 1 | chr5:21689204-21692242 FORWARD LENGTH=670	GO:0005524;GO:0005634;GO:0008353;GO:0005739;GO:0016592;GO:0004672;GO:0004693;GO:0006468;	ATP binding;nucleus;RNA polymerase II CTD heptapeptide repeat kinase activity;mitochondrion;mediator complex;protein kinase activity;cyclin-dependent protein serine/threonine kinase activity;protein phosphorylation;	LOC_Os01g46720	LOC_Os01g46720.1 protein|expressed protein	GO:0000166;GO:0008152;GO:0006464;GO:0005198;GO:0016301;GO:0009987;GO:0009536;	nucleotide binding;metabolic process;protein modification process;structural molecule activity;kinase activity;cellular process;plastid;	BW111-BW	0.0124419	-1.36951	down-regulated	BW122-BW	0.000632563	-2.02699	down-regulated
BART1_0-p57763	HORVU0Hr1G004420	chrUn	25451052	25451859	HORVU0Hr1G004420.1	NA	NA	NA	NA	NA	NA	NA	NA	NA	BW111-BW	0.0124669	1.10255	up-regulated	NA	NA	NA	NA
BART1_0-p56659	HORVU7Hr1G114000	chr7H	638639425	638704103	HORVU7Hr1G114000.2		AT3G43600	AT3G43600.1 | Symbols: AAO2, AO3, atAO-2, AOgamma, AtAO3 | aldehyde oxidase 2 | chr3:15512778-15517375 REVERSE LENGTH=1321	GO:0071949;GO:0009507;GO:0005506;GO:0016491;GO:0009055;GO:0005829;GO:0004031;GO:0050302;	FAD binding;chloroplast;iron ion binding;oxidoreductase activity;electron transfer activity;cytosol;aldehyde oxidase activity;indole-3-acetaldehyde oxidase activity;	LOC_Os07g18120	LOC_Os07g18120.1 protein|aldehyde oxidase, putative, expressed	GO:0005515;GO:0003824;GO:0008152;GO:0006629;GO:0005829;GO:0009058;GO:0009987;	protein binding;catalytic activity;metabolic process;lipid metabolic process;cytosol;biosynthetic process;cellular process;	BW111-BW	0.0126379	-1.69321	down-regulated	BW122-BW	0.000502335	-3.15372	down-regulated
BART1_0-p03103	HORVU1Hr1G046630	chr1H	341763204	341772442	HORVU1Hr1G046630.46	Valine--tRNA ligase mitochondrial 1	AT1G14610	AT1G14610.1 | Symbols: TWN2, VALRS | valyl-tRNA synthetase / valine--tRNA ligase (VALRS) | chr1:5008502-5014486 REVERSE LENGTH=1108	GO:0004832;GO:0009507;GO:0006438;GO:0009793;GO:0005739;GO:0002161;GO:0005829;GO:0005576;	valine-tRNA ligase activity;chloroplast;valyl-tRNA aminoacylation;embryo development ending in seed dormancy;mitochondrion;aminoacyl-tRNA editing activity;cytosol;extracellular region;	LOC_Os10g36210	LOC_Os10g36210.1 protein|valyl-tRNA synthetase, putative, expressed	GO:0000166;GO:0009790;GO:0003824;GO:0008152;GO:0005739;GO:0009791;GO:0005829;GO:0006139;GO:0000003;GO:0009536;GO:0006412;	nucleotide binding;embryo development;catalytic activity;metabolic process;mitochondrion;post-embryonic development;cytosol;nucleobase, nucleoside, nucleotide and nucleic acid metabolic process;reproduction;plastid;translation;	BW111-BW	0.0126485	-1.16514	down-regulated	NA	NA	NA	NA
BART1_0-p21874	HORVU3Hr1G067910	chr3H	515465431	515478053	HORVU3Hr1G067910.3	Alliin lyase	AT1G34060	AT1G34060.1 | Symbols: | Pyridoxal phosphate (PLP)-dependent transferases superfamily protein | chr1:12396561-12398299 REVERSE LENGTH=463	GO:0016846;GO:0005576;	carbon-sulfur lyase activity;extracellular region;	LOC_Os01g51980	LOC_Os01g51980.1 protein|alliin lyase precursor, putative, expressed	GO:0005623;GO:0003824;GO:0008152;GO:0005488;	cell;catalytic activity;metabolic process;binding;	BW111-BW	0.0127	-1.20773	down-regulated	BW122-BW	0.00614338	-1.09625	down-regulated
BART1_0-p59873	HORVU0Hr1G032600	chrUn	194955800	194956202	HORVU0Hr1G032600.1	NA	NA	NA	NA	NA	NA	NA	NA	NA	BW111-BW	0.0128431	1.12132	up-regulated	NA	NA	NA	NA
BART1_0-p59873	HORVU0Hr1G032620	chrUn	194959211	194960076	HORVU0Hr1G032620.1	NA	NA	NA	NA	NA	NA	NA	NA	NA	BW111-BW	0.0128431	1.12132	up-regulated	NA	NA	NA	NA
BART1_0-p59873	HORVU0Hr1G032640	chrUn	194962212	194962402	HORVU0Hr1G032640.1	NA	NA	NA	NA	NA	NA	NA	NA	NA	BW111-BW	0.0128431	1.12132	up-regulated	NA	NA	NA	NA
BART1_0-p37383	HORVU5Hr1G074660	chr5H	544618804	544677350	HORVU5Hr1G074660.9	Pumilio homolog 5	AT3G20250	AT3G20250.1 | Symbols: APUM5, PUM5 | pumilio 5 | chr3:7059098-7062660 REVERSE LENGTH=961	GO:0010608;GO:0061158;GO:0009651;GO:0005737;GO:0009819;GO:0003727;GO:0006970;GO:0003729;GO:0005829;GO:0051607;GO:0000325;	posttranscriptional regulation of gene expression;3'-UTR-mediated mRNA destabilization;response to salt stress;cytoplasm;drought recovery;single-stranded RNA binding;response to osmotic stress;mRNA binding;cytosol;defense response to virus;plant-type vacuole;	LOC_Os08g40830	LOC_Os08g40830.3 protein|pumilio domain-containing protein PPD1, putative, expressed	GO:0003723;GO:0005829;GO:0005488;GO:0005773;	RNA binding;cytosol;binding;vacuole;	BW111-BW	0.0129376	-1.08119	down-regulated	NA	NA	NA	NA
BART1_0-p31063	HORVU4Hr1G076480	chr4H	600669732	600670775	HORVU4Hr1G076480.3	Germin	AT1G10460	AT1G10460.1 | Symbols: GLP7 | germin-like protein 7 | chr1:3439578-3440231 REVERSE LENGTH=217	GO:0005618;GO:0030145;GO:0005576;GO:0006950;	cell wall;manganese ion binding;extracellular region;response to stress;	LOC_Os03g08150	LOC_Os03g08150.1 protein|Cupin domain containing protein, expressed	GO:0008150;GO:0005576;GO:0005488;GO:0003674;	biological_process;extracellular region;binding;molecular_function;	BW111-BW	0.0131499	-1.90636	down-regulated	BW122-BW	0.0136847	-1.43292	down-regulated
BART1_0-p40440	HORVU5Hr1G112060	chr5H	638106772	638158996	HORVU5Hr1G112060.2	Leaf-specific thionin	NA	NA	NA	NA	LOC_Os06g32240	LOC_Os06g32240.1 protein|THION9 - Plant thionin family protein precursor, expressed	GO:0005623;GO:0005102;GO:0006950;	cell;receptor binding;response to stress;	BW111-BW	0.0132302	-3.69875	down-regulated	NA	NA	NA	NA
BART1_0-p05105	HORVU1Hr1G074290	chr1H	507585718	507588556	HORVU1Hr1G074290.5	NA	NA	NA	NA	NA	NA	NA	NA	NA	BW111-BW	0.0132728	1.05027	up-regulated	BW122-BW	0.00594498	1.00818	up-regulated
BART1_0-p25339	HORVU3Hr1G110330	chr3H	681331836	681334081	HORVU3Hr1G110330.1	Phospholipase A1-Igamma1 chloroplastic	AT1G06800	AT1G06800.1 | Symbols: PLA-I{gamma}1 | alpha/beta-Hydrolases superfamily protein | chr1:2089538-2091443 REVERSE LENGTH=515	GO:0009507;GO:0006629;GO:0004806;GO:0008970;GO:0005576;GO:0047714;GO:0004620;	chloroplast;lipid metabolic process;triglyceride lipase activity;phospholipase A1 activity;extracellular region;galactolipase activity;phospholipase activity;	LOC_Os05g32380	LOC_Os05g32380.1 protein|phospholipase, putative, expressed	GO:0008152;GO:0006629;GO:0009536;GO:0016787;	metabolic process;lipid metabolic process;plastid;hydrolase activity;	BW111-BW	0.0133024	-2.1673	down-regulated	NA	NA	NA	NA
BART1_0-p48102	HORVU6Hr1G094070	chr6H	580463187	580468110	HORVU6Hr1G094070.1	NA	NA	NA	NA	NA	NA	NA	NA	NA	BW111-BW	0.013417	-2.03932	down-regulated	BW122-BW	0.00242371	-2.36393	down-regulated
BART1_0-p60197	HORVU0Hr1G037040	chrUn	230980238	230981065	HORVU0Hr1G037040.2	NA	NA	NA	NA	NA	NA	NA	NA	NA	BW111-BW	0.0135445	1.07703	up-regulated	NA	NA	NA	NA
BART1_0-p10021	HORVU2Hr1G039220	chr2H	187517718	187518159	HORVU2Hr1G039220.1	NA	NA	NA	NA	NA	NA	NA	NA	NA	BW111-BW	0.013619	1.14429	up-regulated	NA	NA	NA	NA
BART1_0-p10021	HORVU2Hr1G039300	chr2H	187539190	187539694	HORVU2Hr1G039300.1	NA	NA	NA	NA	NA	NA	NA	NA	NA	BW111-BW	0.013619	1.14429	up-regulated	NA	NA	NA	NA
BART1_0-p32530	HORVU5Hr1G005290	chr5H	8764295	8765150	HORVU5Hr1G005290.1	NA	NA	NA	NA	NA	NA	NA	NA	NA	BW111-BW	0.0137342	-2.30388	down-regulated	BW122-BW	0.00113088	-4.56709	down-regulated
BART1_0-p59786	HORVU0Hr1G031580	chrUn	187442630	187444084	HORVU0Hr1G031580.1		NA	NA	NA	NA	NA	NA	NA	NA	BW111-BW	0.0138872	-5.95215	down-regulated	BW122-BW	0.00488152	-5.01135	down-regulated
BART1_0-p07711	HORVU2Hr1G011300	chr2H	22589198	22598385	HORVU2Hr1G011300.4	LZ-NBS-LRR class RGA	NA	NA	NA	NA	LOC_Os11g34920	LOC_Os11g34920.1 protein|stripe rust resistance protein Yr10, putative, expressed	GO:0000166;GO:0005575;GO:0006950;	nucleotide binding;cellular_component;response to stress;	BW111-BW	0.0139317	-1.12888	down-regulated	BW122-BW	0.00532234	-1.09033	down-regulated
BART1_0-p03527	HORVU1Hr1G052980	chr1H	391654087	391655600	HORVU1Hr1G052980.1	Pollen Ole e 1 allergen and extensin family protein	NA	NA	NA	NA	LOC_Os10g39890	LOC_Os10g39890.1 protein|POEI31 - Pollen Ole e I allergen and extensin family protein precursor, putative, expressed	GO:0005623;GO:0008150;GO:0003674;	cell;biological_process;molecular_function;	BW111-BW	0.0139829	-1.88505	down-regulated	BW122-BW	0.000407727	-4.40412	down-regulated
BART1_0-p43705	HORVU6Hr1G028790	chr6H	115444384	115446684	HORVU6Hr1G028790.1	WRKY transcription factor	AT1G80840	AT1G80840.1 | Symbols: WRKY40, ATWRKY40 | WRKY DNA-binding protein 40 | chr1:30383834-30385356 FORWARD LENGTH=302	GO:0005634;GO:0002237;GO:0003700;GO:0005515;GO:0045892;GO:0050691;GO:0009611;GO:0000976;GO:0009751;GO:0050832;GO:0031347;GO:0042742;	nucleus;response to molecule of bacterial origin;DNA-binding transcription factor activity;protein binding;negative regulation of transcription, DNA-templated;regulation of defense response to virus by host;response to wounding;transcription cis-regulatory region binding;response to salicylic acid;defense response to fungus;regulation of defense response;defense response to bacterium;	LOC_Os02g08440	LOC_Os02g08440.1 protein|WRKY71, expressed	GO:0009607;GO:0005634;GO:0008150;GO:0003700;GO:0005515;GO:0009058;GO:0006139;GO:0006950;	response to biotic stimulus;nucleus;biological_process;sequence-specific DNA binding transcription factor activity;protein binding;biosynthetic process;nucleobase, nucleoside, nucleotide and nucleic acid metabolic process;response to stress;	BW111-BW	0.0142663	-1.54187	down-regulated	BW122-BW	0.000601656	-2.82453	down-regulated
BART1_0-p36195	HORVU5Hr1G058690	chr5H	457796513	457800039	HORVU5Hr1G058690.1	NA	NA	NA	NA	NA	NA	NA	NA	NA	BW111-BW	0.0143511	1.10418	up-regulated	NA	NA	NA	NA
BART1_0-p36195	HORVU5Hr1G058720	chr5H	457807510	457809007	HORVU5Hr1G058720.1	NA	NA	NA	NA	NA	NA	NA	NA	NA	BW111-BW	0.0143511	1.10418	up-regulated	NA	NA	NA	NA
BART1_0-p14106	HORVU2Hr1G096140	chr2H	673180637	673183293	HORVU2Hr1G096140.2	BZIP transcription factor	AT4G35240	AT4G35240.2 | Symbols: | Protein of unknown function (DUF630 and DUF632) | chr4:16761334-16764324 REVERSE LENGTH=865	GO:0005634;	nucleus;	LOC_Os04g47480	LOC_Os04g47480.1 protein|DUF630/DUF632 domains containing protein, putative, expressed	GO:0006464;GO:0009058;GO:0005886;	protein modification process;biosynthetic process;plasma membrane;	BW111-BW	0.0143581	4.97965	up-regulated	BW122-BW	0.0181626	4.11499	up-regulated
BART1_0-p27943	HORVU4Hr1G027180	chr4H	165585311	165588617	HORVU4Hr1G027180.1	Proline transporter like	AT2G39890	AT2G39890.2 | Symbols: PROT1, ATPROT1 | proline transporter 1 | chr2:16656022-16658202 FORWARD LENGTH=442	GO:0005737;GO:0015193;GO:0015171;GO:0015824;GO:0005886;	cytoplasm;L-proline transmembrane transporter activity;amino acid transmembrane transporter activity;proline transport;plasma membrane;	LOC_Os07g01090	LOC_Os07g01090.1 protein|transmembrane amino acid transporter protein, putative, expressed	GO:0016020;GO:0006810;GO:0005215;GO:0009987;GO:0005886;	membrane;transport;transporter activity;cellular process;plasma membrane;	BW111-BW	0.0144017	-1.08691	down-regulated	BW122-BW	0.000109773	-2.58248	down-regulated
BART1_0-p28958	HORVU4Hr1G045380	chr4H	361525936	361528755	HORVU4Hr1G045380.2	NA	NA	NA	NA	NA	NA	NA	NA	NA	BW111-BW	0.0145124	1.68798	up-regulated	NA	NA	NA	NA
BART1_0-p28958	HORVU4Hr1G045400	chr4H	361530085	361530939	HORVU4Hr1G045400.1	NA	NA	NA	NA	NA	NA	NA	NA	NA	BW111-BW	0.0145124	1.68798	up-regulated	NA	NA	NA	NA
BART1_0-p04822	HORVU1Hr1G070640	chr1H	490702056	490704804	HORVU1Hr1G070640.1	RING-H2 finger protein ATL66	NA	NA	NA	NA	LOC_Os05g39260	LOC_Os05g39260.1 protein|zinc finger, C3HC4 type domain containing protein, expressed	GO:0005488;	binding;	BW111-BW	0.0147895	1.06806	up-regulated	BW122-BW	0.00150105	1.26137	up-regulated
BART1_0-p07102	HORVU2Hr1G004330	chr2H	9740273	9741294	HORVU2Hr1G004330.1	NA	NA	NA	NA	NA	NA	NA	NA	NA	BW111-BW	0.0148296	1.27853	up-regulated	NA	NA	NA	NA
BART1_0-p07102	HORVU2Hr1G004340	chr2H	9740517	9741265	HORVU2Hr1G004340.1	NA	NA	NA	NA	NA	NA	NA	NA	NA	BW111-BW	0.0148296	1.27853	up-regulated	NA	NA	NA	NA
BART1_0-p08357	HORVU2Hr1G018920	chr2H	48894702	48900515	HORVU2Hr1G018920.2	ABC-2 type transporter family protein	AT1G17840	AT1G17840.1 | Symbols: WBC11, ABCG11, DSO, COF1, ATWBC11 | white-brown complex homolog protein 11 | chr1:6142870-6145894 FORWARD LENGTH=703	GO:0080051;GO:0042626;GO:0015245;GO:0055085;GO:0042803;GO:0015562;GO:0009651;GO:0009611;GO:0009897;GO:0042335;GO:0005886;GO:0005634;GO:0005515;GO:0009737;GO:0015908;GO:0010588;GO:0010222;GO:0010345;	cutin transport;ATPase-coupled transmembrane transporter activity;fatty acid transmembrane transporter activity;transmembrane transport;protein homodimerization activity;efflux transmembrane transporter activity;response to salt stress;response to wounding;external side of plasma membrane;cuticle development;plasma membrane;nucleus;protein binding;response to abscisic acid;fatty acid transport;co…	LOC_Os07g18874	LOC_Os07g18874.1 protein|white-brown complex homolog protein 11, putative, expressed	GO:0009628;GO:0009056;GO:0009719;GO:0006810;GO:0006139;GO:0006950;GO:0009987;GO:0005886;GO:0005215;GO:0016787;	response to abiotic stimulus;catabolic process;response to endogenous stimulus;transport;nucleobase, nucleoside, nucleotide and nucleic acid metabolic process;response to stress;cellular process;plasma membrane;transporter activity;hydrolase activity;	BW111-BW	0.0148572	-1.99049	down-regulated	BW122-BW	0.00110177	-3.0196	down-regulated
BART1_0-p12479	HORVU2Hr1G072950	chr2H	525342060	525342445	HORVU2Hr1G072950.1	NA	NA	NA	NA	NA	NA	NA	NA	NA	BW111-BW	0.0148662	1.18733	up-regulated	NA	NA	NA	NA
BART1_0-p12479	HORVU2Hr1G072960	chr2H	525348646	525351998	HORVU2Hr1G072960.1	NA	NA	NA	NA	NA	NA	NA	NA	NA	BW111-BW	0.0148662	1.18733	up-regulated	NA	NA	NA	NA
BART1_0-p59024	HORVU0Hr1G019870	chrUn	104676624	104779071	HORVU0Hr1G019870.3	NA	NA	NA	NA	NA	NA	NA	NA	NA	BW111-BW	0.0149084	1.15668	up-regulated	NA	NA	NA	NA
BART1_0-p39215	HORVU5Hr1G097010	chr5H	602893326	602899111	HORVU5Hr1G097010.3	Putative serine/threonine-protein kinase SIS8	NA	NA	NA	NA	LOC_Os03g28300	LOC_Os03g28300.1 protein|protein kinase domain containing protein, expressed	GO:0006464;GO:0005829;GO:0016301;	protein modification process;cytosol;kinase activity;	BW111-BW	0.0150963	-1.16239	down-regulated	BW122-BW	0.00152796	-1.50654	down-regulated
BART1_0-p30915	HORVU4Hr1G074530	chr4H	594651316	594857494	HORVU4Hr1G074530.5	Amine oxidase	AT4G14940	AT4G14940.1 | Symbols: ATAO1, AO1 | amine oxidase 1 | chr4:8541879-8544304 FORWARD LENGTH=650	GO:0090059;GO:0008131;GO:0009753;GO:0043067;GO:0005576;GO:0009867;GO:0009834;GO:0009308;GO:0048038;GO:0052595;GO:0005507;GO:0052596;GO:0052593;GO:0052594;GO:0005618;	protoxylem development;primary amine oxidase activity;response to jasmonic acid;regulation of programmed cell death;extracellular region;jasmonic acid mediated signaling pathway;plant-type secondary cell wall biogenesis;amine metabolic process;quinone binding;aliphatic-amine oxidase activity;copper ion binding;phenethylamine:oxygen oxidoreductase (deaminating) activity;tryptamine:oxygen oxidoredu…	LOC_Os06g23114	LOC_Os06g23114.1 protein|copper methylamine oxidase precursor, putative, expressed	GO:0005623;GO:0003824;GO:0008152;GO:0005488;	cell;catalytic activity;metabolic process;binding;	BW111-BW	0.0151082	-1.3464	down-regulated	BW122-BW	0.00172675	-1.69588	down-regulated
BART1_0-p56371	HORVU7Hr1G111000	chr7H	632229660	632270232	HORVU7Hr1G111000.4	NA	NA	NA	NA	NA	NA	NA	NA	NA	BW111-BW	0.0152756	-1.02739	down-regulated	BW122-BW	3.94182e-05	-4.44382	down-regulated
BART1_0-p56371	HORVU7Hr1G111010	chr7H	632255217	632257204	HORVU7Hr1G111010.4	NA	NA	NA	NA	NA	NA	NA	NA	NA	BW111-BW	0.0152756	-1.02739	down-regulated	BW122-BW	3.94182e-05	-4.44382	down-regulated
BART1_0-p30107	HORVU4Hr1G063160	chr4H	529392281	529394817	HORVU4Hr1G063160.1	Lateral organ boundaries domain containing protein	AT2G45420	AT2G45420.1 | Symbols: LBD18 | LOB domain-containing protein 18 | chr2:18718601-18720445 FORWARD LENGTH=262	GO:0005634;GO:0005515;GO:0045893;GO:0010089;GO:0009755;GO:0010311;GO:1990110;	nucleus;protein binding;positive regulation of transcription, DNA-templated;xylem development;hormone-mediated signaling pathway;lateral root formation;callus formation;	LOC_Os03g14270	LOC_Os03g14270.1 protein|DUF260 domain containing protein, putative, expressed	GO:0008150;GO:0005634;	biological_process;nucleus;	BW111-BW	0.0153059	-1.34235	down-regulated	BW122-BW	0.00231448	-1.59063	down-regulated
BART1_0-p27343	HORVU4Hr1G018070	chr4H	80865426	80866625	HORVU4Hr1G018070.1	NA	NA	NA	NA	NA	NA	NA	NA	NA	BW111-BW	0.0155972	-1.12543	down-regulated	NA	NA	NA	NA
BART1_0-p13031	HORVU2Hr1G083410	chr2H	605283208	605284296	HORVU2Hr1G083410.1	NA	NA	NA	NA	NA	NA	NA	NA	NA	BW111-BW	0.0156022	-1.28334	down-regulated	BW122-BW	0.00431744	-1.33356	down-regulated
BART1_0-p38433	HORVU5Hr1G087880	chr5H	579958531	579963784	HORVU5Hr1G087880.12	Putative transporter	AT5G65980	AT5G65980.1 | Symbols: | Auxin efflux carrier family protein | chr5:26392444-26394232 FORWARD LENGTH=395	GO:0005789;GO:0055085;GO:0009733;	endoplasmic reticulum membrane;transmembrane transport;response to auxin;	LOC_Os09g38130	LOC_Os09g38130.1 protein|auxin efflux carrier component, putative, expressed	GO:0005623;GO:0016020;GO:0006810;GO:0009987;GO:0005215;	cell;membrane;transport;cellular process;transporter activity;	BW111-BW	0.015619	-1.00709	down-regulated	BW122-BW	5.18681e-05	-3.26375	down-regulated
BART1_0-p59544	HORVU0Hr1G025100	chrUn	127996998	127997120	HORVU0Hr1G025100.1	NA	NA	NA	NA	NA	NA	NA	NA	NA	BW111-BW	0.0159293	2.83146	up-regulated	BW122-BW	0.0268369	2.25252	up-regulated
BART1_0-p59544	HORVU0Hr1G025120	chrUn	127999158	128007172	HORVU0Hr1G025120.1	NA	NA	NA	NA	NA	NA	NA	NA	NA	BW111-BW	0.0159293	2.83146	up-regulated	BW122-BW	0.0268369	2.25252	up-regulated
BART1_0-p59544	HORVU0Hr1G025160	chrUn	128002372	128002720	HORVU0Hr1G025160.1	NA	NA	NA	NA	NA	NA	NA	NA	NA	BW111-BW	0.0159293	2.83146	up-regulated	BW122-BW	0.0268369	2.25252	up-regulated
BART1_0-p59544	HORVU0Hr1G025180	chrUn	128006132	128006404	HORVU0Hr1G025180.1	NA	NA	NA	NA	NA	NA	NA	NA	NA	BW111-BW	0.0159293	2.83146	up-regulated	BW122-BW	0.0268369	2.25252	up-regulated
BART1_0-p59544	HORVU0Hr1G025190	chrUn	128007517	128007744	HORVU0Hr1G025190.1	NA	NA	NA	NA	NA	NA	NA	NA	NA	BW111-BW	0.0159293	2.83146	up-regulated	BW122-BW	0.0268369	2.25252	up-regulated
BART1_0-p30454	HORVU4Hr1G068500	chr4H	565890424	565891299	HORVU4Hr1G068500.1	NA	NA	NA	NA	NA	NA	NA	NA	NA	BW111-BW	0.0159367	-1.11313	down-regulated	BW122-BW	5.1706e-05	-4.12329	down-regulated
BART1_0-p46796	HORVU6Hr1G077610	chr6H	531437092	531439374	HORVU6Hr1G077610.1	Putative RING zinc finger domain superfamily protein	NA	NA	NA	NA	LOC_Os02g52210	LOC_Os02g52210.2 protein|zinc finger, C3HC4 type domain containing protein, expressed	GO:0008150;GO:0009991;GO:0007154;GO:0003824;GO:0016020;GO:0009719;GO:0006464;GO:0005488;	biological_process;response to extracellular stimulus;cell communication;catalytic activity;membrane;response to endogenous stimulus;protein modification process;binding;	BW111-BW	0.0162484	-1.86504	down-regulated	BW122-BW	0.00165963	-2.79479	down-regulated
BART1_0-p41635	HORVU6Hr1G000780	chr6H	2265584	2615089	HORVU6Hr1G000780.2	Leaf-specific thionin	NA	NA	NA	NA	LOC_Os06g31800	LOC_Os06g31800.1 protein|THION2 - Plant thionin family protein precursor, expressed	GO:0005623;GO:0005102;GO:0006950;	cell;receptor binding;response to stress;	BW111-BW	0.0167926	-4.56945	down-regulated	NA	NA	NA	NA
BART1_0-p31608	HORVU4Hr1G083980	chr4H	627028148	627032675	HORVU4Hr1G083980.5	Mechanosensitive ion channel protein 6	AT3G14810	AT3G14810.1 | Symbols: MSL5 | mechanosensitive channel of small conductance-like 5 | chr3:4971223-4974216 REVERSE LENGTH=881	GO:0008381;GO:0005634;GO:0055085;GO:0006820;GO:0005886;	mechanosensitive ion channel activity;nucleus;transmembrane transport;anion transport;plasma membrane;	LOC_Os02g44770	LOC_Os02g44770.1 protein|uncharacterized mscS family protein, putative, expressed	GO:0016020;GO:0006810;GO:0009987;GO:0005886;	membrane;transport;cellular process;plasma membrane;	BW111-BW	0.0168963	-1.47217	down-regulated	BW122-BW	0.000887947	-2.28432	down-regulated
BART1_0-p22687	HORVU3Hr1G078390	chr3H	578100274	578101175	HORVU3Hr1G078390.1	NA	NA	NA	NA	NA	NA	NA	NA	NA	BW111-BW	0.0169978	-5.13473	down-regulated	BW122-BW	0.00464476	-6.93783	down-regulated
BART1_0-p21835	HORVU3Hr1G067400	chr3H	512004006	512096469	HORVU3Hr1G067400.2		AT1G08730	AT1G08730.1 | Symbols: XIC, ATXIC | Myosin family protein with Dil domain | chr1:2779963-2788325 FORWARD LENGTH=1538	GO:0016459;GO:0009860;GO:0030050;GO:0007015;GO:0000146;GO:0003774;GO:0051015;GO:0005634;GO:0051640;GO:0005737;GO:0015629;GO:0031982;GO:0030048;	myosin complex;pollen tube growth;vesicle transport along actin filament;actin filament organization;microfilament motor activity;motor activity;actin filament binding;nucleus;organelle localization;cytoplasm;actin cytoskeleton;vesicle;actin filament-based movement;	LOC_Os05g46030	LOC_Os05g46030.1 protein|myosin head family protein, expressed	GO:0005856;GO:0007275;GO:0008152;GO:0009791;GO:0016043;GO:0030154;GO:0009653;GO:0005575;GO:0009987;GO:0000003;GO:0016049;GO:0003774;	cytoskeleton;multicellular organismal development;metabolic process;post-embryonic development;cellular component organization;cell differentiation;anatomical structure morphogenesis;cellular_component;cellular process;reproduction;cell growth;motor activity;	BW111-BW	0.0172097	-1.30717	down-regulated	BW122-BW	0.00326568	-1.49383	down-regulated
BART1_0-p09391	HORVU2Hr1G031670	chr2H	120741429	120743292	HORVU2Hr1G031670.4	NA	NA	NA	NA	NA	NA	NA	NA	NA	BW111-BW	0.0175048	-1.1049	down-regulated	BW122-BW	0.00155826	-1.46749	down-regulated
BART1_0-p00042	HORVU1Hr1G000440	chr1H	1286405	1370201	HORVU1Hr1G000440.1	Gene encoding jasmonate-induced protein (Fragment)	NA	NA	NA	NA	LOC_Os04g24478	LOC_Os04g24478.1 protein|jasmonate-induced protein, putative, expressed	no GO annotation available		BW111-BW	0.0177222	-1.42857	down-regulated	BW122-BW	0.000228901	1.61333	up-regulated
BART1_0-p51278	HORVU7Hr1G038220	chr7H	95164287	95168362	HORVU7Hr1G038220.1	Silicon transporter	AT5G37820	AT5G37820.1 | Symbols: NIP4;2, NLM5 | NOD26-like intrinsic protein 4;2 | chr5:15050261-15051542 FORWARD LENGTH=283	GO:0015267;GO:0009507;GO:0055085;GO:0005737;GO:0015250;	channel activity;chloroplast;transmembrane transport;cytoplasm;water channel activity;	LOC_Os06g12310	LOC_Os06g12310.1 protein|aquaporin protein, putative, expressed	GO:0016020;GO:0006810;GO:0005215;GO:0009987;	membrane;transport;transporter activity;cellular process;	BW111-BW	0.0178733	-1.49261	down-regulated	BW122-BW	0.00140007	-2.15391	down-regulated
BART1_0-p04271	HORVU1Hr1G063880	chr1H	457757474	457758548	HORVU1Hr1G063880.1	NA	NA	NA	NA	NA	NA	NA	NA	NA	BW111-BW	0.0179174	-1.50054	down-regulated	BW122-BW	0.00364706	-1.6956	down-regulated
BART1_0-p08883	HORVU2Hr1G025230	chr2H	78612276	78618671	HORVU2Hr1G025230.1	Gibberellin receptor GID1L2	AT5G23530	AT5G23530.1 | Symbols: AtCXE18, CXE18 | carboxyesterase 18 | chr5:7933366-7934373 REVERSE LENGTH=335	GO:0005634;GO:0080030;GO:0009860;GO:0052689;GO:0016787;	nucleus;methyl indole-3-acetate esterase activity;pollen tube growth;carboxylic ester hydrolase activity;hydrolase activity;	LOC_Os07g44890	LOC_Os07g44890.1 protein|gibberellin receptor GID1L2, putative, expressed	GO:0007275;GO:0008152;GO:0016043;GO:0030154;GO:0009653;GO:0009856;GO:0016049;GO:0016787;	multicellular organismal development;metabolic process;cellular component organization;cell differentiation;anatomical structure morphogenesis;pollination;cell growth;hydrolase activity;	BW111-BW	0.0179795	-1.44181	down-regulated	BW122-BW	0.0116649	-1.24453	down-regulated
BART1_0-p30760	HORVU4Hr1G072480	chr4H	585199483	585200969	HORVU4Hr1G072480.1	Blue copper-binding protein homolog	NA	NA	NA	NA	LOC_Os09g39940	LOC_Os09g39940.1 protein|plastocyanin-like domain containing protein, putative, expressed	GO:0016020;GO:0005488;GO:0003674;	membrane;binding;molecular_function;	BW111-BW	0.018392	-1.8389	down-regulated	BW122-BW	0.00183328	-2.72506	down-regulated
BART1_0-p20523	HORVU3Hr1G048750	chr3H	337355869	337377111	HORVU3Hr1G048750.1		AT1G22870	AT1G22870.1 | Symbols: | Protein kinase family protein with ARM repeat domain | chr1:8089501-8094173 FORWARD LENGTH=913	GO:0005524;GO:0005737;GO:0004672;GO:0006468;	ATP binding;cytoplasm;protein kinase activity;protein phosphorylation;	NA	NA	NA	NA	BW111-BW	0.018705	-1.10265	down-regulated	NA	NA	NA	NA
BART1_0-p38307	HORVU5Hr1G086520	chr5H	576516336	576518982	HORVU5Hr1G086520.6	Cytokinin riboside 5'-monophosphate phosphoribohydrolase	AT4G35190	AT4G35190.1 | Symbols: | Putative lysine decarboxylase family protein | chr4:16746724-16748090 FORWARD LENGTH=228	GO:0016799;GO:0009691;GO:0005634;GO:0005829;	hydrolase activity, hydrolyzing N-glycosyl compounds;cytokinin biosynthetic process;nucleus;cytosol;	LOC_Os09g37540	LOC_Os09g37540.1 protein|uncharacterized protein PA4923, putative, expressed	GO:0005634;GO:0008150;GO:0005829;GO:0003674;	nucleus;biological_process;cytosol;molecular_function;	BW111-BW	0.0188105	-1.5753	down-regulated	BW122-BW	0.000683816	-2.93723	down-regulated
BART1_0-p06935	HORVU2Hr1G002440	chr2H	5116019	5428753	HORVU2Hr1G002440.16	NA	NA	NA	NA	NA	NA	NA	NA	NA	BW111-BW	0.0188205	-1.87748	down-regulated	NA	NA	NA	NA
BART1_0-p06935	HORVU2Hr1G002500	chr2H	5332106	5337834	HORVU2Hr1G002500.1	NA	NA	NA	NA	NA	NA	NA	NA	NA	BW111-BW	0.0188205	-1.87748	down-regulated	NA	NA	NA	NA
BART1_0-p11518	HORVU2Hr1G062440	chr2H	420443724	420478458	HORVU2Hr1G062440.27	NA	NA	NA	NA	NA	NA	NA	NA	NA	BW111-BW	0.0188627	1.08727	up-regulated	BW122-BW	0.00289494	1.22692	up-regulated
BART1_0-p27304	HORVU4Hr1G017340	chr4H	75931379	75936418	HORVU4Hr1G017340.2	C2 calcium-dependent membrane targeting	AT1G77460	AT1G77460.2 | Symbols: | Armadillo/beta-catenin-like repeat ; C2 calcium/lipid-binding domain (CaLB) protein | chr1:29104378-29111580 FORWARD LENGTH=2136	GO:0052324;GO:0009826;GO:0051211;GO:0010330;GO:0005515;GO:2001006;GO:0072699;GO:0055028;GO:0005886;GO:0005875;GO:0008017;	plant-type cell wall cellulose biosynthetic process;unidimensional cell growth;anisotropic cell growth;cellulose synthase complex;protein binding;regulation of cellulose biosynthetic process;protein localization to cortical microtubule cytoskeleton;cortical microtubule;plasma membrane;microtubule associated complex;microtubule binding;	LOC_Os11g08090	LOC_Os11g08090.1 protein|expressed protein	GO:0008150;GO:0005488;GO:0005575;	biological_process;binding;cellular_component;	BW111-BW	0.0189794	-1.03659	down-regulated	NA	NA	NA	NA
BART1_0-p51672	HORVU7Hr1G043620	chr7H	133699386	133701771	HORVU7Hr1G043620.1	BRASSINOSTEROID INSENSITIVE 1-associated receptor kinase 1, putative	AT2G31880	AT2G31880.1 | Symbols: SOBIR1, EVR | Leucine-rich repeat protein kinase family protein | chr2:13554920-13556845 FORWARD LENGTH=641	GO:0005777;GO:0004713;GO:0031349;GO:0005515;GO:0004714;GO:0010942;GO:0060862;GO:0004674;GO:0106311;GO:0016301;GO:0106310;GO:0005886;	peroxisome;protein tyrosine kinase activity;positive regulation of defense response;protein binding;transmembrane receptor protein tyrosine kinase activity;positive regulation of cell death;negative regulation of floral organ abscission;protein serine/threonine kinase activity;protein threonine kinase activity;kinase activity;protein serine kinase activity;plasma membrane;	LOC_Os06g18000	LOC_Os06g18000.1 protein|protein kinase domain containing protein, expressed	GO:0000166;GO:0009838;GO:0008219;GO:0009908;GO:0007165;GO:0006464;GO:0016301;GO:0006950;GO:0005886;	nucleotide binding;abscission;cell death;flower development;signal transduction;protein modification process;kinase activity;response to stress;plasma membrane;	BW111-BW	0.019162	-1.08788	down-regulated	BW122-BW	0.000436001	-2.01668	down-regulated
BART1_0-p38177	HORVU5Hr1G084700	chr5H	573122182	573123485	HORVU5Hr1G084700.1	Syringolide-induced protein 14-1-1	NA	NA	NA	NA	LOC_Os09g37080	LOC_Os09g37080.1 protein|expressed protein	GO:0008150;GO:0003674;GO:0005886;	biological_process;molecular_function;plasma membrane;	BW111-BW	0.0192154	-1.07054	down-regulated	BW122-BW	0.000441769	-1.9549	down-regulated
BART1_0-p01596	HORVU1Hr1G021000	chr1H	83689654	83727408	HORVU1Hr1G021000.7	NA	NA	NA	NA	NA	NA	NA	NA	NA	BW111-BW	0.0195504	1.13383	up-regulated	BW122-BW	0.016145	1.00076	up-regulated
BART1_0-p15752	HORVU2Hr1G115210	chr2H	734177896	734324956	HORVU2Hr1G115210.1	NA	NA	NA	NA	NA	NA	NA	NA	NA	BW111-BW	0.0202436	-1.72328	down-regulated	BW122-BW	0.0057216	-1.86102	down-regulated
BART1_0-p15752	HORVU2Hr1G115240	chr2H	734188954	734191233	HORVU2Hr1G115240.3	NA	NA	NA	NA	NA	NA	NA	NA	NA	BW111-BW	0.0202436	-1.72328	down-regulated	BW122-BW	0.0057216	-1.86102	down-regulated
BART1_0-p24945	HORVU3Hr1G105620	chr3H	669160745	669168133	HORVU3Hr1G105620.3	Beta-glucanase	AT4G16260	AT4G16260.1 | Symbols: | Glycosyl hydrolase superfamily protein | chr4:9200180-9201441 REVERSE LENGTH=344	GO:0005975;GO:0002215;GO:0099503;GO:0005618;GO:0005739;GO:0000325;GO:0042973;GO:0046658;	carbohydrate metabolic process;defense response to nematode;secretory vesicle;cell wall;mitochondrion;plant-type vacuole;glucan endo-1,3-beta-D-glucosidase activity;anchored component of plasma membrane;	LOC_Os01g71474	LOC_Os01g71474.1 protein|glycosyl hydrolases family 17, putative, expressed	GO:0009607;GO:0009628;GO:0005515;GO:0008152;GO:0005618;GO:0005576;GO:0005773;GO:0006950;GO:0016787;	response to biotic stimulus;response to abiotic stimulus;protein binding;metabolic process;cell wall;extracellular region;vacuole;response to stress;hydrolase activity;	BW111-BW	0.0202456	-1.28141	down-regulated	BW122-BW	0.000765192	-2.17375	down-regulated
BART1_0-p05210	HORVU1Hr1G075820	chr1H	512473415	512475683	HORVU1Hr1G075820.5	Kinesin-related protein3	NA	NA	NA	NA	NA	NA	NA	NA	BW111-BW	0.0203697	-1.29006	down-regulated	BW122-BW	0.0135354	-1.11454	down-regulated
BART1_0-p14305	HORVU2Hr1G098560	chr2H	683736075	683737401	HORVU2Hr1G098560.1	NA	NA	NA	NA	NA	NA	NA	NA	NA	BW111-BW	0.0205097	1.05885	up-regulated	NA	NA	NA	NA
BART1_0-p23128	HORVU3Hr1G083250	chr3H	602640638	602644380	HORVU3Hr1G083250.5	BZIP transcription factor domain containing protein, expressed	NA	NA	NA	NA	NA	NA	NA	NA	BW111-BW	0.0205383	-1.13715	down-regulated	BW122-BW	0.00066469	-1.92294	down-regulated
BART1_0-p30714	HORVU4Hr1G071890	chr4H	582408706	582410136	HORVU4Hr1G071890.2	DRE binding factor	AT4G39780	AT4G39780.1 | Symbols: | Integrase-type DNA-binding superfamily protein | chr4:18458216-18459034 REVERSE LENGTH=272	GO:0005634;GO:0003677;GO:0003700;GO:0005515;GO:0006355;GO:0000976;GO:0043565;	nucleus;DNA binding;DNA-binding transcription factor activity;protein binding;regulation of transcription, DNA-templated;transcription cis-regulatory region binding;sequence-specific DNA binding;	LOC_Os03g09170	LOC_Os03g09170.1 protein|ethylene-responsive transcription factor, putative, expressed	GO:0003677;GO:0005634;GO:0009628;GO:0003700;GO:0005515;GO:0007165;GO:0009719;GO:0030154;GO:0009058;GO:0006139;GO:0006950;GO:0009987;	DNA binding;nucleus;response to abiotic stimulus;sequence-specific DNA binding transcription factor activity;protein binding;signal transduction;response to endogenous stimulus;cell differentiation;biosynthetic process;nucleobase, nucleoside, nucleotide and nucleic acid metabolic process;response to stress;cellular process;	BW111-BW	0.0205383	-1.20534	down-regulated	BW122-BW	0.00210783	-1.58206	down-regulated
BART1_0-p30714	HORVU4Hr1G071900	chr4H	582410324	582411015	HORVU4Hr1G071900.1	DRE binding factor	AT4G39780	AT4G39780.1 | Symbols: | Integrase-type DNA-binding superfamily protein | chr4:18458216-18459034 REVERSE LENGTH=272	GO:0005634;GO:0003677;GO:0003700;GO:0005515;GO:0006355;GO:0000976;GO:0043565;	nucleus;DNA binding;DNA-binding transcription factor activity;protein binding;regulation of transcription, DNA-templated;transcription cis-regulatory region binding;sequence-specific DNA binding;	LOC_Os03g09170	LOC_Os03g09170.1 protein|ethylene-responsive transcription factor, putative, expressed	GO:0003677;GO:0005634;GO:0009628;GO:0003700;GO:0005515;GO:0007165;GO:0009719;GO:0030154;GO:0009058;GO:0006139;GO:0006950;GO:0009987;	DNA binding;nucleus;response to abiotic stimulus;sequence-specific DNA binding transcription factor activity;protein binding;signal transduction;response to endogenous stimulus;cell differentiation;biosynthetic process;nucleobase, nucleoside, nucleotide and nucleic acid metabolic process;response to stress;cellular process;	BW111-BW	0.0205383	-1.20534	down-regulated	BW122-BW	0.00210783	-1.58206	down-regulated
BART1_0-p44515	HORVU6Hr1G041590	chr6H	229159978	229165967	HORVU6Hr1G041590.4	Syntaxin-22	AT5G46860	AT5G46860.1 | Symbols: VAM3, ATVAM3, SYP22, ATSYP22, SGR3 | Syntaxin/t-SNARE family protein | chr5:19012342-19013795 REVERSE LENGTH=268	GO:0061025;GO:0007033;GO:0009660;GO:0030140;GO:0045324;GO:0005484;GO:0005770;GO:0000149;GO:0000325;GO:0006886;GO:0005773;GO:0009959;GO:0009705;GO:0005515;GO:0006906;GO:0048278;GO:0016021;GO:0031201;GO:0012505;GO:0010118;	membrane fusion;vacuole organization;amyloplast organization;trans-Golgi network transport vesicle;late endosome to vacuole transport;SNAP receptor activity;late endosome;SNARE binding;plant-type vacuole;intracellular protein transport;vacuole;negative gravitropism;plant-type vacuole membrane;protein binding;vesicle fusion;vesicle docking;integral component of membrane;SNARE complex;endomembrane …	LOC_Os02g47440	LOC_Os02g47440.1 protein|syntaxin, putative, expressed	GO:0009628;GO:0009606;GO:0005515;GO:0005768;GO:0016020;GO:0016043;GO:0005794;GO:0009653;GO:0005773;GO:0006810;GO:0009987;	response to abiotic stimulus;tropism;protein binding;endosome;membrane;cellular component organization;Golgi apparatus;anatomical structure morphogenesis;vacuole;transport;cellular process;	BW111-BW	0.0205627	-1.19665	down-regulated	NA	NA	NA	NA
BART1_0-p04967	HORVU1Hr1G072530	chr1H	498116023	498119151	HORVU1Hr1G072530.7	Laccase	AT5G60020	AT5G60020.1 | Symbols: LAC17, ATLAC17 | laccase 17 | chr5:24168072-24170223 FORWARD LENGTH=577	GO:0005507;GO:0009809;GO:0016491;GO:0009698;GO:0052716;GO:0009505;GO:0005576;	copper ion binding;lignin biosynthetic process;oxidoreductase activity;phenylpropanoid metabolic process;hydroquinone:oxygen oxidoreductase activity;plant-type cell wall;extracellular region;	LOC_Os05g38390	LOC_Os05g38390.1 protein|laccase precursor protein, putative, expressed	GO:0019748;GO:0005623;GO:0003824;GO:0008152;GO:0009058;GO:0005576;GO:0009987;	secondary metabolic process;cell;catalytic activity;metabolic process;biosynthetic process;extracellular region;cellular process;	BW111-BW	0.0205645	-1.10432	down-regulated	BW122-BW	0.00188029	-1.48398	down-regulated
BART1_0-p54935	HORVU7Hr1G092710	chr7H	567289560	567291481	HORVU7Hr1G092710.1		NA	NA	NA	NA	NA	NA	NA	NA	BW111-BW	0.0206458	-1.39227	down-regulated	BW122-BW	0.0207768	-1.08987	down-regulated
BART1_0-p59731	HORVU0Hr1G030640	chrUn	177521459	177524086	HORVU0Hr1G030640.1		NA	NA	NA	NA	LOC_Os07g42410	LOC_Os07g42410.1 protein|expressed protein	GO:0008150;GO:0005575;GO:0003674;	biological_process;cellular_component;molecular_function;	BW111-BW	0.0206644	-4.63857	down-regulated	NA	NA	NA	NA
BART1_0-p23335	HORVU3Hr1G086100	chr3H	615641502	615644183	HORVU3Hr1G086100.1	Laccase	AT2G29130	AT2G29130.1 | Symbols: LAC2, ATLAC2 | laccase 2 | chr2:12525189-12527699 REVERSE LENGTH=573	GO:0005507;GO:0016491;GO:0080022;GO:0052716;GO:0005576;GO:0009414;	copper ion binding;oxidoreductase activity;primary root development;hydroquinone:oxygen oxidoreductase activity;extracellular region;response to water deprivation;	LOC_Os01g62600	LOC_Os01g62600.1 protein|laccase precursor protein, putative, expressed	GO:0005623;GO:0009628;GO:0008152;GO:0005576;GO:0006950;	cell;response to abiotic stimulus;metabolic process;extracellular region;response to stress;	BW111-BW	0.0207851	-2.46761	down-regulated	BW122-BW	0.0022272	-4.17971	down-regulated
BART1_0-p37666	HORVU5Hr1G077810	chr5H	554133190	554161821	HORVU5Hr1G077810.4	Beta-glucosidase 11	AT1G02850	AT1G02850.2 | Symbols: BGLU11 | beta glucosidase 11 | chr1:630569-633085 FORWARD LENGTH=497	GO:0005975;GO:0008422;GO:0005576;GO:0005886;GO:0102483;	carbohydrate metabolic process;beta-glucosidase activity;extracellular region;plasma membrane;scopolin beta-glucosidase activity;	LOC_Os09g33680	LOC_Os09g33680.2 protein|Os9bglu31 - beta-glucosidase, dhurrinase, similar to G. max hydroxyisourate hydrolase, expressed	GO:0005975;GO:0003824;GO:0008152;GO:0005488;GO:0016787;	carbohydrate metabolic process;catalytic activity;metabolic process;binding;hydrolase activity;	BW111-BW	0.0211637	-1.74732	down-regulated	NA	NA	NA	NA
BART1_0-p36654	HORVU5Hr1G064800	chr5H	498709229	498710444	HORVU5Hr1G064800.1	NA	NA	NA	NA	NA	NA	NA	NA	NA	BW111-BW	0.0213287	1.13213	up-regulated	NA	NA	NA	NA
BART1_0-p36654	HORVU5Hr1G064810	chr5H	498709315	498709505	HORVU5Hr1G064810.1	NA	NA	NA	NA	NA	NA	NA	NA	NA	BW111-BW	0.0213287	1.13213	up-regulated	NA	NA	NA	NA
BART1_0-p36654	HORVU5Hr1G064830	chr5H	498713367	498713770	HORVU5Hr1G064830.1	NA	NA	NA	NA	NA	NA	NA	NA	NA	BW111-BW	0.0213287	1.13213	up-regulated	NA	NA	NA	NA
BART1_0-p16916	HORVU3Hr1G000150	chr3H	358810	360388	HORVU3Hr1G000150.2	DNA binding protein, putative	NA	NA	NA	NA	LOC_Os01g01870	LOC_Os01g01870.1 protein|helix-loop-helix DNA-binding domain containing protein, expressed	GO:0005634;GO:0003700;GO:0005737;GO:0009058;GO:0006139;	nucleus;sequence-specific DNA binding transcription factor activity;cytoplasm;biosynthetic process;nucleobase, nucleoside, nucleotide and nucleic acid metabolic process;	BW111-BW	0.0215476	-1.02242	down-regulated	BW122-BW	0.00471224	-1.13261	down-regulated
BART1_0-p38815	HORVU5Hr1G092850	chr5H	589662189	589664852	HORVU5Hr1G092850.2	9-cis-epoxycarotenoid dioxygenase, chloroplastic	AT3G14440	AT3G14440.1 | Symbols: NCED3, ATNCED3, STO1, SIS7 | nine-cis-epoxycarotenoid dioxygenase 3 | chr3:4831678-4833477 REVERSE LENGTH=599	GO:0009570;GO:0009507;GO:0042538;GO:0009688;GO:0006970;GO:0016121;GO:0010436;GO:0045549;GO:0009414;GO:0009535;	chloroplast stroma;chloroplast;hyperosmotic salinity response;abscisic acid biosynthetic process;response to osmotic stress;carotene catabolic process;carotenoid dioxygenase activity;9-cis-epoxycarotenoid dioxygenase activity;response to water deprivation;chloroplast thylakoid membrane;	LOC_Os03g44380	LOC_Os03g44380.1 protein|9-cis-epoxycarotenoid dioxygenase 1, chloroplast precursor, putative, expressed	GO:0009628;GO:0003824;GO:0016020;GO:0008152;GO:0006629;GO:0009058;GO:0009536;GO:0006950;GO:0009987;GO:0009579;	response to abiotic stimulus;catalytic activity;membrane;metabolic process;lipid metabolic process;biosynthetic process;plastid;response to stress;cellular process;thylakoid;	BW111-BW	0.0218596	-2.36604	down-regulated	BW122-BW	0.00302881	-3.29467	down-regulated
BART1_0-p24914	HORVU3Hr1G105290	chr3H	667841578	667843218	HORVU3Hr1G105290.1	Glucan endo-1,3-beta-glucosidase, acidic isoform	AT3G57240	AT3G57240.1 | Symbols: BG3 | beta-1,3-glucanase 3 | chr3:21181916-21183045 REVERSE LENGTH=341	GO:0005975;GO:0009617;GO:0099503;GO:0048046;GO:0005618;GO:0005576;GO:0042973;GO:0008810;GO:0046658;	carbohydrate metabolic process;response to bacterium;secretory vesicle;apoplast;cell wall;extracellular region;glucan endo-1,3-beta-D-glucosidase activity;cellulase activity;anchored component of plasma membrane;	LOC_Os01g71340	LOC_Os01g71340.1 protein|glycosyl hydrolases family 17, putative, expressed	GO:0009607;GO:0008152;GO:0005618;GO:0005576;GO:0016787;	response to biotic stimulus;metabolic process;cell wall;extracellular region;hydrolase activity;	BW111-BW	0.0219129	-1.86113	down-regulated	BW122-BW	0.0287966	-1.30898	down-regulated
BART1_0-p40452	HORVU5Hr1G112060	chr5H	638106772	638158996	HORVU5Hr1G112060.2	Leaf-specific thionin	NA	NA	NA	NA	LOC_Os06g31800	LOC_Os06g31800.1 protein|THION2 - Plant thionin family protein precursor, expressed	GO:0005623;GO:0005102;GO:0006950;	cell;receptor binding;response to stress;	BW111-BW	0.0220862	-4.1105	down-regulated	BW122-BW	0.0192453	-2.1812	down-regulated
BART1_0-p13282	HORVU2Hr1G086550	chr2H	623827858	623831853	HORVU2Hr1G086550.1	Ribosomal protein small subunit 1	NA	NA	NA	NA	NA	NA	NA	NA	BW111-BW	0.0220876	1.04773	up-regulated	NA	NA	NA	NA
BART1_0-p13282	HORVU2Hr1G086560	chr2H	623831959	623839859	HORVU2Hr1G086560.1	Ribosomal protein small subunit 1	NA	NA	NA	NA	NA	NA	NA	NA	BW111-BW	0.0220876	1.04773	up-regulated	NA	NA	NA	NA
BART1_0-p31972	HORVU4Hr1G088760	chr4H	641042190	641047868	HORVU4Hr1G088760.17	NA	NA	NA	NA	NA	NA	NA	NA	NA	BW111-BW	0.0225108	-1.00728	down-regulated	BW122-BW	3.14389e-05	1.56251	up-regulated
BART1_0-p22428	HORVU3Hr1G074960	chr3H	560934358	560935925	HORVU3Hr1G074960.1	Peroxidase	AT4G11290	AT4G11290.1 | Symbols: | Peroxidase superfamily protein | chr4:6869993-6871476 FORWARD LENGTH=326	GO:0004601;GO:0006979;GO:0009506;GO:0099503;GO:0005576;GO:0009505;GO:0006950;GO:0020037;	peroxidase activity;response to oxidative stress;plasmodesma;secretory vesicle;extracellular region;plant-type cell wall;response to stress;heme binding;	LOC_Os07g44499	LOC_Os07g44499.1 protein|peroxidase, putative, expressed	GO:0009628;GO:0005515;GO:0003824;GO:0008152;GO:0005783;GO:0006950;	response to abiotic stimulus;protein binding;catalytic activity;metabolic process;endoplasmic reticulum;response to stress;	BW111-BW	0.0225465	-1.3876	down-regulated	NA	NA	NA	NA
BART1_0-p55645	HORVU7Hr1G101740	chr7H	610497656	610603052	HORVU7Hr1G101740.2	NA	NA	NA	NA	NA	NA	NA	NA	NA	BW111-BW	0.0226557	-1.12974	down-regulated	BW122-BW	0.00318527	-1.39451	down-regulated
BART1_0-p59691	HORVU0Hr1G029310	chrUn	159795503	159804801	HORVU0Hr1G029310.2	NA	NA	NA	NA	NA	NA	NA	NA	NA	BW111-BW	0.0226557	1.70065	up-regulated	BW122-BW	0.0416869	1.29347	up-regulated
BART1_0-p59691	HORVU0Hr1G029320	chrUn	159796497	159797374	HORVU0Hr1G029320.1	NA	NA	NA	NA	NA	NA	NA	NA	NA	BW111-BW	0.0226557	1.70065	up-regulated	BW122-BW	0.0416869	1.29347	up-regulated
BART1_0-p59691	HORVU0Hr1G029350	chrUn	159809941	159810561	HORVU0Hr1G029350.1	NA	NA	NA	NA	NA	NA	NA	NA	NA	BW111-BW	0.0226557	1.70065	up-regulated	BW122-BW	0.0416869	1.29347	up-regulated
BART1_0-p51893	HORVU7Hr1G046760	chr7H	153882945	153884469	HORVU7Hr1G046760.1	Groundhog protein 7	NA	NA	NA	NA	LOC_Os06g30480	LOC_Os06g30480.1 protein|expressed protein	no GO annotation available		BW111-BW	0.0227347	1.04727	up-regulated	NA	NA	NA	NA
BART1_0-p40624	HORVU5Hr1G114330	chr5H	643635697	643637970	HORVU5Hr1G114330.2	PTR2 domain-containing protein	AT3G53960	AT3G53960.1 | Symbols: | Major facilitator superfamily protein | chr3:19978306-19980886 REVERSE LENGTH=602	GO:0006857;GO:0055085;GO:0022857;GO:0005737;	oligopeptide transport;transmembrane transport;transmembrane transporter activity;cytoplasm;	LOC_Os03g60850	LOC_Os03g60850.1 protein|peptide transporter PTR2, putative, expressed	GO:0016020;GO:0006810;GO:0005215;	membrane;transport;transporter activity;	BW111-BW	0.0231835	-2.04784	down-regulated	BW122-BW	0.0136069	-1.81044	down-regulated
BART1_0-p58610	HORVU0Hr1G014720	chrUn	81518043	81549022	HORVU0Hr1G014720.1	NA	NA	NA	NA	NA	NA	NA	NA	NA	BW111-BW	0.0233526	-2.97859	down-regulated	BW122-BW	0.0317958	-1.83766	down-regulated
BART1_0-p07767	HORVU2Hr1G011780	chr2H	24790638	24794743	HORVU2Hr1G011780.1	NA	NA	NA	NA	NA	NA	NA	NA	NA	BW111-BW	0.023543	1.26092	up-regulated	NA	NA	NA	NA
BART1_0-p60077	HORVU0Hr1G035460	chrUn	214776304	214779169	HORVU0Hr1G035460.1	NA	NA	NA	NA	NA	NA	NA	NA	NA	BW111-BW	0.024028	2.072	up-regulated	BW122-BW	0.0372849	1.63688	up-regulated
BART1_0-p60077	HORVU0Hr1G035470	chrUn	214778175	214778938	HORVU0Hr1G035470.1	NA	NA	NA	NA	NA	NA	NA	NA	NA	BW111-BW	0.024028	2.072	up-regulated	BW122-BW	0.0372849	1.63688	up-regulated
BART1_0-p60324	HORVU0Hr1G038970	chrUn	247844139	247845406	HORVU0Hr1G038970.1	Zinc finger protein KNUCKLES	NA	NA	NA	NA	NA	NA	NA	NA	BW111-BW	0.0242446	1.03025	up-regulated	NA	NA	NA	NA
BART1_0-p24905	HORVU3Hr1G105190	chr3H	667718877	667723692	HORVU3Hr1G105190.4	Beta-glucanase	AT3G57260	AT3G57260.1 | Symbols: BGL2, PR2, BG2, PR-2 | beta-1,3-glucanase 2 | chr3:21188709-21189822 REVERSE LENGTH=339	GO:0000325;GO:0042973;GO:0008810;GO:0046658;GO:0009409;GO:0005975;GO:0009507;GO:0009627;GO:0005515;GO:0004338;GO:0099503;GO:0048046;GO:0005618;GO:0005829;	plant-type vacuole;glucan endo-1,3-beta-D-glucosidase activity;cellulase activity;anchored component of plasma membrane;response to cold;carbohydrate metabolic process;chloroplast;systemic acquired resistance;protein binding;glucan exo-1,3-beta-glucosidase activity;secretory vesicle;apoplast;cell wall;cytosol;	LOC_Os01g71670	LOC_Os01g71670.1 protein|glycosyl hydrolases family 17, putative, expressed	GO:0009607;GO:0009628;GO:0003824;GO:0008152;GO:0016020;GO:0005618;GO:0005488;GO:0005773;GO:0006950;GO:0016787;	response to biotic stimulus;response to abiotic stimulus;catalytic activity;metabolic process;membrane;cell wall;binding;vacuole;response to stress;hydrolase activity;	BW111-BW	0.0244147	-1.67371	down-regulated	BW122-BW	0.00177984	-2.71542	down-regulated
BART1_0-p40273	HORVU5Hr1G110180	chr5H	632099213	632102112	HORVU5Hr1G110180.1	General substrate transporter	AT3G54700	AT3G54700.1 | Symbols: PHT1;7 | phosphate transporter 1;7 | chr3:20248463-20250070 REVERSE LENGTH=535	GO:0005315;GO:0015114;GO:0005737;GO:1901684;GO:1901683;GO:0005886;	inorganic phosphate transmembrane transporter activity;phosphate ion transmembrane transporter activity;cytoplasm;arsenate ion transmembrane transport;arsenate ion transmembrane transporter activity;plasma membrane;	LOC_Os04g10750	LOC_Os04g10750.3 protein|inorganic phosphate transporter, putative, expressed	GO:0005634;GO:0016020;GO:0009719;GO:0006810;GO:0005575;GO:0005773;GO:0009987;GO:0005215;GO:0005886;	nucleus;membrane;response to endogenous stimulus;transport;cellular_component;vacuole;cellular process;transporter activity;plasma membrane;	BW111-BW	0.0248259	-1.08977	down-regulated	BW122-BW	0.0105725	-1.05665	down-regulated
BART1_0-p59017	HORVU0Hr1G019870	chrUn	104676624	104779071	HORVU0Hr1G019870.3	NA	NA	NA	NA	NA	NA	NA	NA	NA	BW111-BW	0.0252599	1.02179	up-regulated	NA	NA	NA	NA
BART1_0-p14322	HORVU2Hr1G098680	chr2H	684497917	684503137	HORVU2Hr1G098680.2	APO protein 1 chloroplastic	AT1G64810	AT1G64810.1 | Symbols: APO1 | Arabidopsis thaliana protein of unknown function (DUF794) | chr1:24086882-24088276 FORWARD LENGTH=436	GO:0000373;GO:0009507;GO:0008270;GO:0003723;GO:0010468;GO:0015979;GO:0009658;	Group II intron splicing;chloroplast;zinc ion binding;RNA binding;regulation of gene expression;photosynthesis;chloroplast organization;	LOC_Os04g52520	LOC_Os04g52520.1 protein|APO, putative, expressed	GO:0003723;GO:0008152;GO:0016043;GO:0015979;GO:0005488;GO:0006139;GO:0009987;GO:0009536;	RNA binding;metabolic process;cellular component organization;photosynthesis;binding;nucleobase, nucleoside, nucleotide and nucleic acid metabolic process;cellular process;plastid;	BW111-BW	0.0253767	-1.41484	down-regulated	BW122-BW	0.000465317	-3.27135	down-regulated
BART1_0-p41647	HORVU6Hr1G000830	chr6H	2594723	2881020	HORVU6Hr1G000830.1	Leaf-specific thionin	NA	NA	NA	NA	LOC_Os06g31800	LOC_Os06g31800.1 protein|THION2 - Plant thionin family protein precursor, expressed	GO:0005623;GO:0005102;GO:0006950;	cell;receptor binding;response to stress;	BW111-BW	0.0266754	-8.28295	down-regulated	BW122-BW	0.0318618	-1.47968	down-regulated
BART1_0-p11553	HORVU2Hr1G062910	chr2H	424641487	424642905	HORVU2Hr1G062910.2	NA	NA	NA	NA	NA	NA	NA	NA	NA	BW111-BW	0.0273104	-1.11087	down-regulated	BW122-BW	0.00158736	-1.70952	down-regulated
BART1_0-p58115	HORVU0Hr1G008070	chrUn	48429159	48440235	HORVU0Hr1G008070.1	NA	NA	NA	NA	NA	NA	NA	NA	NA	BW111-BW	0.0273255	1.94954	up-regulated	NA	NA	NA	NA
BART1_0-p45633	HORVU6Hr1G060770	chr6H	405707548	405710905	HORVU6Hr1G060770.1	YABBY domain class transcription factor	AT2G45190	AT2G45190.1 | Symbols: AFO, FIL, YAB1 | Plant-specific transcription factor YABBY family protein | chr2:18628450-18630552 REVERSE LENGTH=229	GO:0010154;GO:1902183;GO:0010450;GO:0010093;GO:0007275;GO:0000976;GO:0009933;GO:0009944;GO:0005634;GO:0003700;GO:0005515;GO:0009909;GO:0045165;GO:2000024;GO:0090706;GO:0010158;	fruit development;regulation of shoot apical meristem development;inflorescence meristem growth;specification of floral organ identity;multicellular organism development;transcription cis-regulatory region binding;meristem structural organization;polarity specification of adaxial/abaxial axis;nucleus;DNA-binding transcription factor activity;protein binding;regulation of flower development;cell f…	LOC_Os02g42950	LOC_Os02g42950.1 protein|YABBY domain containing protein, putative, expressed	GO:0005634;GO:0003700;GO:0005515;GO:0009908;GO:0007275;GO:0009791;GO:0030154;GO:0009653;GO:0009058;GO:0006139;GO:0000003;GO:0040007;	nucleus;sequence-specific DNA binding transcription factor activity;protein binding;flower development;multicellular organismal development;post-embryonic development;cell differentiation;anatomical structure morphogenesis;biosynthetic process;nucleobase, nucleoside, nucleotide and nucleic acid metabolic process;reproduction;growth;	BW111-BW	0.0279358	-1.30328	down-regulated	NA	NA	NA	NA
BART1_0-p56864	HORVU7Hr1G116770	chr7H	644113772	644114977	HORVU7Hr1G116770.1	Dirigent protein (Fragment)	NA	NA	NA	NA	LOC_Os04g57130	LOC_Os04g57130.1 protein|dirigent-like protein pDIR17, putative, expressed	GO:0005623;GO:0003674;GO:0006950;	cell;molecular_function;response to stress;	BW111-BW	0.0281251	-1.01146	down-regulated	BW122-BW	0.00144898	-1.56591	down-regulated
BART1_0-p49817	HORVU7Hr1G020040	chr7H	27317633	27318822	HORVU7Hr1G020040.1	NA	NA	NA	NA	NA	NA	NA	NA	NA	BW111-BW	0.0284192	1.00448	up-regulated	NA	NA	NA	NA
BART1_0-p49817	HORVU7Hr1G020060	chr7H	27320616	27320762	HORVU7Hr1G020060.1	NA	NA	NA	NA	NA	NA	NA	NA	NA	BW111-BW	0.0284192	1.00448	up-regulated	NA	NA	NA	NA
BART1_0-p41605	HORVU6Hr1G000520	chr6H	1151482	1152813	HORVU6Hr1G000520.4	NA	NA	NA	NA	NA	NA	NA	NA	NA	BW111-BW	0.0286078	-1.11542	down-regulated	NA	NA	NA	NA
BART1_0-p51923	HORVU7Hr1G047400	chr7H	159018991	159025744	HORVU7Hr1G047400.1	tRNA-specific adenosine deaminase, chloroplastic	NA	NA	NA	NA	LOC_Os06g29430	LOC_Os06g29430.1 protein|cytidine and deoxycytidylate deaminase zinc-binding region family protein, expressed	GO:0008152;GO:0005488;GO:0006139;GO:0005886;GO:0009536;GO:0016787;	metabolic process;binding;nucleobase, nucleoside, nucleotide and nucleic acid metabolic process;plasma membrane;plastid;hydrolase activity;	BW111-BW	0.0287803	5.84943	up-regulated	NA	NA	NA	NA
BART1_0-p51573	HORVU7Hr1G042300	chr7H	122526917	122528193	HORVU7Hr1G042300.1	Chemocyanin	NA	NA	NA	NA	NA	NA	NA	NA	BW111-BW	0.0288088	-1.51286	down-regulated	BW122-BW	0.0373415	-1.08843	down-regulated
BART1_0-p39972	HORVU5Hr1G106640	chr5H	624750275	624751851	HORVU5Hr1G106640.1	Protein synthesis inhibitor II	NA	NA	NA	NA	LOC_Os01g07300	LOC_Os01g07300.2 protein|uncharacterized 50.6 kDa protein in the 5region of gyrA and gyrB, putative, expressed	no GO annotation available		BW111-BW	0.0289342	-3.29119	down-regulated	BW122-BW	0.0112682	-2.94766	down-regulated
BART1_0-p29946	HORVU4Hr1G060680	chr4H	509486908	509491986	HORVU4Hr1G060680.2	NA	NA	NA	NA	NA	NA	NA	NA	NA	BW111-BW	0.0289474	-1.1967	down-regulated	NA	NA	NA	NA
BART1_0-p30858	HORVU4Hr1G073610	chr4H	590797256	590799359	HORVU4Hr1G073610.10	Pectinesterase	AT1G05310	AT1G05310.1 | Symbols: | Pectin lyase-like superfamily protein | chr1:1550615-1552434 REVERSE LENGTH=393	GO:0045490;GO:0005576;GO:0042545;GO:0052689;GO:0030599;	pectin catabolic process;extracellular region;cell wall modification;carboxylic ester hydrolase activity;pectinesterase activity;	LOC_Os08g10604	LOC_Os08g10604.1 protein|pectinesterase, putative, expressed	GO:0005623;GO:0008150;GO:0005618;GO:0008152;GO:0016787;	cell;biological_process;cell wall;metabolic process;hydrolase activity;	BW111-BW	0.0291544	-1.66069	down-regulated	BW122-BW	0.00256473	-2.57715	down-regulated
BART1_0-p33408	HORVU5Hr1G017260	chr5H	66534680	66537115	HORVU5Hr1G017260.1		NA	NA	NA	NA	NA	NA	NA	NA	BW111-BW	0.0294072	-1.61955	down-regulated	BW122-BW	0.00733555	-1.83555	down-regulated
[truncated: 1,521 more rows]
