# Supplementary material for: Conserved signalling components coordinate epidermal patterning and cuticle deposition in barley
Source: Nat Commun. 2022 Oct 13;13:6050. doi: 10.1038/s41467-022-33300-1 (PMC9561702; doi:10.1038/s41467-022-33300-1)
Supplement: Supplementary file 10 — Supplementary Dataset 8 [file 41467_2022_33300_MOESM10_ESM.xlsx]

## Sheet: Supplementary Data 8
Supplementary Data 8. Down and up regulated High Confidence Differentially Expressed Genes (DEGs) in BW122 (cer-s.31) compared to Bowman, with annotations and top orthologs in either Arabidopsis, rice or maize related to cuticular/epidermal development. All downregulated DEGs are also down-regulated in BW111 (cer-g.10).
Gene model	Gene name1	category	log2FC in BW122	GO Process Term2	putative function3
HORVU5Hr1G082160*	WSD1.2	wax synthesis	-7.41	wax biosynthetic process	Long-chain-alcohol O-fatty-acyltransferase; Diacylglycerol O-acyltransferase
				triglyceride biosynthetic process
				long-chain fatty acid metabolic process
HORVU2Hr1G000430*	CYP86A1	wax synthesis	-7.05	wax biosynthetic process	Oxidoreductase
HORVU4Hr1G074460*	GPAT5	cutin synthesis	-5.5	cutin biosynthetic process	Glycerol-3-phosphate 1-O-acyltransferase.
				suberin biosynthetic process
HORVU3Hr1G014800*	WSD1.1	wax synthesis	-5.32	wax biosynthetic process	Long-chain-alcohol O-fatty-acyltransferase; Diacylglycerol O-acyltransferase
				triglyceride biosynthetic process
				long-chain fatty acid metabolic process
HORVU4Hr1G074470*	GPAT6	cutin synthesis	-5.01	cutin biosynthetic process	Glycerol-3-phosphate 2-O-acyltransferase
				phospholipid biosynthetic process
HORVU1Hr1G039820*	CER1	wax synthesis	-4.26	cuticle development	Fatty acid hydroxylase6
				alkane biosynthetic process
				response to water deprivation
HORVU3Hr1G029770*	GPAT3.2	cutin synthesis	-4.22	CDP-diacylglycerol biosynthetic process	Glycerol-3-phosphate 1-O-acyltransferase.
				cutin biosynthetic process
HORVU5Hr1G116920*	GPAT3.3	cutin synthesis	-4.17	CDP-diacylglycerol biosynthetic process	Glycerol-3-phosphate 1-O-acyltransferase.
				cutin biosynthetic process
HORVU6Hr1G094160*	KCS6.3	wax synthesis	-3.83	wax biosynthetic process	very-long-chain β-ketoacyl-CoA synthase
				unidimensional cell growth
				response to light stimulus
				fatty acid biosynthetic process
HORVU5Hr1G063820*	CER3.1	wax synthesis	-3.75	cuticle hydrocarbon biosynthetic process	very-long-chain aldehyde decarbonylases
				alkane biosynthetic process
HORVU2Hr1G018920*	ABCG11.1	wax/cutin transport	-3.02	suberin biosynthetic process	the atp-binding cassette (abc) superfamily4
				cutin transport
				cuticle development
HORVU2Hr1G019010*	ABCG11.2	wax/cutin transport	-2.51	suberin biosynthetic process	the atp-binding cassette (abc) superfamily4
				cutin transport
				cuticle development
HORVU4Hr1G072960*	KCS6.2	wax synthesis	-2.33	wax biosynthetic process	Very-long-chain 3-oxoacyl-CoA synthase.
				unidimensional cell growth
				response to light stimulus
				fatty acid biosynthetic process
HORVU7Hr1G112710*	CER3.2/WAX2	wax synthesis	-2	alkane biosynthetic process	Aldehyde decarbonylase
				cuticle hydrocarbon biosynthetic process
				wax biosynthetic process
HORVU2Hr1G023650*	GPAT3.1	cutin synthesis	-1.85	CDP-diacylglycerol biosynthetic process	Glycerol-3-phosphate 1-O-acyltransferase
				cutin biosynthetic process
HORVU2Hr1G001160*	CYP96B22	wax synthesis	-1.81	wax biosynthetic process	Oxidoreductase
HORVU4Hr1G063420*	HvKCS1(cer-zh)	wax synthesis	-1.75	wax biosynthetic process	Very-long-chain 3-oxoacyl-CoA synthase
				very long-chain fatty acid biosynthetic process
				response to light stimulus
HORVU7Hr1G084240*	HY5	stomatal development	-1.62	light signalling	light signalling
HORVU2Hr1G090960*	ABCG11.3	wax/cutin transport	-1.36	suberin biosynthetic process	the atp-binding cassette (abc) superfamily4
				cutin transport
				cuticle development
HORVU7Hr1G042040*	KCS6.4	wax synthesis	-1.19	wax biosynthetic process	Very-long-chain 3-oxoacyl-CoA synthase.
				unidimensional cell growth
				response to light stimulus
				fatty acid biosynthetic process
HORVU3Hr1G068840	SPA3	stomatal development	-1.13	red or far-red light signaling pathway	Protein kinase5
				photomorphogenesis
HORVU4Hr1G023510*	MYB96	wax synthesis	-1.12	Transcription factor	Transcriptional activator6
HORVU4Hr1G067340*	HvKCS6-1(emr1)	wax synthesis	-1.08	wax biosynthetic process	very-long-chain β-ketoacyl-CoA synthase
				unidimensional cell growth
				response to light stimulus
				fatty acid biosynthetic process
HORVU6Hr1G079680	COP1	stomatal development	-0.99	photomorphogenesis	Transducin/WD40 repeat-like superfamily protein6
				regulation of stomatal movement
				stomatal complex development
HORVU4Hr1G057200	MAPK3	stomatal development	-0.64	intracellular signal transduction	mitogen-activated protein kinase6
				response to wounding
				regulation of stomatal complex patterning
HORVU2Hr1G073480*	CDKB1;2.2	stomatal development	11.55	regulation of cell cycle G1/S phase transition	cyclin-dependent kinase
				regulation of stomatal complex patterning
				guard mother cell differentiation
				stomatal complex formation
HORVU2Hr1G044610	CRK33-like	stomatal development	9.76	protein phosphorylation	receptor-like protein kinase6
				defense response to bacterium
HORVU7Hr1G082950	VIM1	stomatal development	8.86	stomatal complex development	methylcytosine-binding protein
				guard cell differentiation
				epidermal cell differentiation
HORVU2Hr1G020990	MUTE	stomatal development	2.9	stomatal complex development	DNA-binding transcription factor activity6
				guard cell differentiation
				epidermal cell differentiation
HORVU2Hr1G116010*	EPF2	stomatal development	2.08	guard cell differentiation	protein kinase binding6
				stomatal complex development
				plant epidermis morphogenesis
HORVU6Hr1G085100	POLAR	stomatal development	2.01	asymmetric cell division
HORVU3Hr1G020870	MAH1-like.3	wax synthesis	1.99	wax biosynthetic process	oxidoreductase5
HORVU4Hr1G008480	ICE1	stomatal development	1.79	stomatal lineage progression	MYC-like bHLH transcriptional activator
				seed morphogenesis
				response to cold
HORVU4Hr1G004280	TSO1	stomatal development	1.72	anatomical structure morphogenesis	DNA-binding transcription factor activity
				regulation of cell division
				guard mother cell cytokinesis
HORVU7Hr1G110980	SPL10	trichome development	1.39	auxin biosynthetic process	DNA-binding
				positive regulation of trichome development
HORVU2Hr1G001820*	YUC2	trichome development	1.37	auxin biosynthetic process	Indole-3-pyruvate monooxygenase
HORVU4Hr1G023490	CDKB1;2	stomatal development	1.15	regulation of cell cycle G1/S phase transition	Cyclin-dependent kinase
				regulation of stomatal complex patterning
				guard mother cell differentiation
				stomatal complex formation
HORVU1Hr1G050620	HDG5/OCL4	trichome development	1.15	negative regulation of trichome development	DNA-binding
				regulation of transcription, DNA-templated
HORVU0Hr1G020250	KCS6.5	wax synthesis	1.1	wax biosynthetic process	very-long-chain β-ketoacyl-CoA synthase
				unidimensional cell growth
				response to light stimulus
				fatty acid biosynthetic process
HORVU0Hr1G003280	CYCD6;1	stomatal development	1.01	regulation of cyclin-dependent protein serine/threonine kinase activity	cyclin
				pattern specification process
				stomatal complex development
HORVU4Hr1G026680	PIN2	trichome development	0.95	auxin polar transport	the auxin efflux carrier family4
				auxin efflux
HORVU2Hr1G014860	SCAR	stomatal development	0.95	anatomical structure morphogenesis	actin cytoskeleton organization
				cell differentiation
				actin cytoskeleton organization
HORVU2Hr1G049630*	GSO1-like	cuticle integrity	0.7	regulation of cell division	serine/threonine protein kinase
				regulation of cell fate specification
				plant epidermis development
WSD1, WAX ESTER SYNTHASE/DIACYLGLYCEROL ACYLTRANSFERASE 1; MAH1, MIDCHAIN ALKANE HYDROXYLASE; GPAT, glycerol-3-phosphate acyltransferase; KCS, very-long-chain β-ketoacyl-CoA synthase; CER, eceriferum; ABCG ABC Transporter G family; HY5 ELONGATED HYPOCOTYL5; SPA SUPPRESSOR of PhyA; MYB Domain transcription factor. COP1, CONSTITUTIVE PHOTOMORPHOGENIC 1; MAPK3, mitogen-activated protein kinase; CDK,…
1Assigned by literature or top orthologue
2QuickGO process terms
3https://enzyme.expasy.org
4http://www.tcdb.org/
5Assigned by InterPro
5Assigned by TAIR
