# Supplementary material for: Conserved signalling components coordinate epidermal patterning and cuticle deposition in barley
Source: Nat Commun. 2022 Oct 13;13:6050. doi: 10.1038/s41467-022-33300-1 (PMC9561702; doi:10.1038/s41467-022-33300-1)
Supplement: Supplementary file 11 — Supplementary Dataset 9 [file 41467_2022_33300_MOESM11_ESM.xlsx]

## Sheet: Supplementary Data 9
Supplementary Data 9. Overrepresented GO terms of co-downregulated DEGs in BW111 and BW122 summarized using Revigo. plot_X and plot_Y presented the coordinates of GO terms output by ReviGO, used for GO term plotting in Fig 4b. NA indicates disposal of GO terms in the plot due to redundancy with other terms.
term_ID	term_description	plot_X	plot_Y	-log10adj.pvalue	size (mumber of DEGs carrying the term)	DEGs carrying the term
GO:0000032	"cell wall mannoprotein biosynthetic process"	-4.24174	4.93176	1.85458	2	HORVU3Hr1G003940,HORVU3Hr1G003950
GO:0000038	"very long-chain fatty acid metabolic process"	NA	NA	1.43482	4	HORVU4Hr1G063420,HORVU4Hr1G072960,HORVU6Hr1G094160,HORVU7Hr1G042040
GO:0002221	"pattern recognition receptor signaling pathway"	5.33534	0.530245	1.61397	3	HORVU2Hr1G115920,HORVU3Hr1G084220,HORVU6Hr1G081330
GO:0006081	"cellular aldehyde metabolic process"	1.22305	-2.12321	1.43482	2	HORVU6Hr1G061270,HORVU6Hr1G061220
GO:0006308	"DNA catabolic process"	-5.8866	1.00992	1.37676	2	HORVU2Hr1G112830,HORVU2Hr1G116300
GO:0006529	"asparagine biosynthetic process"	-3.11859	6.23343	1.59324	2	HORVU4Hr1G056240,HORVU5Hr1G048100
GO:0006629	"lipid metabolic process"	-6.69761	-1.39066	1.43482	6	HORVU1Hr1G063250,HORVU2Hr1G070700,HORVU3Hr1G056630,HORVU5Hr1G044410,HORVU5Hr1G124980,HORVU6Hr1G080530
GO:0006633	"fatty acid biosynthetic process"	-3.02664	4.82406	1.59324	6	HORVU3Hr1G100270,HORVU4Hr1G056470,HORVU4Hr1G072960,HORVU6Hr1G094160,HORVU7Hr1G042040,HORVU7Hr1G084830
GO:0009298	"GDP-mannose biosynthetic process"	-4.84983	4.64966	1.49894	2	HORVU3Hr1G003940,HORVU3Hr1G003950
GO:0009308	"amine metabolic process"	-6.32033	-2.48888	1.37676	2	HORVU4Hr1G074530,HORVU4Hr1G074620
GO:0009409	"response to cold"	4.33238	4.74116	2.28706	17	HORVU2Hr1G042350,HORVU2Hr1G042310,HORVU3Hr1G007420,HORVU3Hr1G053380,HORVU3Hr1G084220,HORVU3Hr1G105190,HORVU4Hr1G052450,HORVU4Hr1G063420,HORVU4Hr1G072960,HORVU4Hr1G074130,HORVU4Hr1G074150,HORVU5Hr1G063570,HORVU5Hr1G063650,HORVU5Hr1G097500,HORVU6Hr1G008640,HORVU6Hr1G094160,HORVU7Hr1G042040
GO:0009414	"response to water deprivation"	4.63569	4.20296	2.08867	15	HORVU1Hr1G039820,HORVU2Hr1G091990,HORVU3Hr1G009360,HORVU3Hr1G053380,HORVU3Hr1G071770,HORVU3Hr1G086100,HORVU4Hr1G023510,HORVU4Hr1G052450,HORVU4Hr1G074130,HORVU4Hr1G074150,HORVU5Hr1G092850,HORVU5Hr1G097500,HORVU5Hr1G111460,HORVU7Hr1G006250,HORVU7Hr1G088610
GO:0009611	"response to wounding"	5.69114	4.06276	5.36657	22	HORVU1Hr1G060960,HORVU1Hr1G077560,HORVU1Hr1G080680,HORVU2Hr1G018920,HORVU2Hr1G019010,HORVU2Hr1G078510,HORVU2Hr1G089540,HORVU2Hr1G090960,HORVU2Hr1G117140,HORVU3Hr1G002040,HORVU3Hr1G029670,HORVU3Hr1G075040,HORVU3Hr1G084220,HORVU4Hr1G081940,HORVU5Hr1G089230,HORVU5Hr1G097500,HORVU5Hr1G111460,HORVU5Hr1G124820,HORVU6Hr1G028790,HORVU7Hr1G006250,HORVU7Hr1G113720,HORVU7Hr1G118010
GO:0009617	"response to bacterium"	5.88052	2.99112	2.04196	8	HORVU2Hr1G091990,HORVU2Hr1G115920,HORVU3Hr1G011850,HORVU3Hr1G105290,HORVU4Hr1G081940,HORVU4Hr1G082610,HORVU7Hr1G006250,HORVU7Hr1G088610
GO:0009651	"response to salt stress"	4.5756	4.93133	1.64499	15	HORVU1Hr1G055340,HORVU2Hr1G018920,HORVU2Hr1G019010,HORVU2Hr1G090960,HORVU2Hr1G091990,HORVU3Hr1G002040,HORVU3Hr1G009360,HORVU3Hr1G084220,HORVU4Hr1G052450,HORVU4Hr1G074130,HORVU4Hr1G074150,HORVU5Hr1G089230,HORVU5Hr1G097500,HORVU5Hr1G124820,HORVU7Hr1G088610
GO:0009698	"phenylpropanoid metabolic process"	-7.11423	2.12715	2.04196	4	HORVU1Hr1G072530,HORVU2Hr1G041290,HORVU3Hr1G086160,HORVU3Hr1G086200
GO:0009753	"response to jasmonic acid"	5.00835	2.58892	1.49894	7	HORVU1Hr1G060960,HORVU2Hr1G078510,HORVU3Hr1G029670,HORVU3Hr1G053380,HORVU4Hr1G074530,HORVU4Hr1G081940,HORVU7Hr1G006250
GO:0009809	"lignin biosynthetic process"	NA	NA	1.64499	9	HORVU1Hr1G047220,HORVU1Hr1G072530,HORVU2Hr1G018390,HORVU2Hr1G018430,HORVU2Hr1G041290,HORVU3Hr1G086160,HORVU3Hr1G086200,HORVU6Hr1G009350,HORVU7Hr1G118090
GO:0010025	"wax biosynthetic process"	-2.36036	7.15306	2.3431	6	HORVU1Hr1G039820,HORVU4Hr1G063420,HORVU4Hr1G072960,HORVU5Hr1G063820,HORVU6Hr1G094160,HORVU7Hr1G042040
GO:0010089	"xylem development"	3.24243	-5.54063	1.43482	5	HORVU2Hr1G018390,HORVU2Hr1G018430,HORVU4Hr1G063160,HORVU6Hr1G009350,HORVU6Hr1G088130
GO:0010117	"photoprotection"	3.62726	6.31314	2.04196	4	HORVU4Hr1G066740,HORVU5Hr1G063570,HORVU5Hr1G063650,HORVU5Hr1G097500
GO:0010143	"cutin biosynthetic process"	-3.99214	6.21272	2.91821	5	HORVU2Hr1G023650,HORVU3Hr1G029770,HORVU4Hr1G074460,HORVU4Hr1G074470,HORVU5Hr1G116920
GO:0010222	"stem vascular tissue pattern formation"	3.68272	-4.99912	2.04196	3	HORVU2Hr1G018920,HORVU2Hr1G019010,HORVU2Hr1G090960
GO:0010345	"suberin biosynthetic process"	-5.25642	4.28291	3.62843	7	HORVU2Hr1G018920,HORVU2Hr1G019010,HORVU2Hr1G090960,HORVU3Hr1G002040,HORVU4Hr1G074460,HORVU5Hr1G089230,HORVU5Hr1G124820
GO:0010588	"cotyledon vascular tissue pattern formation"	NA	NA	1.54514	3	HORVU2Hr1G018920,HORVU2Hr1G019010,HORVU2Hr1G090960
GO:0010942	"positive regulation of cell death"	5.98726	-3.16287	1.43482	3	HORVU7Hr1G033520,HORVU7Hr1G043620,HORVU7Hr1G113560
GO:0015908	"fatty acid transport"	-1.5173	-5.26245	2.28706	3	HORVU2Hr1G018920,HORVU2Hr1G019010,HORVU2Hr1G090960
GO:0016024	"CDP-diacylglycerol biosynthetic process"	-2.5932	4.41879	2.28813	4	HORVU2Hr1G023650,HORVU3Hr1G029770,HORVU4Hr1G074460,HORVU5Hr1G116920
GO:0030048	"actin filament-based movement"	NA	NA	1.48784	3	HORVU3Hr1G067400,HORVU3Hr1G067400,HORVU3Hr1G067400
GO:0030050	"vesicle transport along actin filament"	-2.63507	-5.26682	1.61397	3	HORVU3Hr1G067400,HORVU3Hr1G067400,HORVU3Hr1G067400
GO:0031348	"negative regulation of defense response"	6.12932	-1.88556	1.41787	3	HORVU1Hr1G064780,HORVU3Hr1G029670,HORVU7Hr1G088610
GO:0031408	"oxylipin biosynthetic process"	-2.94981	6.66812	1.63854	5	HORVU2Hr1G078510,HORVU2Hr1G115980,HORVU2Hr1G115960,HORVU7Hr1G006250,HORVU7Hr1G118010
GO:0033591	"response to L-ascorbic acid"	6.55853	2.02255	1.85458	2	HORVU3Hr1G003940,HORVU3Hr1G003950
GO:0034440	"lipid oxidation"	-1.39694	1.11035	2.2007	4	HORVU2Hr1G078510,HORVU2Hr1G115980,HORVU2Hr1G115960,HORVU7Hr1G006250
GO:0035336	"long-chain fatty-acyl-CoA metabolic process"	NA	NA	1.50166	3	HORVU3Hr1G002040,HORVU5Hr1G089230,HORVU5Hr1G124820
GO:0042335	"cuticle development"	2.93979	-4.9399	3.4943	8	HORVU1Hr1G039820,HORVU2Hr1G018920,HORVU2Hr1G019010,HORVU2Hr1G090960,HORVU4Hr1G063420,HORVU4Hr1G072960,HORVU6Hr1G094160,HORVU7Hr1G042040
GO:0045493	"xylan catabolic process"	-4.7661	-0.120112	1.41787	3	HORVU2Hr1G016760,HORVU3Hr1G007460,HORVU4Hr1G003220
GO:0046340	"diacylglycerol catabolic process"	NA	NA	1.37676	2	HORVU1Hr1G088840,HORVU3Hr1G058580
GO:0046475	"glycerophospholipid catabolic process"	-2.68736	0.72393	1.85458	2	HORVU2Hr1G070700,HORVU3Hr1G079900
GO:0050691	"regulation of defense response to virus by host"	6.35936	-1.68543	1.43482	2	HORVU6Hr1G028790,HORVU7Hr1G113720
GO:0051645	"Golgi localization"	-3.1385	-4.99275	1.49894	2	HORVU3Hr1G067400,HORVU3Hr1G067400
GO:0051646	"mitochondrion localization"	-2.79182	-4.96849	1.59324	2	HORVU3Hr1G067400,HORVU3Hr1G067400
GO:0052651	"monoacylglycerol catabolic process"	NA	NA	1.37676	2	HORVU1Hr1G088840,HORVU3Hr1G058580
GO:0060151	"peroxisome localization"	-3.06905	-5.28958	1.64863	2	HORVU3Hr1G067400,HORVU3Hr1G067400
GO:0070981	"L-asparagine biosynthetic process"	NA	NA	1.59324	2	HORVU4Hr1G056240,HORVU5Hr1G048100
GO:0071483	"cellular response to blue light"	3.81601	5.39907	2.3431	4	HORVU1Hr1G093180,HORVU4Hr1G066740,HORVU5Hr1G063570,HORVU5Hr1G063650
GO:0071486	"cellular response to high light intensity"	3.69812	5.79498	1.59324	3	HORVU4Hr1G066740,HORVU5Hr1G063570,HORVU5Hr1G063650
GO:0071490	"cellular response to far red light"	NA	NA	1.64499	3	HORVU4Hr1G066740,HORVU5Hr1G063570,HORVU5Hr1G063650
GO:0071491	"cellular response to red light"	NA	NA	1.64499	3	HORVU4Hr1G066740,HORVU5Hr1G063570,HORVU5Hr1G063650
GO:0071492	"cellular response to UV-A"	3.3938	5.85322	1.64499	3	HORVU4Hr1G066740,HORVU5Hr1G063570,HORVU5Hr1G063650
GO:0080051	"cutin transport"	-1.38067	-5.82288	2.28706	3	HORVU2Hr1G018920,HORVU2Hr1G019010,HORVU2Hr1G090960
GO:0090436	"leaf pavement cell development"	2.54288	-5.62751	1.49894	2	HORVU3Hr1G067400,HORVU3Hr1G067400
GO:0090502	"RNA phosphodiester bond hydrolysis endonucleolytic"	-6.70844	1.51727	1.37676	2	HORVU2Hr1G112830,HORVU2Hr1G116300
