# Supplementary material for: Conserved signalling components coordinate epidermal patterning and cuticle deposition in barley
Source: Nat Commun. 2022 Oct 13;13:6050. doi: 10.1038/s41467-022-33300-1 (PMC9561702; doi:10.1038/s41467-022-33300-1)
Supplement: Supplementary file 12 — Supplementary Dataset 10 [file 41467_2022_33300_MOESM12_ESM.xlsx]

## Sheet: Supplementary Data 10
Supplementary Data 10. Haplotypes of HvYDA1 discovered from 461 diverse spontaneum (wild barley), cultivar and landrace accessions. Genotypes of 35 exonic SNP sites are shown for each haplotype. Non-synonymous SNP sites are red highlighted.
Region	5'UTR						coding region											Kinase domain region				coding region												3'UTR
Postion on Chr2H (MorexV1)	674144156	674144204	674144257	674145109	674145230	674145233	674145344	674145368	674145395Y44Y	674145922	674146115	674146140	674146314	674146459	674146491	674146527	674146554	674148420	674149152	674149319	674150401	674150507	674150651	674150705	674151612	674151687	674151695	674151810	674151822	674151840	674151871	674152067	674152090	674152856	674152920
Amino acid change							R27R	K35K	Y44Y	T191S	P255L	K263K	G321G	N370D	P380P	R392R	S401S	Y469Y	S565S	L583L	P649P	P685S	S698S	S716S	S719S	P744P	T747K	T785T	E789D	S795S	P806S	S871N	G879S
MorexV1	T	C	A	C	G	T	C	A	T	A	C	G	C	A	A	A	G	T	T	T	G	C	A	G	C	C	C	C	A	A	C	G	G	G	C
HP_1	C	-	T	-	-	-	-	-	-	-	-	-	-	-	-	-	A	C	-	-	-	-	-	A	-	-	-	-	-	-	-	-	-	-	-
HP_2	C	G	-	-	-	-	-	-	-	-	-	-	-	-	-	-	-	-	C	C	-	-	-	-	-	-	-	-	-	-	-	-	-	-	G
HP_3	-	-	-	-	A	-	-	-	-	-	-	-	-	-	-	-	-	-	C	C	-	-	-	-	-	-	-	-	-	-	-	-	-	-	G
HP_4	-	-	-	-	-	-	-	-	C	-	-	-	-	-	T	-	-	-	C	C	-	-	-	-	-	-	-	-	T	-	-	-	-	-	G
HP_5	-	-	-	-	-	-	-	-	-	-	-	-	-	-	-	-	A	C	-	-	-	-	-	A	-	-	-	-	-	-	-	-	-	-	-
HP_6	-	-	-	-	-	-	-	-	-	-	-	-	-	-	-	-	-	-	C	C	-	-	-	-	-	-	-	-	-	-	-	-	-	-	-
HP_7	-	-	-	-	-	-	-	-	-	-	-	-	-	-	T	-	-	-	C	C	-	-	-	-	-	-	-	-	-	-	-	-	-	-	-
HP_8	-	-	-	-	-	-	-	-	-	-	-	-	-	-	-	-	-	-	C	C	-	-	-	-	-	-	-	-	-	-	-	-	-	-	G
HP_9	-	-	-	-	-	-	-	-	-	-	-	-	-	-	T	-	-	-	C	C	-	-	-	-	-	-	-	-	-	-	-	-	-	-	G
HP_10	-	-	-	-	-	-	-	-	-	-	-	-	-	-	T	-	-	-	C	C	-	-	-	-	-	-	-	-	T	-	-	-	-	-	G
HP_11	-	-	-	-	-	-	-	-	-	-	-	-	-	-	-	-	-	-	-	-	-	-	-	-	-	-	-	-	-	-	-	A	-	-	-
HP_12	-	-	-	-	-	-	-	-	-	-	-	-	-	-	-	-	-	-	-	-	-	-	-	-	-	-	-	-	-	-	-	-	A	-	-
HP_13 (Morex HP)	-	-	-	-	-	-	-	-	-	-	-	-	-	-	-	-	-	-	-	-	-	-	-	-	-	-	-	-	-	-	-	-	-	-	-
HP_14	-	-	-	-	-	-	-	-	-	-	-	-	-	-	-	-	-	-	-	-	-	-	-	-	-	-	-	-	-	-	T	-	A	-	-
HP_15	-	-	-	-	-	-	-	-	-	-	-	-	-	-	-	-	-	-	-	-	-	-	-	-	-	-	-	-	-	-	T	-	-	-	-
HP_16	-	-	-	-	-	-	-	-	-	-	-	-	-	-	-	-	-	-	-	-	-	-	-	-	-	-	-	-	-	G	-	-	-	-	-
HP_17	-	-	-	-	-	-	-	-	-	-	-	-	-	-	-	-	-	-	-	-	-	-	G	-	-	G	-	-	-	-	-	-	A	-	-
HP_18	-	-	-	-	-	-	-	-	-	-	-	-	-	-	-	-	-	-	-	-	-	-	G	-	-	G	-	-	-	-	-	-	-	-	-
HP_19	-	-	-	-	-	-	-	-	-	-	-	-	-	-	-	-	-	-	-	-	-	T	-	-	-	-	-	G	-	-	-	A	-	-	-
HP_20	-	-	-	-	-	-	-	-	-	-	-	-	-	G	T	-	-	-	C	C	-	-	-	-	-	-	-	-	-	G	-	-	-	-	-
HP_21	-	-	-	-	-	-	-	-	-	-	-	-	-	G	T	-	-	-	C	C	-	-	-	-	-	-	-	-	T	-	-	-	-	-	-
HP_22	-	-	-	-	-	-	-	-	-	-	-	-	-	G	T	-	-	-	-	-	-	-	-	-	-	-	-	-	T	-	-	-	-	-	-
HP_23	-	-	-	-	-	-	-	-	-	-	-	-	T	-	-	T	-	-	-	-	A	-	-	-	T	-	-	-	-	-	-	-	A	-	-
HP_24	-	-	-	-	-	-	-	-	-	-	-	-	T	-	-	T	-	-	-	-	-	-	-	-	-	-	-	-	-	-	-	-	A	-	-
HP_25	-	-	-	-	-	-	-	G	-	T	T	-	-	-	-	-	-	-	-	-	-	-	-	-	-	-	A	-	-	-	-	-	-	-	-
HP_26	-	-	-	T	-	-	T	-	-	-	-	A	-	-	T	-	-	-	C	C	-	-	-	-	-	-	-	-	-	-	-	-	-	-	G
HP_27	-	-	T	-	-	-	-	-	-	-	-	-	-	-	-	-	A	C	-	-	-	-	-	A	-	-	-	-	-	-	-	-	-	-	-
HP_28	-	-	T	-	-	-	-	-	-	-	-	-	-	-	-	-	-	-	-	-	-	-	-	-	-	-	-	-	-	-	-	-	-	-	-
HP_29	-	G	-	-	-	C	-	-	-	-	-	-	-	-	-	-	-	-	C	C	-	-	-	-	-	-	-	-	-	-	-	-	-	A	G
HP_30	-	G	-	-	-	-	-	-	-	-	-	-	-	-	-	-	-	-	C	C	-	-	-	-	-	-	-	-	-	-	-	-	-	A	G
