# Supplementary material for: Conserved signalling components coordinate epidermal patterning and cuticle deposition in barley
Source: Nat Commun. 2022 Oct 13;13:6050. doi: 10.1038/s41467-022-33300-1 (PMC9561702; doi:10.1038/s41467-022-33300-1)
Supplement: Supplementary file 13 — Supplementary Dataset 11 [file 41467_2022_33300_MOESM13_ESM.xlsx]

## Sheet: Supplementary Data 11
Supplementary Data 11. geographic and climatic information of landraces carrying HP_25 of HvYDA1
Accession	germplasm	haplotype	latitude	longitude	climate zone
BCC185	Landrace	HP_25	24.6333	46.7167	Arabian Desert
HOR10761	Landrace	HP_25	5.63333	38.2333	drought prone zone, Ethiopia1
WB074	Landrace	HP_25	12.5833	39.5	drought prone zone, Ethiopia1
WB077	Landrace	HP_25	9.01667	38.7333	drought prone zone, Ethiopia1
WB088	Landrace	HP_25	6	38.25	moisture reliable zone, Ethiopia1
WB372	Landrace	HP_25	8.63333	38.05	drought prone zone, Ethiopia1
WB400	Landrace	HP_25	9.58333	41.8667	Nomadic pastoralist zone, Ethiopia1
WB401	Landrace	HP_25	8.53333	34.8	moisture reliable zone, Ethiopia1
WB474	Landrace	HP_25	8.53333	34.8	moisture reliable zone, Ethiopia1
1. Management, E. and N. R., Department, S. D., Region, A. & Group, D. P. Ethiopia - A country study on the economic impacts of climate change (English).le. (2008). http://documents.worldbank.org/curated/en/2008/12/12514858/ethiopia-country-study-economic-impacts-climate-change
