# Supplementary material for: Conserved signalling components coordinate epidermal patterning and cuticle deposition in barley
Source: Nat Commun. 2022 Oct 13;13:6050. doi: 10.1038/s41467-022-33300-1 (PMC9561702; doi:10.1038/s41467-022-33300-1)
Supplement: Supplementary file 14 — Supplementary Dataset 12 [file 41467_2022_33300_MOESM14_ESM.xlsx]

## Sheet: Supplementary Data 12
Supplementary Data 12. Haplotypes of HvBRX-Solo discovered from 20 diverse spontaneum (wild barley), cultivar and landrace accessions. Non-synonymous SNP sites were red highlighted
Region	coding region											BRX domain
Position of Chr2H of MorexV2	533630505	533630508	533630509	533630510	533630511	533630512	533630513	533630516	533630534	533630535	533630539	533630588
Amino acid change	E108K	del of 109E,110A	del of 109E,110A	del of 109E,110A	del of 109E,110A	del of 109E,110A	del of 109E,110A	V111A	R117Q	R117Q	T119A	G135G
MorexV2	G	G	G	A	G	G	C	T	G	T	A	G
HP_1 (Morex)	-	-	-	-	-	-	-	-	-	-	-	-
HP_2	-	del	del	del	del	del	del	C	A	A	G	T
HP_3	A	-	-	-	-	-	-	-	-	-	-	-
