# Supplementary material for: Conserved signalling components coordinate epidermal patterning and cuticle deposition in barley
Source: Nat Commun. 2022 Oct 13;13:6050. doi: 10.1038/s41467-022-33300-1 (PMC9561702; doi:10.1038/s41467-022-33300-1)
Supplement: Supplementary file 15 — Supplementary Dataset 13 [file 41467_2022_33300_MOESM15_ESM.xlsx]

## Sheet: Supplementary Data 13
Supplementary Data 13. BRX-like genes detected in land plants. Domain composition predicted on NCBI Conserved Domain Search (https://www.ncbi.nlm.nih.gov/Structure/cdd/wrpsb.cgi) were represented by green fill in cells.
species	BRX ortholog	N-terminal domain	N-BRX domain	C-BRX domain	Blastp E-value
Hordeum vulgare	HvBRX-Solo				-
	HORVU5Hr1G061300				8e-18
	HORVU2Hr1G101750				3e-14
	HORVU5Hr1G123400				4e-10
	HORVU6Hr1G068280				4e-12
	HORVU6Hr1G068350				4e-12
	HORVU0Hr1G016680				4e-12
Brachypodium distachyon	BRADI_5g13285v3				3e-100
	BRADI_4g31550v3				5e-17
	BRADI_4g40660v3				7e-29
	BRADI_3g37710v3				4e-18
	BRADI_5g20580v3				1e-13
	BRADI_3g52537v3				7e-13
	BRADI_1g01210v3				4e-10
	BRADI_4g32751v3				8e-07
Oryza sativa Japonica Group	Os04t0475250				9e-48
	Os08t0462700				2e-17
	Os02t0700700				5e-13
	Os04g0600500				9e-09
	Os03g0853500				1e-09
	Os12g0193000				3e-25
Arabidopsis thaliana	AT1G31880				7e-15
	AT3G14000				2e-17
	AT5G20540				3e-17
	AT1G54180				1e-14
	AT2G35600				3e-16
	AT2G21030				1e-06
Solanum lycopersicum	Solyc06g062880.2.1				5e-18
	Solyc08g005460				1e-15
	Solyc07g041230				7e-15
	Solyc08g075920				5e-14
	Solyc12g096110				6e-13
Brassica napus	BnaCnng46630D				8e-18
	BnaA05g25430D				7e-17
	BnaA04g20570D				9e-17
	BnaA03g56110D				2e-16
	BnaC04g44490D				2e-16
	BnaA02g04920D				2e-16
	BnaC03g10130D				2e-16
	BnaA05g08440D				6e-16
	BnaC04g09550D				9e-16
	BnaA01g29680D				2e-15
	BnaA09g24720D				6e-15
	BnaA05g16590D				7e-15
	BnaC05g29210D				1e-14
	BnaA05g16600D				2e-14
	BnaC05g24100D				3e-14
	BnaA08g07050D				6e-14
	BnaC08g07920D				9e-14
	BnaC01g37300D				3e-12
	BnaA06g01260D				3e-12
	BnaC06g06970D				9e-12
Pinus sylvestris	PSY00011558				1e-15
	PSY00005648				1e-15
	PSY00023862				3e-13
	PSY00021781				3e-13
Pseudotsuga menziesii	PME00128014				6e-16
	PME00128015				1e-15
	PME00107042				2e-15
	PME00109918				3e-12
	PME00028124				4e-08
Azolla filiculoides	Azfi_s0075.g037629				1e-10
	Azfi_s0100.g044260				4e-10
Salvinia cucullata	Sacu_v1.1_s0014.g006395				1e-14
Selaginella moellendorffii	SELMODRAFT_229183				1e-13
	SELMODRAFT_229072				1e-13
Selaginella_stauntoniana	ZZOL_scaffold_2005852				4e-14
Lycopodium_deuterodensum	PQTO_scaffold_2012668				1e-13
	PQTO_scaffold_2082471				8e-12
Marchantia polymorpha	MARPO_0061s0066				9e-11
Physcomitrium patens	Pp3c14_11230V3.1				7e-09
	Pp3c17_8500V3.2				2e-06
Anthoceros agrestis BONN	AagrBONN_evm.TU.Sc2ySwM_368.3313				3e-07
