# Supplementary material for: Conserved signalling components coordinate epidermal patterning and cuticle deposition in barley
Source: Nat Commun. 2022 Oct 13;13:6050. doi: 10.1038/s41467-022-33300-1 (PMC9561702; doi:10.1038/s41467-022-33300-1)
Supplement: Supplementary file 16 — Supplementary Dataset 14 [file 41467_2022_33300_MOESM16_ESM.xlsx]

## Sheet: Supplementary Data 14
Supplementary Data 14. Sources of representative photos used for plant groups
Species	Group	Author	Source
Chara braunii	Charophyte	Show_ryu	https://commons.wikimedia.org/w/index.php?curid=11712787
Physcomitrium patens	Bryophyte	Pirex	https://commons.wikimedia.org/w/index.php?curid=12266575
Selaginella moellendorffii	Lycophyte	Gribskov	https://commons.wikimedia.org/w/index.php?curid=4553071
Dryopteris filix-mas	Fern	Rosser	https://commons.wikimedia.org/w/index.php?curid=15876120
Pseudotsuga menziesii	Gymnosperm	Iifar	https://commons.wikimedia.org/w/index.php?curid=15268048
Arabidopsis thaliana	Angiosperm	Dawid Skalec	https://commons.wikimedia.org/w/index.php?curid=35620023
