# Supplementary material for: Conserved signalling components coordinate epidermal patterning and cuticle deposition in barley
Source: Nat Commun. 2022 Oct 13;13:6050. doi: 10.1038/s41467-022-33300-1 (PMC9561702; doi:10.1038/s41467-022-33300-1)
Supplement: Supplementary file 17 — Supplementary Dataset 15 [file 41467_2022_33300_MOESM17_ESM.xlsx]

## Sheet: Supplementary Data 15
Supplementary Data 15. Primers used in this study
KASP genotyping
Marker name	50K accession	position	BW122	Morex	Marker sequence	FAM primer	VIC primer	Common primer
R1M1	HI-Hv50k-2016-85656	89998288	G	C	AAAGAAGTGCCATACTAAGAACTGCAGCCAGTACCTTTGCTTCAATCGTAGAGCTCCACT[C/G]CTCCAGTATTATGTCCCTTCTGAATCATGTGAAAGATTTTAGCCAAGAACAGAGAAACTA	GAAGGTGACCAAGTTCATGCTTTCAGAAGGGACATAATACTGGAGC	GAAGGTCGGAGTCAACGGATTTTCAGAAGGGACATAATACTGGAGG	CCTTTGCTTCAATCGTAGAG
R1M2	HI-Hv50k-2016-90243	151684245	T	C	AGAAGTGTTTTCTCACTTTCTTCCGTTTGATCGTAAGTGCTAAAGAACTCGAGAAGTTTC[T/C]GCTTAAGGTACCTGACAAAGAAGCAGATTAAGTCAGTGGGATGGAAGCATTCGGCCACAA	GAAGGTGACCAAGTTCATGCTAAAGAACTCGAGAAGTTTCT	GAAGGTCGGAGTCAACGGATTAAAGAACTCGAGAAGTTTCC	TTCCATCCCACTGACTTAAT
R1M3	SCRI_RS_160277	219129381	T	C	GACAGCTCATGGACTGTCTTGGAAAGTCTCTCTGGAGCATGTCGAACGAGTCAAATGGTA[T/C]GGGCCACACATTCGACATCTCGTAGCTGATGTCAGATGCGGATCAAACTGACAAAGCGAA	GAAGGTGACCAAGTTCATGCTATGTCGAACGAGTCAAATGGTAT	GAAGGTCGGAGTCAACGGATTATGTCGAACGAGTCAAATGGTAC	CGCTTTGTCAGTTTGATCC
R1M4	JHI-Hv50k-2016-98501	492802983	C	G	AATAACAGCTCACAAACAGTGTCCTTGCATACTCCTTCCATGGACGGCCCAAATAGAGCC[C/G]GTACGATTGCGGCTTTGCCTGGAACAACACGATGAAATCTTTGMTACCATCCACTGTGCA	GAAGGTGACCAAGTTCATGCTGCAAAGCCGCAATCGTACG	GAAGGTCGGAGTCAACGGATTGCAAAGCCGCAATCGTACC	CAGTGTCCTTGCATACTCCT
R1M5	JHI-Hv50k-2016-103614	564745703	T	C	AAGTAATGTGAGCTCATAGTGATATTGGACTCACTTTAAGCTGTGTACTAGACAATATAT[T/C]TGTTGTTGTATAGTTCTGCATCTTGGAAGTCAGTGAATACTATTCAGGTCTATGATAATC	GAAGGTGACCAAGTTCATGCTAAGATGCAGAACTATACAACAACAA	GAAGGTCGGAGTCAACGGATTAAGATGCAGAACTATACAACAACAG	TGTGAGCTCATAGTGATATTGG
R1M6	JHI-Hv50k-2016-105384	573734561	C	T	GATGTCCTCATAAACTCGTGCACAATCAAACAGCTCGTTGACAATCTGGCCTTCCCCGCG[T/C]CTTCCTTTCGATTTCCNTTTTTTTTNCCGATAAAGGACGATTTTATTAGARTAATCCTAC	GAAGGTGACCAAGTTCATGCTAAAGGAAATCGAAAGGAAGA	GAAGGTCGGAGTCAACGGATTAAAGGAAATCGAAAGGAAGG	ATAAACTCGTGCACAATCAA
R2M1	JHI-Hv50k-2016-98667	500558590	G	A	AATTAATTCGGTGTGCCTGTCTGTGTGTGGGAGATGATGCAGCCTTGGGAGTTGGGAGTT[A/G]GTACCTTTGCACGTGCCGCTAGAACGTGGCACATCGAAATTRGGAAAACTGACGAACCAT	GAAGGTGACCAAGTTCATGCTAGCCTTGGGAGTTGGGAGTTA	GAAGGTCGGAGTCAACGGATTAGCCTTGGGAGTTGGGAGTTG	TTTCCAATTTCGATGTGC
R2M2	JHI-Hv50k-2016-99137	517465585	T	C	GAGGCCAAGTGTCAGTCACCTTGTTTACTAACTGTCACTGATCACGCATGCTATAGGACA[T/C]TGAACCAATAATGACAAACCGTTTGCTCCAGCTCTCAAACTAGAACTGGCAGACAGCTAA	GAAGGTGACCAAGTTCATGCTAAACGGTTTGTCATTATTGGTTCAA	GAAGGTCGGAGTCAACGGATTAAACGGTTTGTCATTATTGGTTCAG	ACTGTCACTGATCACGCAT
R2M3	JHI-Hv50k-2016-99399	520427587	A	G	AGTGTTCAGAGATCATGTTTGCATCTCAATAGCGAGGTCTAGTTATGTAGAAAAGGGGAA[A/G]AGAGAGAAGCATGAAGATATACCAAAATGGAGAAAGATCGGCATGCCACTGACGAATGCC	GAAGGTGACCAAGTTCATGCTTGGTATATCTTCATGCTTCTCTCTT	GAAGGTCGGAGTCAACGGATTTGGTATATCTTCATGCTTCTCTCTC	TCAGAGATCATGTTTGCATC
R2M4	JHI-Hv50k-2016-100129	529110979	G	A	ATTGGCAAGCGACAATACGTTCATCTCTAATGACTTGCAACCAAAGTATCATACCGGCAA[A/G]GATAGACAATGATTTAGTGACATGAAGTCAGTTGCTAGTTCGAATTGGAACACAAGCCTT	GAAGGTGACCAAGTTCATGCTCATGTCACTAAATCATTGTCTATCT	GAAGGTCGGAGTCAACGGATTCATGTCACTAAATCATTGTCTATCC	AGCGACAATACGTTCATCTC
R2M5	JHI-Hv50k-2016-101130	547474769	A	G	CATCTAGCTGATGTTCTTTCCTTCGTTTACCTTCCACAACTTCGATGCCATTGATGTTGA[A/G]CCACTGAGGTGCTGCAGCATATCGATGATAAAAGTTTTTTCTTGTGGCATTGTAGCTATA	GAAGGTGACCAAGTTCATGCTCTTCGATGCCATTGATGTTGAA	GAAGGTCGGAGTCAACGGATTCTTCGATGCCATTGATGTTGAG	ATAGCTACAATGCCACAAGAA
R2M6	JHI-Hv50k-2016-102335	554884631	A	T	TCACCAWACTTTGTTTGATTCSTCTTATCTCCCTYTGCAGATCTGTGATATGATTGCAGT[A/T]GCCCGCTTAGTGAATGCAACACTTGTTATTCCTCAGTTAGACAAGCGATCTTTTTGGCAA	GAAGGTGACCAAGTTCATGCTTCTGTGATATGATTGCAGTA	GAAGGTCGGAGTCAACGGATTTCTGTGATATGATTGCAGTT	ATCGCTTGTCTAACTGAGGA
qPCR
gene	accession number	Primer Pairs (5'-3')	protocol	UPL#	-	-	-	-
HvACT	HORVU5Hr1G039850	Forward GCGAGTTGTCTGGGTCTTCT Reverse ACATGGCAAGGACTTGAGAAA	Roche FastStart	#129	-	-	-	-
HvPP2A	HORVU5Hr1G109430	Forward CGTCGCATCATGATCAAAGT Reverse CGAGGTGAGTAACACGATGG	Roche FastStart	#7	-	-	-	-
HvYDA1	HORVU2Hr1G096350	Forward GGGATTGGAGGGTCAGACA Backward TGGACAGGATATATTGCTCCGTA	Roche FastStart	#126	-	-	-	-
HvBRX-Solo	HORVU.MOREX.r2.2HG0144720	Forward TAGGTGTCGTCTAGGAGGGA Backward GAGCGACATGGACTTCATG	Roche FastStart	#156	-	-	-	-
HvREF2	HORVU7Hr1G096480	Forward CGGCCAATATGGGAAGAGTATG Backward CAAACATCTCAGCTGTCCTTCT	SYBR Green Power Up kit	-	-	-	-	-
ABCG11.3	HORVU2Hr1G090960	Forward ACATTGCGCGAATCAAAGGA Backward CCTGAGCCAGTAGTACCCAAA	SYBR Green Power Up kit	-	-	-	-	-
CER1	HORVU1Hr1G039820	Forward TTCCTCTACACCCGCTACCA Backward GTCAATGCGCAGGTGATCAT	SYBR Green Power Up kit	-	-	-	-	-
MUTE	HORVU2Hr1G020990	Forward GTGCTCCACGTCAACATCAG Backward GCACTCGAGCCCAATCTTG	SYBR Green Power Up kit	-	-	-	-	-
ICE1	HORVU4Hr1G008480	Forward CTCTACATGCTTCGGTCTGT Backward GGACGTGGAAGGAGATGAGT	SYBR Green Power Up kit	-	-	-	-	-
MYB96	HORVU4Hr1G023510	Forward AGTCACTCCTCGGCAACAGA Backward CTTCTTGAGGTGCGTGTTCC	SYBR Green Power Up kit	-	-	-	-	-
HDG5	HORVU1Hr1G050620	Forward GATCACACCCAAGGAATTGCA Backward CCACATCCACGGTTGCAAA	SYBR Green Power Up kit	-	-	-	-	-
PCR
gene	target	Primer Pairs (5'-3')	protocol	-	-	-	-	-
HvYDA1	HORVU2Hr1G096350	set1: Forward TGGAGGGTGTTACATGCCAT backward ACCCCAAGTTGAAAGGACCA set2: Forward CAGTTGGTGGGTGAATGGTC Backward GCTAGAAAATGCGGCACACA	OneTaq® 2X Master Mix with Standard Buffer. Run according to the mannul with anealing Tm at 56.5℃ for primer set1 and 61.5℃ for set2	-	-	-	-	-
HvBRX-Solo	HORVU.MOREX.r2.2HG0144720	Forward AATCCCCACCTTCTCCTTCC Backward TGACGGGGCCATAATCAGAA	OneTaq® Hot Start 2X Master Mix with GC Buffer. Run according to the mannul with anealing Tm at 54℃	-	-	-	-	-
HvYDA1	region containing cer-g.10	Forward GTGAACCAGCAATACGCAACA Backward AACCGCAAGATTGCAACCAC	GoTaq® Flexi DNA Polymerase with 5x green GoTaq® Flexi Buffer. Run according to the mannul with anealing Tm at 57℃	-	-	-	-	-
HvYDA1	region containing CER-G.10	Forward TGAACCAGCAATACGCAGCT Backward AACCGCAAGATTGCAACCAC	GoTaq® Flexi DNA Polymerase with 5x green GoTaq® Flexi Buffer. Run according to the mannul with anealing Tm at 57℃	-	-	-	-	-
HvBRX-Solo	region containing cer-s.31	Forward GGTTTCATGCGGCGTTCTAT Backward TGACAATAGCCGGAACCACT	GoTaq® Flexi DNA Polymerase with 5x green GoTaq® Flexi Buffer. Run according to the mannul with anealing Tm at 56℃	-	-	-	-	-
HvBRX-Solo	region containing HvBRX-Solo	Forward AATCCCCACCTTCTCCTTCC Backward TGACGGGGCCATAATCAGAA	GoTaq® Flexi DNA Polymerase with 5x green GoTaq® Flexi Buffer. Run according to the mannul with anealing Tm at 56℃	-	-	-	-	-
