# Supplementary material for: Conserved signalling components coordinate epidermal patterning and cuticle deposition in barley
Source: Nat Commun. 2022 Oct 13;13:6050. doi: 10.1038/s41467-022-33300-1 (PMC9561702; doi:10.1038/s41467-022-33300-1)
Supplement: Supplementary file 19 — Source Data File [file 41467_2022_33300_MOESM19_ESM.xlsx]

## Sheet: Figure 1
Figure 1b
CHROM	POS	readCounts	readCountREF	readCountALT	totalReadCount	genotypeStr_Morex	genotypeStr_BW111	genotypeStrBulk	alleleProportion_Morex	alleleProportion_BW111
chr1H	44011	20,66	20	66	86	0/0	1/1	0/1	0.23255815	0.76744187
chr1H	47471	10,22	10	22	32	0/0	1/1	0/1	0.3125	0.6875
chr1H	51926	23,36	23	36	59	0/0	1/1	0/1	0.3898305	0.6101695
chr1H	52655	11,22	11	22	33	0/0	1/1	0/1	0.33333334	0.6666667
chr1H	72037	12,27	12	27	39	0/0	1/1	0/1	0.30769232	0.6923077
chr1H	72059	12,65	12	65	77	0/0	1/1	0/1	0.15584415	0.84415585
chr1H	72127	13,66	13	66	79	0/0	1/1	0/1	0.16455697	0.835443
chr1H	72251	19,20	19	20	39	0/0	1/1	0/1	0.4871795	0.51282054
chr1H	247775	1,30	1	30	31	0/0	1/1	1/1	0.032258064	0.9677419
chr1H	262154	4,31	4	31	35	0/0	1/1	0/1	0.114285715	0.8857143
chr1H	262158	4,29	4	29	33	0/0	1/1	0/1	0.121212125	0.8787879
chr1H	267667	26,118	26	118	144	0/0	1/1	0/1	0.18055555	0.8194444
chr1H	267669	27,124	27	124	151	0/0	1/1	0/1	0.17880794	0.821192
chr1H	269376	13,25	13	25	38	0/0	1/1	0/1	0.34210527	0.65789473
chr1H	269748	23,49	23	49	72	0/0	1/1	0/1	0.31944445	0.6805556
chr1H	269764	27,48	27	48	75	0/0	1/1	0/1	0.36	0.64
chr1H	278185	51,135	51	135	186	0/0	1/1	0/1	0.27419356	0.7258065
chr1H	278388	23,73	23	73	96	0/0	1/1	0/1	0.23958333	0.7604167
chr1H	278411	11,70	11	70	81	0/0	1/1	0/1	0.13580246	0.86419755
chr1H	278645	31,50	31	50	81	0/0	1/1	0/1	0.38271606	0.61728394
chr1H	278730	28,21	28	21	49	0/0	1/1	0/1	0.5714286	0.42857143
chr1H	278767	24,20	24	20	44	0/0	1/1	0/1	0.54545456	0.45454547
chr1H	278774	24,20	24	20	44	0/0	1/1	0/1	0.54545456	0.45454547
chr1H	278854	29,50	29	50	79	0/0	1/1	0/1	0.36708862	0.6329114
chr1H	278891	32,60	32	60	92	0/0	1/1	0/1	0.3478261	0.65217394
chr1H	278933	25,37	25	37	62	0/0	1/1	0/1	0.4032258	0.5967742
chr1H	290261	29,65	29	65	94	0/0	1/1	0/1	0.30851063	0.69148934
chr1H	290372	22,30	22	30	52	0/0	1/1	0/1	0.42307693	0.5769231
chr1H	290632	11,26	11	26	37	0/0	1/1	0/1	0.2972973	0.7027027
chr1H	290674	13,23	13	23	36	0/0	1/1	0/1	0.3611111	0.6388889
chr1H	475304	14,28	14	28	42	0/0	1/1	0/1	0.33333334	0.6666667
chr1H	475627	13,21	13	21	34	0/0	1/1	0/1	0.38235295	0.61764705
chr1H	475838	11,28	11	28	39	0/0	1/1	0/1	0.2820513	0.71794873
chr1H	479000	14,17	14	17	31	0/0	1/1	0/1	0.4516129	0.5483871
chr1H	479094	17,74	17	74	91	0/0	1/1	0/1	0.18681319	0.8131868
chr1H	479134	11,52	11	52	63	0/0	1/1	0/1	0.17460318	0.82539684
chr1H	684805	21,56	21	56	77	0/0	1/1	0/1	0.27272728	0.72727275
chr1H	692178	6,50	6	50	56	0/0	1/1	0/1	0.10714286	0.89285713
chr1H	701691	15,46	15	46	61	0/0	1/1	0/1	0.24590164	0.75409836
chr1H	703103	16,83	16	83	99	0/0	1/1	0/1	0.16161616	0.83838385
chr1H	707876	10,26	10	26	36	0/0	1/1	0/1	0.2777778	0.7222222
chr1H	707982	16,21	16	21	37	0/0	1/1	0/1	0.43243244	0.5675676
chr1H	708106	22,17	22	17	39	0/0	1/1	0/1	0.5641026	0.43589744
chr1H	782122	36,32	36	32	68	0/0	1/1	0/1	0.5294118	0.47058824
chr1H	782688	19,32	19	32	51	0/0	1/1	0/1	0.37254903	0.627451
chr1H	782764	17,54	17	54	71	0/0	1/1	0/1	0.23943663	0.7605634
chr1H	782833	19,24	19	24	43	0/0	1/1	0/1	0.44186047	0.55813956
chr1H	784267	14,58	14	58	72	0/0	1/1	0/1	0.19444445	0.8055556
chr1H	947559	15,29	15	29	44	0/0	1/1	0/1	0.3409091	0.65909094
chr1H	1026072	22,26	22	26	48	0/0	1/1	0/1	0.45833334	0.5416667
chr1H	1158449	23,22	23	22	45	0/0	1/1	0/1	0.51111114	0.4888889
chr1H	1159904	26,22	26	22	48	0/0	1/1	0/1	0.5416667	0.45833334
chr1H	1271422	75,56	75	56	131	0/0	1/1	0/1	0.57251906	0.4274809
chr1H	1271504	34,47	34	47	81	0/0	1/1	0/1	0.41975307	0.5802469
chr1H	1271538	24,33	24	33	57	0/0	1/1	0/1	0.42105263	0.57894737
chr1H	1274452	19,28	19	28	47	0/0	1/1	0/1	0.40425533	0.59574467
chr1H	1310918	30,62	30	62	92	0/0	1/1	0/1	0.32608697	0.67391306
chr1H	1310994	44,214	44	214	258	0/0	1/1	0/1	0.17054264	0.82945734
chr1H	1311106	21,72	21	72	93	0/0	1/1	0/1	0.22580644	0.7741935
chr1H	1311553	39,43	39	43	82	0/0	1/1	0/1	0.47560975	0.5243902
chr1H	1312344	17,34	17	34	51	0/0	1/1	0/1	0.33333334	0.6666667
chr1H	1312698	30,86	30	86	116	0/0	1/1	0/1	0.25862068	0.7413793
chr1H	1312773	31,112	31	112	143	0/0	1/1	0/1	0.21678321	0.7832168
chr1H	1332617	46,19	46	19	65	0/0	1/1	0/1	0.7076923	0.2923077
chr1H	1332681	53,28	53	28	81	0/0	1/1	0/1	0.654321	0.34567901
chr1H	1339798	35,11	35	11	46	0/0	1/1	0/1	0.76086956	0.23913044
chr1H	1339876	27,21	27	21	48	0/0	1/1	0/1	0.5625	0.4375
chr1H	1340228	24,32	24	32	56	0/0	1/1	0/1	0.42857143	0.5714286
chr1H	1341689	77,57	77	57	134	0/0	1/1	0/1	0.57462686	0.42537314
chr1H	1341807	53,36	53	36	89	0/0	1/1	0/1	0.5955056	0.40449437
chr1H	1366230	16,30	16	30	46	0/0	1/1	0/1	0.3478261	0.65217394
chr1H	1418837	5,47	5	47	52	0/0	1/1	0/1	0.09615385	0.90384614
chr1H	1421725	31,83	31	83	114	0/0	1/1	0/1	0.27192983	0.7280702
chr1H	1421795	21,25	21	25	46	0/0	1/1	0/1	0.45652175	0.54347825
chr1H	1421868	20,26	20	26	46	0/0	1/1	0/1	0.4347826	0.5652174
chr1H	1421869	20,25	20	25	45	0/0	1/1	0/1	0.44444445	0.5555556
chr1H	1421973	17,66	17	66	83	0/0	1/1	0/1	0.20481928	0.79518074
chr1H	1433800	21,43	21	43	64	0/0	1/1	0/1	0.328125	0.671875
chr1H	1433951	36,66	36	66	102	0/0	1/1	0/1	0.3529412	0.64705884
chr1H	1506890	17,22	17	22	39	0/0	1/1	0/1	0.43589744	0.5641026
chr1H	1522937	13,28	13	28	41	0/0	1/1	0/1	0.31707317	0.68292683
chr1H	1562847	22,29	22	29	51	0/0	1/1	0/1	0.43137255	0.5686275
chr1H	1566035	16,20	16	20	36	0/0	1/1	0/1	0.44444445	0.5555556
chr1H	1566041	17,21	17	21	38	0/0	1/1	0/1	0.4473684	0.55263156
chr1H	1566277	16,30	16	30	46	0/0	1/1	0/1	0.3478261	0.65217394
chr1H	1566379	49,115	49	115	164	0/0	1/1	0/1	0.2987805	0.7012195
chr1H	1612698	18,26	18	26	44	0/0	1/1	0/1	0.4090909	0.59090906
chr1H	1634397	25,7	25	7	32	0/0	1/1	0/1	0.78125	0.21875
chr1H	1912733	13,25	13	25	38	0/0	1/1	0/1	0.34210527	0.65789473
chr1H	1912883	22,23	22	23	45	0/0	1/1	0/1	0.4888889	0.51111114
chr1H	1913514	14,98	14	98	112	0/0	1/1	0/1	0.125	0.875
chr1H	1913587	14,41	14	41	55	0/0	1/1	0/1	0.25454545	0.74545455
chr1H	1913802	29,42	29	42	71	0/0	1/1	0/1	0.4084507	0.5915493
chr1H	1913914	29,67	29	67	96	0/0	1/1	0/1	0.30208334	0.6979167
chr1H	2139972	6,35	6	35	41	0/0	1/1	0/1	0.14634146	0.85365856
chr1H	2140047	9,24	9	24	33	0/0	1/1	0/1	0.27272728	0.72727275
chr1H	2200818	65,73	65	73	138	0/0	1/1	0/1	0.4710145	0.5289855
chr1H	2200819	65,70	65	70	135	0/0	1/1	0/1	0.4814815	0.5185185
chr1H	2201000	12,22	12	22	34	0/0	1/1	0/1	0.3529412	0.64705884
chr1H	2201437	26,55	26	55	81	0/0	1/1	0/1	0.32098764	0.67901236
chr1H	2203974	18,22	18	22	40	0/0	1/1	0/1	0.45	0.55
chr1H	2206184	21,10	21	10	31	0/0	1/1	0/1	0.67741936	0.32258064
chr1H	2206372	17,27	17	27	44	0/0	1/1	0/1	0.38636363	0.6136364
chr1H	2237229	30,33	30	33	63	0/0	1/1	0/1	0.47619048	0.52380955
chr1H	2237322	46,99	46	99	145	0/0	1/1	0/1	0.31724137	0.6827586
chr1H	2237387	34,60	34	60	94	0/0	1/1	0/1	0.3617021	0.63829786
chr1H	2237444	24,34	24	34	58	0/0	1/1	0/1	0.41379312	0.5862069
chr1H	2237865	15,58	15	58	73	0/0	1/1	0/1	0.20547946	0.79452056
chr1H	2237932	11,87	11	87	98	0/0	1/1	0/1	0.1122449	0.8877551
chr1H	2238303	27,30	27	30	57	0/0	1/1	0/1	0.47368422	0.5263158
chr1H	2241761	11,31	11	31	42	0/0	1/1	0/1	0.26190478	0.7380952
chr1H	2242097	59,25	59	25	84	0/0	1/1	0/1	0.70238096	0.29761904
chr1H	2242142	80,17	80	17	97	0/0	1/1	0/1	0.82474226	0.17525773
chr1H	2244280	14,17	14	17	31	0/0	1/1	0/1	0.4516129	0.5483871
chr1H	2255478	2,35	2	35	37	0/0	1/1	1/1	0.054054055	0.9459459
chr1H	2299628	17,32	17	32	49	0/0	1/1	0/1	0.3469388	0.6530612
chr1H	2299844	19,100	19	100	119	0/0	1/1	0/1	0.15966387	0.84033614
chr1H	2299890	9,35	9	35	44	0/0	1/1	0/1	0.20454545	0.79545456
chr1H	2305822	48,36	48	36	84	0/0	1/1	0/1	0.5714286	0.42857143
chr1H	2305826	43,36	43	36	79	0/0	1/1	0/1	0.5443038	0.4556962
chr1H	2305872	40,45	40	45	85	0/0	1/1	0/1	0.47058824	0.5294118
chr1H	2305938	16,25	16	25	41	0/0	1/1	0/1	0.3902439	0.6097561
chr1H	2363338	8,26	8	26	34	0/0	1/1	0/1	0.23529412	0.7647059
chr1H	2363826	32,35	32	35	67	0/0	1/1	0/1	0.47761193	0.52238804
chr1H	2363887	24,61	24	61	85	0/0	1/1	0/1	0.28235295	0.7176471
chr1H	2365288	11,20	11	20	31	0/0	1/1	0/1	0.3548387	0.6451613
chr1H	2432302	9,42	9	42	51	0/0	1/1	0/1	0.1764706	0.8235294
chr1H	2472729	20,21	20	21	41	0/0	1/1	0/1	0.4878049	0.5121951
chr1H	2477559	17,16	17	16	33	0/0	1/1	0/1	0.5151515	0.4848485
chr1H	2585624	14,25	14	25	39	0/0	1/1	0/1	0.35897437	0.64102566
chr1H	2585639	12,29	12	29	41	0/0	1/1	0/1	0.29268292	0.70731705
chr1H	2585766	20,12	20	12	32	0/0	1/1	0/1	0.625	0.375
chr1H	2589633	15,21	15	21	36	0/0	1/1	0/1	0.41666666	0.5833333
chr1H	2589777	11,23	11	23	34	0/0	1/1	0/1	0.32352942	0.6764706
chr1H	2656174	19,36	19	36	55	0/0	1/1	0/1	0.34545454	0.6545454
chr1H	2656202	14,18	14	18	32	0/0	1/1	0/1	0.4375	0.5625
chr1H	2656225	13,22	13	22	35	0/0	1/1	0/1	0.37142858	0.62857145
chr1H	2656256	11,48	11	48	59	0/0	1/1	0/1	0.18644068	0.8135593
chr1H	2656299	16,46	16	46	62	0/0	1/1	0/1	0.2580645	0.7419355
chr1H	2656344	16,18	16	18	34	0/0	1/1	0/1	0.47058824	0.5294118
chr1H	2656345	16,18	16	18	34	0/0	1/1	0/1	0.47058824	0.5294118
chr1H	2656405	4,53	4	53	57	0/0	1/1	1/1	0.07017544	0.9298246
chr1H	2659938	6,27	6	27	33	0/0	1/1	0/1	0.18181819	0.8181818
chr1H	2768944	23,42	23	42	65	0/0	1/1	0/1	0.35384616	0.64615387
chr1H	3022126	18,22	18	22	40	0/0	1/1	0/1	0.45	0.55
chr1H	3184689	42,20	42	20	62	0/0	1/2	0/1	-1.0	-1.0
chr1H	3184727	21,26	21	26	47	0/0	1/1	0/1	0.44680852	0.5531915
chr1H	3493602	7,34	7	34	41	0/0	1/1	0/1	0.17073171	0.8292683
chr1H	3514605	163,57	163	57	220	0/0	1/1	0/1	0.7409091	0.2590909
chr1H	3514669	85,37	85	37	122	0/0	1/1	0/1	0.6967213	0.30327868
chr1H	3666819	38,23	38	23	61	0/0	1/1	0/1	0.6229508	0.37704918
chr1H	3666860	35,35	35	35	70	0/0	1/1	0/1	0.5	0.5
chr1H	3666934	30,48	30	48	78	0/0	1/1	0/1	0.3846154	0.61538464
chr1H	3666998	25,60	25	60	85	0/0	1/1	0/1	0.29411766	0.7058824
chr1H	3667221	31,19	31	19	50	0/0	1/1	0/1	0.62	0.38
chr1H	3667341	63,62	63	62	125	0/0	1/1	0/1	0.504	0.496
chr1H	3667384	56,46	56	46	102	0/0	1/1	0/1	0.54901963	0.4509804
chr1H	3674290	21,35	21	35	56	0/0	1/1	0/1	0.375	0.625
chr1H	3674399	38,40	38	40	78	0/0	1/1	0/1	0.4871795	0.51282054
chr1H	3674641	35,16	35	16	51	0/0	1/1	0/1	0.6862745	0.3137255
chr1H	3674665	37,6	37	6	43	0/0	1/1	0/1	0.8604651	0.13953489
chr1H	3687996	12,22	12	22	34	0/0	1/1	0/1	0.3529412	0.64705884
chr1H	3755029	12,64	12	64	76	0/0	1/1	0/1	0.15789473	0.84210527
chr1H	3767114	187,50	187	50	237	0/0	1/1	0/1	0.78902954	0.21097046
chr1H	3767186	215,76	215	76	291	0/0	1/1	0/1	0.73883164	0.2611684
chr1H	3767343	0,43	0	43	43	1/1	0/0	1/1	1.0	0.0
chr1H	3767558	361,47	361	47	408	0/0	1/1	0/1	0.88480395	0.11519608
chr1H	3811986	11,21	11	21	32	0/0	1/1	0/1	0.34375	0.65625
chr1H	3812052	12,32	12	32	44	0/0	1/1	0/1	0.27272728	0.72727275
chr1H	3847803	15,39	15	39	54	0/0	1/1	0/1	0.2777778	0.7222222
chr1H	3847831	14,45	14	45	59	0/0	1/1	0/1	0.23728813	0.7627119
chr1H	3848113	32,33	32	33	65	0/0	1/1	0/1	0.4923077	0.50769234
chr1H	3848121	27,30	27	30	57	0/0	1/1	0/1	0.47368422	0.5263158
chr1H	3870976	22,25	22	25	47	0/0	1/1	0/1	0.4680851	0.5319149
chr1H	3871060	55,64	55	64	119	0/0	1/1	0/1	0.46218488	0.53781515
chr1H	3873891	10,24	10	24	34	0/0	1/1	0/1	0.29411766	0.7058824
chr1H	3874065	62,105	62	105	167	0/0	1/1	0/1	0.37125748	0.6287425
chr1H	3881077	24,37	24	37	61	0/0	1/1	0/1	0.39344263	0.60655737
chr1H	3881226	26,32	26	32	58	0/0	1/1	0/1	0.44827586	0.55172414
chr1H	3895892	22,24	22	24	46	0/0	1/1	0/1	0.47826087	0.5217391
chr1H	3912567	61,55	61	55	116	0/0	1/1	0/1	0.5258621	0.47413793
chr1H	3912643	29,117	29	117	146	0/0	1/1	0/1	0.19863014	0.80136985
chr1H	3912702	15,68	15	68	83	0/0	1/1	0/1	0.18072289	0.8192771
chr1H	4131056	13,31	13	31	44	0/0	1/1	0/1	0.29545453	0.70454544
chr1H	4131115	20,35	20	35	55	0/0	1/1	0/1	0.36363637	0.6363636
chr1H	4131136	20,54	20	54	74	0/0	1/1	0/1	0.27027026	0.7297297
chr1H	4131155	21,77	21	77	98	0/0	1/1	0/1	0.21428572	0.78571427
chr1H	4131626	46,54	46	54	100	0/0	1/1	0/1	0.46	0.54
chr1H	4131720	35,22	35	22	57	0/0	1/1	0/1	0.61403507	0.3859649
chr1H	4131725	34,19	34	19	53	0/0	1/1	0/1	0.6415094	0.35849056
chr1H	4155131	14,19	14	19	33	0/0	1/1	0/1	0.42424244	0.57575756
chr1H	4155321	27,36	27	36	63	0/0	1/1	0/1	0.42857143	0.5714286
chr1H	4166288	13,33	13	33	46	0/0	1/1	0/1	0.2826087	0.7173913
chr1H	4166302	13,33	13	33	46	0/0	1/1	0/1	0.2826087	0.7173913
chr1H	4182764	14,31	14	31	45	0/0	1/1	0/1	0.31111112	0.6888889
chr1H	4183663	28,32	28	32	60	0/0	1/1	0/1	0.46666667	0.53333336
chr1H	4183848	41,133	41	133	174	0/0	1/1	0/1	0.23563218	0.7643678
chr1H	4183851	41,137	41	137	178	0/0	1/1	0/1	0.23033708	0.7696629
chr1H	4184184	28,31	28	31	59	0/0	1/1	0/1	0.47457626	0.5254237
chr1H	4190186	27,29	27	29	56	0/0	1/1	0/1	0.48214287	0.51785713
chr1H	4190215	37,32	37	32	69	0/0	1/1	0/1	0.5362319	0.46376812
chr1H	4190236	51,101	51	101	152	0/0	1/1	0/1	0.33552632	0.6644737
chr1H	4190301	47,151	47	151	198	0/0	1/1	0/1	0.23737374	0.7626263
chr1H	4190533	26,71	26	71	97	0/0	1/1	0/1	0.26804122	0.73195875
chr1H	4190599	32,140	32	140	172	0/0	1/1	0/1	0.18604651	0.81395346
chr1H	4190638	37,66	37	66	103	0/0	1/1	0/1	0.3592233	0.6407767
chr1H	4190695	36,12	36	12	48	0/0	1/1	0/1	0.75	0.25
chr1H	4190727	25,7	25	7	32	0/0	1/1	0/1	0.78125	0.21875
chr1H	4190731	24,7	24	7	31	0/0	1/1	0/1	0.7741935	0.22580644
chr1H	4190813	17,27	17	27	44	0/0	1/1	0/1	0.38636363	0.6136364
chr1H	4284161	188,157	188	157	345	0/0	1/1	0/1	0.54492754	0.45507246
chr1H	4284590	250,78	250	78	328	0/0	1/1	0/1	0.7621951	0.23780487
chr1H	4284764	49,8	49	8	57	0/0	1/1	0/1	0.8596491	0.14035088
chr1H	4285472	96,48	96	48	144	0/0	1/1	0/1	0.6666667	0.33333334
chr1H	4285600	70,35	70	35	105	0/0	1/1	0/1	0.6666667	0.33333334
chr1H	4285961	55,20	55	20	75	0/0	1/1	0/1	0.73333335	0.26666668
chr1H	4286057	48,12	48	12	60	0/0	1/1	0/1	0.8	0.2
chr1H	4291966	24,26	24	26	50	0/0	1/1	0/1	0.48	0.52
chr1H	4292045	19,19	19	19	38	0/0	1/1	0/1	0.5	0.5
chr1H	4301867	44,40	44	40	84	0/0	1/1	0/1	0.52380955	0.47619048
chr1H	4325785	53,20	53	20	73	0/0	1/1	0/1	0.72602737	0.2739726
chr1H	4332954	78,11	78	11	89	0/0	1/1	0/1	0.8764045	0.123595506
chr1H	4382107	21,46	21	46	67	0/0	1/1	0/1	0.31343284	0.6865672
chr1H	4382134	25,71	25	71	96	0/0	1/1	0/1	0.26041666	0.7395833
chr1H	4398252	26,96	26	96	122	0/0	1/1	0/1	0.21311475	0.78688526
chr1H	4398305	42,139	42	139	181	0/0	1/1	0/1	0.2320442	0.7679558
chr1H	4398384	50,269	50	269	319	0/0	1/1	0/1	0.15673982	0.84326017
chr1H	4398517	10,53	10	53	63	0/0	1/1	0/1	0.15873016	0.84126985
chr1H	4404757	24,90	24	90	114	0/0	1/1	0/1	0.21052632	0.7894737
chr1H	4404778	43,171	43	171	214	0/0	1/1	0/1	0.20093457	0.7990654
chr1H	4404836	53,225	53	225	278	0/0	1/1	0/1	0.19064748	0.8093525
chr1H	4404998	40,72	40	72	112	0/0	1/1	0/1	0.35714287	0.64285713
chr1H	4405117	21,64	21	64	85	0/0	1/1	0/1	0.24705882	0.7529412
chr1H	4405497	22,48	22	48	70	0/0	1/1	0/1	0.31428573	0.6857143
chr1H	4405702	37,41	37	41	78	0/0	1/1	0/1	0.47435898	0.525641
chr1H	4405735	36,64	36	64	100	0/0	1/1	0/1	0.36	0.64
chr1H	4405816	38,119	38	119	157	0/0	1/1	0/1	0.24203822	0.7579618
chr1H	4405829	46,118	46	118	164	0/0	1/1	0/1	0.2804878	0.7195122
chr1H	4405898	60,117	60	117	177	0/0	1/1	0/1	0.33898306	0.66101694
chr1H	4406276	16,23	16	23	39	0/0	1/1	0/1	0.41025642	0.5897436
chr1H	4416959	18,18	18	18	36	0/0	1/1	0/1	0.5	0.5
chr1H	4418704	6,30	6	30	36	0/0	1/1	0/1	0.16666667	0.8333333
chr1H	4537980	25,36	25	36	61	0/0	1/1	0/1	0.40983605	0.59016395
chr1H	4538043	27,19	27	19	46	0/0	1/1	0/1	0.5869565	0.41304347
chr1H	4628875	17,16	17	16	33	0/0	1/1	0/1	0.5151515	0.4848485
chr1H	4629134	14,21	14	21	35	0/0	1/1	0/1	0.4	0.6
chr1H	4629218	22,67	22	67	89	0/0	1/1	0/1	0.24719101	0.752809
chr1H	4629670	11,25	11	25	36	0/0	1/1	0/1	0.30555555	0.6944444
chr1H	4629718	12,20	12	20	32	0/0	1/1	0/1	0.375	0.625
chr1H	4652457	16,28	16	28	44	0/0	1/1	0/1	0.36363637	0.6363636
chr1H	4652549	20,29	20	29	49	0/0	1/1	0/1	0.40816328	0.59183675
chr1H	4652552	20,29	20	29	49	0/0	1/1	0/1	0.40816328	0.59183675
chr1H	4654914	19,24	19	24	43	0/0	1/1	0/1	0.44186047	0.55813956
chr1H	4675289	9,22	9	22	31	0/0	1/1	0/1	0.29032257	0.7096774
chr1H	4680477	1,48	1	48	49	0/0	1/1	1/1	0.020408163	0.97959185
chr1H	4755385	17,17	17	17	34	0/0	1/1	0/1	0.5	0.5
chr1H	4763587	17,19	17	19	36	0/0	1/1	0/1	0.4722222	0.5277778
chr1H	4763638	17,14	17	14	31	0/0	1/1	0/1	0.5483871	0.4516129
chr1H	4763686	24,7	24	7	31	0/0	1/1	0/1	0.7741935	0.22580644
chr1H	4765674	10,31	10	31	41	0/0	1/1	0/1	0.24390244	0.75609756
chr1H	4765992	14,19	14	19	33	0/0	1/1	0/1	0.42424244	0.57575756
chr1H	4766854	101,93	101	93	194	0/0	1/1	0/1	0.52061856	0.47938144
chr1H	5001034	34,16	34	16	50	0/0	1/1	0/1	0.68	0.32
chr1H	5001143	34,28	34	28	62	0/0	1/1	0/1	0.5483871	0.4516129
chr1H	5006076	27,59	27	59	86	0/0	1/1	0/1	0.3139535	0.68604654
chr1H	5006127	21,19	21	19	40	0/0	1/1	0/1	0.525	0.475
chr1H	5268068	18,68	18	68	86	0/0	1/1	0/1	0.20930232	0.7906977
chr1H	5572693	37,45	37	45	82	0/0	1/1	0/1	0.4512195	0.5487805
chr1H	5572774	41,48	41	48	89	0/0	1/1	0/1	0.46067417	0.53932583
chr1H	5573183	31,38	31	38	69	0/0	1/1	0/1	0.44927537	0.5507246
chr1H	5573207	25,34	25	34	59	0/0	1/1	0/1	0.42372882	0.5762712
chr1H	5575444	15,39	15	39	54	0/0	1/1	0/1	0.2777778	0.7222222
chr1H	5575496	13,32	13	32	45	0/0	1/1	0/1	0.2888889	0.7111111
chr1H	5581030	42,20	42	20	62	0/0	1/1	0/1	0.67741936	0.32258064
chr1H	5581109	43,23	43	23	66	0/0	1/1	0/1	0.6515151	0.34848484
chr1H	5757371	15,19	15	19	34	0/0	1/1	0/1	0.44117647	0.5588235
chr1H	5757387	20,21	20	21	41	0/0	1/1	0/1	0.4878049	0.5121951
chr1H	5758436	20,16	20	16	36	0/0	1/1	0/1	0.5555556	0.44444445
chr1H	5758460	23,26	23	26	49	0/0	1/1	0/1	0.46938777	0.53061223
chr1H	5758592	34,55	34	55	89	0/0	1/1	0/1	0.38202247	0.6179775
chr1H	5763102	58,71	58	71	129	0/0	1/1	0/1	0.4496124	0.5503876
chr1H	5766560	96,76	96	76	172	0/0	1/1	0/1	0.55813956	0.44186047
chr1H	5767343	37,28	37	28	65	0/0	1/1	0/1	0.5692308	0.43076923
chr1H	5769208	21,41	21	41	62	0/0	1/1	0/1	0.33870968	0.66129035
chr1H	5769248	20,51	20	51	71	0/0	1/1	0/1	0.28169015	0.7183099
chr1H	5770948	21,19	21	19	40	0/0	1/1	0/1	0.525	0.475
chr1H	5771008	41,41	41	41	82	0/0	1/1	0/1	0.5	0.5
chr1H	5771705	14,26	14	26	40	0/0	1/1	0/1	0.35	0.65
chr1H	5771728	17,24	17	24	41	0/0	1/1	0/1	0.41463414	0.58536583
chr1H	5898441	5,30	5	30	35	0/0	1/1	0/1	0.14285715	0.85714287
chr1H	5898871	9,33	9	33	42	0/0	1/1	0/1	0.21428572	0.78571427
chr1H	5898891	10,46	10	46	56	0/0	1/1	0/1	0.17857143	0.8214286
chr1H	6244088	24,24	24	24	48	0/0	1/1	0/1	0.5	0.5
chr1H	6244148	27,34	27	34	61	0/0	1/1	0/1	0.44262296	0.55737704
chr1H	6250139	28,39	28	39	67	0/0	1/1	0/1	0.41791046	0.58208954
chr1H	6250496	29,35	29	35	64	0/0	1/1	0/1	0.453125	0.546875
chr1H	6250607	24,36	24	36	60	0/0	1/1	0/1	0.4	0.6
chr1H	6250667	19,23	19	23	42	0/0	1/1	0/1	0.45238096	0.54761904
chr1H	6251194	19,28	19	28	47	0/0	1/1	0/1	0.40425533	0.59574467
chr1H	6251406	21,32	21	32	53	0/0	1/1	0/1	0.3962264	0.6037736
chr1H	6283089	13,32	13	32	45	0/0	1/1	0/1	0.2888889	0.7111111
chr1H	6349742	9,33	9	33	42	0/0	1/1	0/1	0.21428572	0.78571427
chr1H	6349893	14,19	14	19	33	0/0	1/1	0/1	0.42424244	0.57575756
chr1H	6349911	23,46	23	46	69	0/0	1/1	0/1	0.33333334	0.6666667
chr1H	6349976	29,144	29	144	173	0/0	1/1	0/1	0.16763006	0.8323699
chr1H	6350020	31,139	31	139	170	0/0	1/1	0/1	0.18235295	0.81764704
chr1H	6350065	30,82	30	82	112	0/0	1/1	0/1	0.26785713	0.73214287
chr1H	6350290	21,16	21	16	37	0/0	1/1	0/1	0.5675676	0.43243244
chr1H	6350293	20,18	20	18	38	0/0	1/1	0/1	0.5263158	0.47368422
chr1H	6350380	15,26	15	26	41	0/0	1/1	0/1	0.36585367	0.63414633
chr1H	6350401	17,26	17	26	43	0/0	1/1	0/1	0.39534885	0.60465115
chr1H	6350918	22,45	22	45	67	0/0	1/1	0/1	0.3283582	0.67164177
chr1H	6350963	17,48	17	48	65	0/0	1/1	0/1	0.26153848	0.73846155
chr1H	6523383	12,27	12	27	39	0/0	1/1	0/1	0.30769232	0.6923077
chr1H	6523418	11,25	11	25	36	0/0	1/1	0/1	0.30555555	0.6944444
chr1H	6523613	25,36	25	36	61	0/0	1/1	0/1	0.40983605	0.59016395
chr1H	6558316	10,71	10	71	81	0/0	1/1	0/1	0.12345679	0.8765432
chr1H	6689504	18,24	18	24	42	0/0	1/1	0/1	0.42857143	0.5714286
chr1H	6689682	15,21	15	21	36	0/0	1/1	0/1	0.41666666	0.5833333
chr1H	6689745	30,26	30	26	56	0/0	1/1	0/1	0.53571427	0.4642857
chr1H	6689796	27,18	27	18	45	0/0	1/1	0/1	0.6	0.4
chr1H	6689845	19,18	19	18	37	0/0	1/1	0/1	0.5135135	0.4864865
chr1H	6917073	21,17	21	17	38	0/0	1/1	0/1	0.55263156	0.4473684
chr1H	6917187	9,70	9	70	79	0/0	1/1	0/1	0.11392405	0.886076
chr1H	6917192	11,69	11	69	80	0/0	1/1	0/1	0.1375	0.8625
chr1H	7424508	17,20	17	20	37	0/0	1/1	0/1	0.45945945	0.5405405
chr1H	7424578	31,68	31	68	99	0/0	1/1	0/1	0.3131313	0.68686867
chr1H	7424625	36,46	36	46	82	0/0	1/1	0/1	0.4390244	0.5609756
chr1H	7424687	23,23	23	23	46	0/0	1/1	0/1	0.5	0.5
chr1H	7424882	40,36	40	36	76	0/0	1/1	0/1	0.5263158	0.47368422
chr1H	7424952	84,73	84	73	157	0/0	1/1	0/1	0.53503186	0.46496814
chr1H	7424997	85,89	85	89	174	0/0	1/1	0/1	0.48850575	0.5114943
chr1H	7425099	45,44	45	44	89	0/0	1/1	0/1	0.505618	0.49438202
chr1H	7425138	21,37	21	37	58	0/0	1/1	0/1	0.36206895	0.63793105
chr1H	7425911	19,24	19	24	43	0/0	1/1	0/1	0.44186047	0.55813956
chr1H	7425992	14,33	14	33	47	0/0	1/1	0/1	0.29787233	0.70212764
chr1H	7426574	46,23	46	23	69	0/0	1/1	0/1	0.6666667	0.33333334
chr1H	7426577	47,21	47	21	68	0/0	1/1	0/1	0.6911765	0.30882353
chr1H	7426646	47,16	47	16	63	0/0	1/1	0/1	0.74603176	0.25396827
chr1H	7426680	33,32	33	32	65	0/0	1/1	0/1	0.50769234	0.4923077
chr1H	7469255	20,71	20	71	91	0/0	1/1	0/1	0.21978022	0.7802198
chr1H	7684049	14,28	14	28	42	0/0	1/1	0/1	0.33333334	0.6666667
chr1H	7685040	24,18	24	18	42	0/0	1/1	0/1	0.5714286	0.42857143
chr1H	7712273	53,45	53	45	98	0/0	1/1	0/1	0.5408163	0.45918366
chr1H	7712383	33,35	33	35	68	0/0	1/1	0/1	0.4852941	0.5147059
chr1H	7713282	22,26	22	26	48	0/0	1/1	0/1	0.45833334	0.5416667
chr1H	7720325	18,31	18	31	49	0/0	1/1	0/1	0.36734694	0.63265306
chr1H	7841459	22,12	22	12	34	0/0	1/1	0/1	0.64705884	0.3529412
chr1H	7841632	59,120	59	120	179	0/0	1/1	0/1	0.32960895	0.6703911
chr1H	7841648	60,120	60	120	180	0/0	1/1	0/1	0.33333334	0.6666667
chr1H	7844028	22,55	22	55	77	0/0	1/1	0/1	0.2857143	0.71428573
chr1H	7844053	29,61	29	61	90	0/0	1/1	0/1	0.32222223	0.67777777
chr1H	7844124	22,32	22	32	54	0/0	1/1	0/1	0.4074074	0.5925926
chr1H	7848630	16,24	16	24	40	0/0	1/1	0/1	0.4	0.6
chr1H	8049240	51,141	51	141	192	0/0	1/1	0/1	0.265625	0.734375
chr1H	8049572	18,33	18	33	51	0/0	1/1	0/1	0.3529412	0.64705884
chr1H	8049879	31,78	31	78	109	0/0	1/1	0/1	0.28440368	0.7155963
chr1H	8050011	8,23	8	23	31	0/0	1/1	0/1	0.2580645	0.7419355
chr1H	8050951	24,55	24	55	79	0/0	1/1	0/1	0.30379745	0.6962025
chr1H	8057859	30,19	30	19	49	0/0	1/1	0/1	0.6122449	0.3877551
chr1H	8057930	17,16	17	16	33	0/0	1/1	0/1	0.5151515	0.4848485
chr1H	8058505	15,16	15	16	31	0/0	1/1	0/1	0.48387095	0.516129
chr1H	8059125	31,27	31	27	58	0/0	1/1	0/1	0.5344828	0.46551725
chr1H	8245634	4,47	4	47	51	0/0	1/1	0/1	0.078431375	0.92156863
chr1H	8245677	11,84	11	84	95	0/0	1/1	0/1	0.11578947	0.8842105
chr1H	8468465	42,40	42	40	82	0/0	1/1	0/1	0.5121951	0.4878049
chr1H	8468722	90,103	90	103	193	0/0	1/1	0/1	0.46632123	0.53367877
chr1H	8468860	45,42	45	42	87	0/0	1/1	0/1	0.51724136	0.4827586
chr1H	8469203	62,92	62	92	154	0/0	1/1	0/1	0.4025974	0.5974026
chr1H	8491255	12,42	12	42	54	0/0	1/1	0/1	0.22222222	0.7777778
chr1H	8491387	2,49	2	49	51	0/0	1/1	1/1	0.039215688	0.9607843
chr1H	8734717	47,35	47	35	82	0/0	1/1	0/1	0.5731707	0.42682928
chr1H	8734785	42,96	42	96	138	0/0	1/1	0/1	0.3043478	0.6956522
chr1H	8741661	26,39	26	39	65	0/0	1/1	0/1	0.4	0.6
chr1H	8741758	41,77	41	77	118	0/0	1/1	0/1	0.34745762	0.65254235
chr1H	8741819	51,26	51	26	77	0/0	1/1	0/1	0.66233766	0.33766234
chr1H	8741821	51,16	51	16	67	0/0	1/1	0/1	0.76119405	0.23880596
chr1H	8742092	35,54	35	54	89	0/0	1/1	0/1	0.39325842	0.60674155
chr1H	8742614	13,20	13	20	33	0/0	1/1	0/1	0.3939394	0.6060606
chr1H	8742798	26,21	26	21	47	0/0	1/1	0/1	0.5531915	0.44680852
chr1H	8743154	19,59	19	59	78	0/0	1/1	0/1	0.24358974	0.75641024
chr1H	8743315	7,40	7	40	47	0/0	1/1	0/1	0.14893617	0.85106385
chr1H	8743329	8,37	8	37	45	0/0	1/1	0/1	0.17777778	0.82222223
chr1H	8743369	8,47	8	47	55	0/0	1/1	0/1	0.14545454	0.8545455
chr1H	8743374	8,48	8	48	56	0/0	1/1	0/1	0.14285715	0.85714287
chr1H	8743611	5,112	5	112	117	0/0	1/1	1/1	0.042735044	0.95726496
chr1H	8743614	6,106	6	106	112	0/0	1/1	1/1	0.05357143	0.9464286
chr1H	8743673	1,35	1	35	36	0/0	1/1	1/1	0.027777778	0.9722222
chr1H	8746334	14,101	14	101	115	0/0	1/1	0/1	0.12173913	0.87826085
chr1H	8746372	20,140	20	140	160	0/0	1/1	0/1	0.125	0.875
chr1H	8746417	22,92	22	92	114	0/0	1/1	0/1	0.19298245	0.80701756
chr1H	8746485	15,20	15	20	35	0/0	1/1	0/1	0.42857143	0.5714286
chr1H	8747010	42,122	42	122	164	0/0	1/1	0/1	0.25609756	0.74390244
chr1H	8754119	15,27	15	27	42	0/0	1/1	0/1	0.35714287	0.64285713
chr1H	8754155	13,45	13	45	58	0/0	1/1	0/1	0.22413793	0.7758621
chr1H	8754172	16,35	16	35	51	0/0	1/1	0/1	0.3137255	0.6862745
chr1H	8754213	10,44	10	44	54	0/0	1/1	0/1	0.18518518	0.8148148
chr1H	8754227	10,88	10	88	98	0/0	1/1	0/1	0.10204082	0.8979592
chr1H	8754365	15,69	15	69	84	0/0	1/1	0/1	0.17857143	0.8214286
chr1H	8773976	11,287	11	287	298	0/0	1/1	1/1	0.03691275	0.96308726
chr1H	8774108	16,91	16	91	107	0/0	1/1	0/1	0.1495327	0.85046726
chr1H	8774140	16,24	16	24	40	0/0	1/1	0/1	0.4	0.6
chr1H	8776269	1,35	1	35	36	0/0	1/1	1/1	0.027777778	0.9722222
chr1H	8776515	19,99	19	99	118	0/0	1/1	0/1	0.16101696	0.83898306
chr1H	8776560	19,37	19	37	56	0/0	1/1	0/1	0.3392857	0.66071427
chr1H	8776892	23,76	23	76	99	0/0	1/1	0/1	0.23232323	0.7676768
chr1H	8776897	23,50	23	50	73	0/0	1/1	0/1	0.31506848	0.6849315
chr1H	8777188	7,29	7	29	36	0/0	1/1	0/1	0.19444445	0.8055556
chr1H	8781924	7,32	7	32	39	0/0	1/1	0/1	0.17948718	0.82051283
chr1H	8781956	6,39	6	39	45	0/0	1/1	0/1	0.13333334	0.8666667
chr1H	8912738	35,133	35	133	168	0/0	1/1	0/1	0.20833333	0.7916667
chr1H	8912822	25,68	25	68	93	0/0	1/1	0/1	0.26881722	0.7311828
chr1H	8916224	20,15	20	15	35	0/0	1/1	0/1	0.5714286	0.42857143
chr1H	8929699	25,62	25	62	87	0/0	1/1	0/1	0.28735632	0.7126437
chr1H	8929774	37,29	37	29	66	0/0	1/1	0/1	0.56060606	0.43939394
chr1H	8929781	43,23	43	23	66	0/0	1/1	0/1	0.6515151	0.34848484
chr1H	8929894	57,70	57	70	127	0/0	1/1	0/1	0.4488189	0.5511811
chr1H	9395113	32,20	32	20	52	0/0	1/1	0/1	0.61538464	0.3846154
chr1H	9795448	20,14	20	14	34	0/0	1/1	0/1	0.5882353	0.4117647
chr1H	9795476	23,22	23	22	45	0/0	1/1	0/1	0.51111114	0.4888889
chr1H	10240642	23,43	23	43	66	0/0	1/1	0/1	0.34848484	0.6515151
chr1H	10240701	42,62	42	62	104	0/0	1/1	0/1	0.40384614	0.59615386
chr1H	10600091	12,19	12	19	31	0/0	1/1	0/1	0.38709676	0.61290324
chr1H	10600115	14,20	14	20	34	0/0	1/1	0/1	0.4117647	0.5882353
chr1H	10739606	11,31	11	31	42	0/0	1/1	0/1	0.26190478	0.7380952
chr1H	10741264	13,18	13	18	31	0/0	1/1	0/1	0.41935483	0.58064514
chr1H	10741266	12,20	12	20	32	0/0	1/1	0/1	0.375	0.625
chr1H	10745841	31,32	31	32	63	0/0	1/1	0/1	0.4920635	0.50793654
chr1H	10745857	37,48	37	48	85	0/0	1/1	0/1	0.43529412	0.5647059
chr1H	10749658	18,28	18	28	46	0/0	1/1	0/1	0.39130434	0.6086956
chr1H	10766197	26,16	26	16	42	0/0	1/1	0/1	0.61904764	0.3809524
chr1H	10766206	26,45	26	45	71	0/0	1/1	0/1	0.36619717	0.63380283
chr1H	10766245	19,93	19	93	112	0/0	1/1	0/1	0.16964285	0.83035713
chr1H	10766305	4,32	4	32	36	0/0	1/1	0/1	0.11111111	0.8888889
chr1H	10766473	22,75	22	75	97	0/0	1/1	0/1	0.22680412	0.77319586
chr1H	10767979	25,36	25	36	61	0/0	1/1	0/1	0.40983605	0.59016395
chr1H	10834020	2,32	2	32	34	0/0	1/1	1/1	0.05882353	0.9411765
chr1H	10834057	3,76	3	76	79	0/0	1/1	1/1	0.03797468	0.96202534
chr1H	10837238	3,292	3	292	295	0/0	1/1	1/1	0.010169491	0.9898305
chr1H	10837241	7,305	7	305	312	0/0	1/1	1/1	0.022435898	0.9775641
chr1H	10837314	3,127	3	127	130	0/0	1/1	1/1	0.023076924	0.97692305
chr1H	10840867	9,52	9	52	61	0/0	1/1	0/1	0.14754099	0.852459
chr1H	11689116	33,35	33	35	68	0/0	1/1	0/1	0.4852941	0.5147059
chr1H	11689150	33,35	33	35	68	0/0	1/1	0/1	0.4852941	0.5147059
chr1H	11689215	33,41	33	41	74	0/0	1/1	0/1	0.44594595	0.5540541
chr1H	11982009	17,21	17	21	38	0/0	1/1	0/1	0.4473684	0.55263156
chr1H	11982214	25,14	25	14	39	0/0	1/1	0/1	0.64102566	0.35897437
chr1H	12071054	24,19	24	19	43	0/0	1/1	0/1	0.55813956	0.44186047
chr1H	12071074	22,14	22	14	36	0/0	1/1	0/1	0.6111111	0.3888889
chr1H	12071246	28,12	28	12	40	0/0	1/1	0/1	0.7	0.3
chr1H	12075727	42,55	42	55	97	0/0	1/1	0/1	0.4329897	0.5670103
chr1H	12075747	39,55	39	55	94	0/0	1/1	0/1	0.41489363	0.5851064
chr1H	12075821	37,18	37	18	55	0/0	1/1	0/1	0.6727273	0.3272727
chr1H	12075839	40,18	40	18	58	0/0	1/1	0/1	0.6896552	0.31034482
chr1H	12076769	18,19	18	19	37	0/0	1/1	0/1	0.4864865	0.5135135
chr1H	12479969	9,42	9	42	51	0/0	1/1	0/1	0.1764706	0.8235294
chr1H	12480173	38,25	38	25	63	0/0	1/1	0/1	0.6031746	0.3968254
chr1H	12480202	29,12	29	12	41	0/0	1/1	0/1	0.70731705	0.29268292
chr1H	12481226	17,18	17	18	35	0/0	1/1	0/1	0.4857143	0.51428574
chr1H	12481243	16,18	16	18	34	0/0	1/1	0/1	0.47058824	0.5294118
chr1H	12481335	25,31	25	31	56	0/0	1/1	0/1	0.44642857	0.5535714
chr1H	12481663	21,33	21	33	54	0/0	1/1	0/1	0.3888889	0.6111111
chr1H	12482351	10,23	10	23	33	0/0	1/1	0/1	0.3030303	0.6969697
chr1H	12483798	23,19	23	19	42	0/0	1/1	0/1	0.54761904	0.45238096
chr1H	12495399	37,20	37	20	57	0/0	1/1	0/1	0.64912283	0.3508772
chr1H	12509905	21,17	21	17	38	0/0	1/1	0/1	0.55263156	0.4473684
chr1H	12509920	21,18	21	18	39	0/0	1/1	0/1	0.53846157	0.46153846
chr1H	12527861	15,24	15	24	39	0/0	1/1	0/1	0.3846154	0.61538464
chr1H	12527946	19,13	19	13	32	0/0	1/1	0/1	0.59375	0.40625
chr1H	12554357	24,62	24	62	86	0/0	1/1	0/1	0.27906978	0.7209302
chr1H	12554390	21,52	21	52	73	0/0	1/1	0/1	0.28767124	0.7123288
chr1H	12949239	30,25	30	25	55	0/0	1/1	0/1	0.54545456	0.45454547
chr1H	12949353	107,110	107	110	217	0/0	1/1	0/1	0.49308756	0.50691247
chr1H	12949564	20,23	20	23	43	0/0	1/1	0/1	0.4651163	0.53488374
chr1H	12949685	18,17	18	17	35	0/0	1/1	0/1	0.51428574	0.4857143
chr1H	12949755	33,34	33	34	67	0/0	1/1	0/1	0.49253732	0.5074627
chr1H	12951371	24,12	24	12	36	0/0	1/1	0/1	0.6666667	0.33333334
chr1H	12951535	20,50	20	50	70	0/0	1/1	0/1	0.2857143	0.71428573
chr1H	12951538	20,41	20	41	61	0/0	1/1	0/1	0.32786885	0.6721311
chr1H	12951615	5,30	5	30	35	0/0	1/1	0/1	0.14285715	0.85714287
chr1H	12954346	33,36	33	36	69	0/0	1/1	0/1	0.47826087	0.5217391
chr1H	12968593	49,12	49	12	61	0/0	1/1	0/1	0.8032787	0.19672132
chr1H	13054673	12,27	12	27	39	0/0	1/1	0/1	0.30769232	0.6923077
chr1H	13054695	10,22	10	22	32	0/0	1/1	0/1	0.3125	0.6875
chr1H	13063620	10,22	10	22	32	0/0	1/1	0/1	0.3125	0.6875
chr1H	13064940	61,9	61	9	70	0/0	1/1	0/1	0.87142855	0.12857144
chr1H	13064951	61,12	61	12	73	0/0	1/1	0/1	0.8356164	0.16438356
chr1H	13065071	115,35	115	35	150	0/0	1/1	0/1	0.76666665	0.23333333
chr1H	13066311	30,40	30	40	70	0/0	1/1	0/1	0.42857143	0.5714286
chr1H	13067735	36,13	36	13	49	0/0	1/1	0/1	0.7346939	0.26530612
chr1H	13134420	41,34	41	34	75	0/0	1/1	0/1	0.5466667	0.45333335
chr1H	13151546	2,80	2	80	82	0/0	1/1	1/1	0.024390243	0.9756098
chr1H	13164686	16,19	16	19	35	0/0	1/1	0/1	0.45714286	0.54285717
chr1H	13164709	13,21	13	21	34	0/0	1/1	0/1	0.38235295	0.61764705
chr1H	13202769	17,65	17	65	82	0/0	1/1	0/1	0.20731707	0.79268295
chr1H	13202770	17,66	17	66	83	0/0	1/1	0/1	0.20481928	0.79518074
chr1H	13577412	23,12	23	12	35	0/0	1/1	0/1	0.6571429	0.34285715
chr1H	13577469	37,32	37	32	69	0/0	1/1	0/1	0.5362319	0.46376812
chr1H	13577487	38,56	38	56	94	0/0	1/1	0/1	0.40425533	0.59574467
chr1H	13577580	36,42	36	42	78	0/0	1/1	0/1	0.46153846	0.53846157
chr1H	13577646	23,21	23	21	44	0/0	1/1	0/1	0.52272725	0.47727272
chr1H	13579765	26,26	26	26	52	0/0	1/1	0/1	0.5	0.5
chr1H	13580015	21,16	21	16	37	0/0	1/1	0/1	0.5675676	0.43243244
chr1H	13580046	21,11	21	11	32	0/0	1/1	0/1	0.65625	0.34375
chr1H	13580997	23,15	23	15	38	0/0	1/1	0/1	0.6052632	0.39473686
chr1H	13581049	22,14	22	14	36	0/0	1/1	0/1	0.6111111	0.3888889
chr1H	13581193	23,45	23	45	68	0/0	1/1	0/1	0.3382353	0.6617647
chr1H	13584180	24,19	24	19	43	0/0	1/1	0/1	0.55813956	0.44186047
chr1H	13584353	34,22	34	22	56	0/0	1/1	0/1	0.60714287	0.39285713
chr1H	13584414	22,13	22	13	35	0/0	1/1	0/1	0.62857145	0.37142858
chr1H	13587516	11,22	11	22	33	0/0	1/1	0/1	0.33333334	0.6666667
chr1H	13588172	17,17	17	17	34	0/0	1/1	0/1	0.5	0.5
chr1H	13687591	37,25	37	25	62	0/0	1/1	0/1	0.5967742	0.4032258
chr1H	13687635	27,23	27	23	50	0/0	1/1	0/1	0.54	0.46
chr1H	13690986	23,27	23	27	50	0/0	1/1	0/1	0.46	0.54
chr1H	13695088	21,15	21	15	36	0/0	1/1	0/1	0.5833333	0.41666666
chr1H	13695157	25,19	25	19	44	0/0	1/1	0/1	0.5681818	0.4318182
chr1H	13695217	27,30	27	30	57	0/0	1/1	0/1	0.47368422	0.5263158
chr1H	13695287	28,26	28	26	54	0/0	1/1	0/1	0.5185185	0.4814815
chr1H	13977835	33,33	33	33	66	0/0	1/1	0/1	0.5	0.5
chr1H	13978702	21,20	21	20	41	0/0	1/1	0/1	0.5121951	0.4878049
chr1H	13982739	12,19	12	19	31	0/0	1/1	0/1	0.38709676	0.61290324
chr1H	14369717	54,30	54	30	84	0/0	1/1	0/1	0.64285713	0.35714287
chr1H	14369926	48,74	48	74	122	0/0	1/1	0/1	0.39344263	0.60655737
chr1H	14594117	13,19	13	19	32	0/0	1/1	0/1	0.40625	0.59375
chr1H	14594133	15,18	15	18	33	0/0	1/1	0/1	0.45454547	0.54545456
chr1H	14737513	5,31	5	31	36	0/0	1/1	0/1	0.1388889	0.8611111
chr1H	14737572	4,32	4	32	36	0/0	1/1	0/1	0.11111111	0.8888889
chr1H	14747182	6,34	6	34	40	0/0	1/1	0/1	0.15	0.85
chr1H	14747188	6,34	6	34	40	0/0	1/1	0/1	0.15	0.85
chr1H	15304894	29,50	29	50	79	0/0	1/1	0/1	0.36708862	0.6329114
chr1H	15304925	38,39	38	39	77	0/0	1/1	0/1	0.4935065	0.5064935
chr1H	15304974	43,8	43	8	51	0/0	1/1	0/1	0.84313726	0.15686275
chr1H	15304975	43,9	43	9	52	0/0	1/1	0/1	0.8269231	0.17307693
chr1H	15305018	29,44	29	44	73	0/0	1/1	0/1	0.39726028	0.60273975
chr1H	15305072	40,80	40	80	120	0/0	1/1	0/1	0.33333334	0.6666667
chr1H	15305164	14,39	14	39	53	0/0	1/1	0/1	0.26415095	0.7358491
chr1H	15306117	10,23	10	23	33	0/0	1/1	0/1	0.3030303	0.6969697
chr1H	15611953	13,26	13	26	39	0/0	1/1	0/1	0.33333334	0.6666667
chr1H	15612605	36,19	36	19	55	0/0	1/1	0/1	0.6545454	0.34545454
chr1H	15612646	31,16	31	16	47	0/0	1/1	0/1	0.65957445	0.34042552
chr1H	15612689	30,14	30	14	44	0/0	1/1	0/1	0.6818182	0.3181818
chr1H	15612751	34,20	34	20	54	0/0	1/1	0/1	0.6296296	0.37037036
chr1H	15615657	13,25	13	25	38	0/0	1/1	0/1	0.34210527	0.65789473
chr1H	16644250	19,21	19	21	40	0/0	1/1	0/1	0.475	0.525
chr1H	16805916	39,85	39	85	124	0/0	1/1	0/1	0.31451613	0.6854839
chr1H	16805959	45,68	45	68	113	0/0	1/1	0/1	0.39823008	0.6017699
chr1H	16805996	31,6	31	6	37	0/0	1/1	0/1	0.8378378	0.16216215
chr1H	16806034	16,23	16	23	39	0/0	1/1	0/1	0.41025642	0.5897436
chr1H	16806094	8,33	8	33	41	0/0	1/1	0/1	0.19512194	0.80487806
chr1H	16806601	8,28	8	28	36	0/0	1/1	0/1	0.22222222	0.7777778
chr1H	16806685	18,31	18	31	49	0/0	1/1	0/1	0.36734694	0.63265306
chr1H	16806717	11,22	11	22	33	0/0	1/1	0/1	0.33333334	0.6666667
chr1H	17001337	87,50	87	50	137	0/0	1/1	0/1	0.63503647	0.3649635
chr1H	17001535	33,41	33	41	74	0/0	1/1	0/1	0.44594595	0.5540541
chr1H	17001558	23,28	23	28	51	0/0	1/1	0/1	0.4509804	0.54901963
chr1H	17001760	15,23	15	23	38	0/0	1/1	0/1	0.39473686	0.6052632
chr1H	17001796	10,22	10	22	32	0/0	1/1	0/1	0.3125	0.6875
chr1H	17002021	42,37	42	37	79	0/0	1/1	0/1	0.5316456	0.46835443
chr1H	17002050	37,24	37	24	61	0/0	1/1	0/1	0.60655737	0.39344263
chr1H	17190555	11,30	11	30	41	0/0	1/1	0/1	0.2682927	0.73170733
chr1H	17195894	53,60	53	60	113	0/0	1/1	0/1	0.46902654	0.53097343
chr1H	17198156	26,38	26	38	64	0/0	1/1	0/1	0.40625	0.59375
chr1H	17200319	20,36	20	36	56	0/0	1/1	0/1	0.35714287	0.64285713
chr1H	17200373	12,59	12	59	71	0/0	1/1	0/1	0.16901408	0.8309859
chr1H	17332256	39,35	39	35	74	0/0	1/1	0/1	0.527027	0.47297296
chr1H	17332304	39,38	39	38	77	0/0	1/1	0/1	0.5064935	0.4935065
chr1H	17332357	37,26	37	26	63	0/0	1/1	0/1	0.5873016	0.41269842
chr1H	17332998	33,33	33	33	66	0/0	1/1	0/1	0.5	0.5
chr1H	17333001	36,35	36	35	71	0/0	1/1	0/1	0.5070422	0.49295774
chr1H	17333627	21,20	21	20	41	0/0	1/1	0/1	0.5121951	0.4878049
chr1H	17566443	9,25	9	25	34	0/0	1/1	0/1	0.2647059	0.7352941
chr1H	17566590	25,53	25	53	78	0/0	1/1	0/1	0.32051283	0.67948717
chr1H	17566951	5,33	5	33	38	0/0	1/1	0/1	0.13157895	0.8684211
chr1H	17571796	81,84	81	84	165	0/0	1/1	0/1	0.4909091	0.5090909
chr1H	17904897	24,8	24	8	32	0/0	1/1	0/1	0.75	0.25
chr1H	18353231	20,44	20	44	64	0/0	1/1	0/1	0.3125	0.6875
chr1H	18359463	29,29	29	29	58	0/0	1/1	0/1	0.5	0.5
chr1H	18359506	22,20	22	20	42	0/0	1/1	0/1	0.52380955	0.47619048
chr1H	18413598	17,18	17	18	35	0/0	1/1	0/1	0.4857143	0.51428574
chr1H	18462914	12,19	12	19	31	0/0	1/1	0/1	0.38709676	0.61290324
chr1H	18462932	10,22	10	22	32	0/0	1/1	0/1	0.3125	0.6875
chr1H	18497746	3,88	3	88	91	0/0	1/1	1/1	0.032967035	0.96703297
chr1H	18497807	7,122	7	122	129	0/0	1/1	1/1	0.054263566	0.9457364
chr1H	18497956	7,89	7	89	96	0/0	1/1	1/1	0.072916664	0.9270833
chr1H	18497991	0,49	0	49	49	0/0	1/1	1/1	0.0	1.0
chr1H	18497996	0,34	0	34	34	0/0	1/1	1/1	0.0	1.0
chr1H	18499709	0,67	0	67	67	0/0	1/1	1/1	0.0	1.0
chr1H	18499933	8,34	8	34	42	0/0	1/1	0/1	0.1904762	0.8095238
chr1H	18499936	8,34	8	34	42	0/0	1/1	0/1	0.1904762	0.8095238
chr1H	18500006	3,160	3	160	163	0/0	1/1	1/1	0.018404908	0.9815951
chr1H	18502117	1,31	1	31	32	0/0	1/1	1/1	0.03125	0.96875
chr1H	18502156	1,39	1	39	40	0/0	1/1	1/1	0.025	0.975
chr1H	18502262	3,70	3	70	73	0/0	1/1	1/1	0.04109589	0.9589041
chr1H	18502326	1,35	1	35	36	0/0	1/1	1/1	0.027777778	0.9722222
chr1H	18664753	21,13	21	13	34	0/0	1/1	0/1	0.61764705	0.38235295
chr1H	18666309	19,13	19	13	32	0/0	1/1	0/1	0.59375	0.40625
chr1H	18670099	19,18	19	18	37	0/0	1/1	0/1	0.5135135	0.4864865
chr1H	18775562	28,32	28	32	60	0/0	1/1	0/1	0.46666667	0.53333336
chr1H	18777086	56,50	56	50	106	0/0	1/1	0/1	0.5283019	0.4716981
chr1H	18777194	59,18	59	18	77	0/0	1/1	0/1	0.76623374	0.23376623
chr1H	18777367	17,21	17	21	38	0/0	1/1	0/1	0.4473684	0.55263156
chr1H	18777444	10,23	10	23	33	0/0	1/1	0/1	0.3030303	0.6969697
chr1H	18779772	9,41	9	41	50	0/0	1/1	0/1	0.18	0.82
chr1H	18779793	10,85	10	85	95	0/0	1/1	0/1	0.10526316	0.8947368
chr1H	18780045	11,46	11	46	57	0/0	1/1	0/1	0.19298245	0.80701756
chr1H	18780046	10,46	10	46	56	0/0	1/1	0/1	0.17857143	0.8214286
chr1H	18780096	19,93	19	93	112	0/0	1/1	0/1	0.16964285	0.83035713
chr1H	18780144	22,21	22	21	43	0/0	1/1	0/1	0.5116279	0.4883721
chr1H	18780478	6,25	6	25	31	0/0	1/1	0/1	0.19354838	0.8064516
chr1H	18780915	6,46	6	46	52	0/0	1/1	0/1	0.115384616	0.88461536
chr1H	18780929	7,47	7	47	54	0/0	1/1	0/1	0.12962963	0.8703704
chr1H	18792839	29,37	29	37	66	0/0	1/1	0/1	0.43939394	0.56060606
chr1H	18792878	36,41	36	41	77	0/0	1/1	0/1	0.46753246	0.53246754
chr1H	18793044	32,47	32	47	79	0/0	1/1	0/1	0.4050633	0.5949367
chr1H	18807356	20,13	20	13	33	0/0	1/1	0/1	0.6060606	0.3939394
chr1H	18847180	34,22	34	22	56	0/0	1/1	0/1	0.60714287	0.39285713
chr1H	18847187	34,23	34	23	57	0/0	1/1	0/1	0.5964912	0.40350878
chr1H	18847483	18,14	18	14	32	0/0	1/1	0/1	0.5625	0.4375
chr1H	18847708	28,12	28	12	40	0/0	1/1	0/1	0.7	0.3
chr1H	19952443	30,52	30	52	82	0/0	1/1	0/1	0.36585367	0.63414633
chr1H	19952677	28,34	28	34	62	0/0	1/1	0/1	0.4516129	0.5483871
chr1H	19954057	55,47	55	47	102	0/0	1/1	0/1	0.5392157	0.46078432
chr1H	19954182	61,68	61	68	129	0/0	1/1	0/1	0.4728682	0.5271318
chr1H	19954372	80,106	80	106	186	0/0	1/1	0/1	0.43010753	0.56989247
chr1H	20024780	2,37	2	37	39	0/0	1/1	1/1	0.051282052	0.94871795
chr1H	20185079	15,22	15	22	37	0/0	1/1	0/1	0.4054054	0.5945946
chr1H	20235484	13,55	13	55	68	0/0	1/1	0/1	0.19117647	0.8088235
chr1H	20235884	16,21	16	21	37	0/0	1/1	0/1	0.43243244	0.5675676
chr1H	20235959	29,41	29	41	70	0/0	1/1	0/1	0.41428572	0.5857143
chr1H	20485716	26,20	26	20	46	0/0	1/1	0/1	0.5652174	0.4347826
chr1H	20673244	76,50	76	50	126	0/0	1/1	0/1	0.6031746	0.3968254
chr1H	20673323	95,45	95	45	140	0/0	1/1	0/1	0.6785714	0.32142857
chr1H	21221440	14,75	14	75	89	0/0	1/1	0/1	0.15730338	0.8426966
chr1H	21227396	21,19	21	19	40	0/0	1/1	0/1	0.525	0.475
chr1H	21397014	7,27	7	27	34	0/0	1/1	0/1	0.20588236	0.7941176
chr1H	21403825	21,18	21	18	39	0/0	1/1	0/1	0.53846157	0.46153846
chr1H	21403904	16,20	16	20	36	0/0	1/1	0/1	0.44444445	0.5555556
chr1H	21404715	8,35	8	35	43	0/0	1/1	0/1	0.18604651	0.81395346
chr1H	21406038	35,7	35	7	42	0/0	1/1	0/1	0.8333333	0.16666667
chr1H	21406168	21,166	21	166	187	0/0	1/1	0/1	0.112299465	0.88770056
chr1H	21406215	20,131	20	131	151	0/0	1/1	0/1	0.13245033	0.86754966
chr1H	21406332	17,27	17	27	44	0/0	1/1	0/1	0.38636363	0.6136364
chr1H	21406524	21,15	21	15	36	0/0	1/1	0/1	0.5833333	0.41666666
chr1H	21406589	19,25	19	25	44	0/0	1/1	0/1	0.4318182	0.5681818
chr1H	21524887	10,30	10	30	40	0/0	1/1	0/1	0.25	0.75
chr1H	21918164	18,14	18	14	32	0/0	1/1	0/1	0.5625	0.4375
chr1H	21933694	14,32	14	32	46	0/0	1/1	0/1	0.3043478	0.6956522
chr1H	22031950	16,32	16	32	48	0/0	1/1	0/1	0.33333334	0.6666667
chr1H	22032118	18,18	18	18	36	0/0	1/1	0/1	0.5	0.5
chr1H	22032151	22,21	22	21	43	0/0	1/1	0/1	0.5116279	0.4883721
chr1H	22138356	8,23	8	23	31	0/0	1/1	0/1	0.2580645	0.7419355
chr1H	22167862	22,21	22	21	43	0/0	1/1	0/1	0.5116279	0.4883721
chr1H	22168869	21,28	21	28	49	0/0	1/1	0/1	0.42857143	0.5714286
chr1H	22169012	10,22	10	22	32	0/0	1/1	0/1	0.3125	0.6875
chr1H	22230557	35,31	35	31	66	0/0	1/1	0/1	0.530303	0.46969697
chr1H	22230614	48,32	48	32	80	0/0	1/1	0/1	0.6	0.4
chr1H	22566611	15,18	15	18	33	0/0	1/1	0/1	0.45454547	0.54545456
chr1H	23014246	19,22	19	22	41	0/0	1/1	0/1	0.46341464	0.5365854
chr1H	23224440	22,21	22	21	43	0/0	1/1	0/1	0.5116279	0.4883721
chr1H	23224486	26,25	26	25	51	0/0	1/1	0/1	0.50980395	0.49019608
chr1H	23813004	19,25	19	25	44	0/0	1/1	0/1	0.4318182	0.5681818
chr1H	23870810	53,65	53	65	118	0/0	1/1	0/1	0.44915253	0.5508475
chr1H	23870908	43,31	43	31	74	0/0	1/1	0/1	0.5810811	0.4189189
chr1H	23871002	14,23	14	23	37	0/0	1/1	0/1	0.3783784	0.6216216
chr1H	23925161	41,42	41	42	83	0/0	1/1	0/1	0.4939759	0.5060241
chr1H	23925456	39,62	39	62	101	0/0	1/1	0/1	0.38613862	0.6138614
chr1H	23925542	33,46	33	46	79	0/0	1/1	0/1	0.4177215	0.5822785
chr1H	23925544	31,50	31	50	81	0/0	1/1	0/1	0.38271606	0.61728394
chr1H	23931943	45,35	45	35	80	0/0	1/1	0/1	0.5625	0.4375
chr1H	23931979	29,38	29	38	67	0/0	1/1	0/1	0.43283582	0.5671642
chr1H	23931999	20,33	20	33	53	0/0	1/1	0/1	0.3773585	0.6226415
chr1H	24039688	19,19	19	19	38	0/0	1/1	0/1	0.5	0.5
chr1H	24136218	17,29	17	29	46	0/0	1/1	0/1	0.36956522	0.6304348
chr1H	24658290	27,43	27	43	70	0/0	1/1	0/1	0.3857143	0.6142857
chr1H	24844384	15,20	15	20	35	0/0	1/1	0/1	0.42857143	0.5714286
chr1H	24844470	38,88	38	88	126	0/0	1/1	0/1	0.3015873	0.6984127
chr1H	25047012	23,27	23	27	50	0/0	1/1	0/1	0.46	0.54
chr1H	27437436	10,23	10	23	33	0/0	1/1	0/1	0.3030303	0.6969697
chr1H	27437476	11,42	11	42	53	0/0	1/1	0/1	0.20754717	0.7924528
chr1H	27439388	50,71	50	71	121	0/0	1/1	0/1	0.41322315	0.58677685
chr1H	27439705	13,40	13	40	53	0/0	1/1	0/1	0.24528302	0.754717
chr1H	27442605	70,84	70	84	154	0/0	1/1	0/1	0.45454547	0.54545456
chr1H	27442653	61,92	61	92	153	0/0	1/1	0/1	0.39869282	0.6013072
chr1H	27442814	25,25	25	25	50	0/0	1/1	0/1	0.5	0.5
chr1H	27442819	25,27	25	27	52	0/0	1/1	0/1	0.48076922	0.5192308
chr1H	27442941	9,30	9	30	39	0/0	1/1	0/1	0.23076923	0.7692308
chr1H	27638029	17,20	17	20	37	0/0	1/1	0/1	0.45945945	0.5405405
chr1H	27685195	42,36	42	36	78	0/0	1/1	0/1	0.53846157	0.46153846
chr1H	27685373	28,25	28	25	53	0/0	1/1	0/1	0.5283019	0.4716981
chr1H	27864189	7,31	7	31	38	0/0	1/1	0/1	0.18421052	0.81578946
chr1H	27864206	11,44	11	44	55	0/0	1/1	0/1	0.2	0.8
chr1H	27865457	16,34	16	34	50	0/0	1/1	0/1	0.32	0.68
chr1H	27865495	9,47	9	47	56	0/0	1/1	0/1	0.16071428	0.83928573
chr1H	27866666	29,14	29	14	43	0/0	1/1	0/1	0.6744186	0.3255814
chr1H	27866730	32,36	32	36	68	0/0	1/1	0/1	0.47058824	0.5294118
chr1H	28059753	44,59	44	59	103	0/0	1/1	0/1	0.42718446	0.57281554
chr1H	28059917	66,55	66	55	121	0/0	1/1	0/1	0.54545456	0.45454547
chr1H	28060012	72,42	72	42	114	0/0	1/1	0/1	0.6315789	0.36842105
chr1H	28060068	41,7	41	7	48	0/0	1/1	0/1	0.8541667	0.14583333
chr1H	28060163	22,31	22	31	53	0/0	1/1	0/1	0.41509435	0.5849057
chr1H	28060209	33,43	33	43	76	0/0	1/1	0/1	0.43421054	0.56578946
chr1H	28060825	25,45	25	45	70	0/0	1/1	0/1	0.35714287	0.64285713
chr1H	28060873	54,28	54	28	82	0/0	1/1	0/1	0.6585366	0.34146342
chr1H	28060908	59,27	59	27	86	0/0	1/1	0/1	0.68604654	0.3139535
chr1H	28060919	58,33	58	33	91	0/0	1/1	0/1	0.63736266	0.36263737
chr1H	28060978	59,143	59	143	202	0/0	1/1	0/1	0.2920792	0.7079208
chr1H	28061209	20,11	20	11	31	0/0	1/1	0/1	0.6451613	0.3548387
chr1H	28061227	22,18	22	18	40	0/0	1/1	0/1	0.55	0.45
chr1H	28061265	29,42	29	42	71	0/0	1/1	0/1	0.4084507	0.5915493
chr1H	28061349	38,70	38	70	108	0/0	1/1	0/1	0.35185185	0.6481481
chr1H	28061373	23,46	23	46	69	0/0	1/1	0/1	0.33333334	0.6666667
chr1H	28252091	41,36	41	36	77	0/0	1/1	0/1	0.53246754	0.46753246
chr1H	28252148	61,39	61	39	100	0/0	1/1	0/1	0.61	0.39
chr1H	28252258	14,17	14	17	31	0/0	1/1	0/1	0.4516129	0.5483871
chr1H	28254091	18,22	18	22	40	0/0	1/1	0/1	0.45	0.55
chr1H	28254728	34,24	34	24	58	0/0	1/1	0/1	0.5862069	0.41379312
chr1H	28254785	39,43	39	43	82	0/0	1/1	0/1	0.47560975	0.5243902
chr1H	28254820	45,40	45	40	85	0/0	1/1	0/1	0.5294118	0.47058824
chr1H	28254872	57,88	57	88	145	0/0	1/1	0/1	0.39310345	0.6068966
chr1H	28254875	59,90	59	90	149	0/0	1/1	0/1	0.39597315	0.60402685
chr1H	28254957	39,117	39	117	156	0/0	1/1	0/1	0.25	0.75
chr1H	28255277	41,47	41	47	88	0/0	1/1	0/1	0.4659091	0.53409094
chr1H	28255331	46,64	46	64	110	0/0	1/1	0/1	0.4181818	0.58181816
chr1H	28255392	41,57	41	57	98	0/0	1/1	0/1	0.41836736	0.5816327
chr1H	28255453	28,28	28	28	56	0/0	1/1	0/1	0.5	0.5
chr1H	28643791	20,21	20	21	41	0/0	1/1	0/1	0.4878049	0.5121951
chr1H	28644768	53,48	53	48	101	0/0	1/1	0/1	0.5247525	0.47524753
chr1H	28644891	35,45	35	45	80	0/0	1/1	0/1	0.4375	0.5625
chr1H	28644969	31,36	31	36	67	0/0	1/1	0/1	0.46268657	0.53731346
chr1H	28645635	68,61	68	61	129	0/0	1/1	0/1	0.5271318	0.4728682
chr1H	28647376	55,40	55	40	95	0/0	1/1	0/1	0.57894737	0.42105263
chr1H	30264326	11,45	11	45	56	0/0	1/1	0/1	0.19642857	0.8035714
chr1H	30267764	13,18	13	18	31	0/0	1/1	0/1	0.41935483	0.58064514
chr1H	30269055	41,46	41	46	87	0/0	1/1	0/1	0.47126436	0.52873564
chr1H	30269392	22,70	22	70	92	0/0	1/1	0/1	0.23913044	0.76086956
chr1H	30299001	17,89	17	89	106	0/0	1/1	0/1	0.16037735	0.8396226
chr1H	30388121	5,77	5	77	82	0/0	1/1	1/1	0.06097561	0.9390244
chr1H	30388184	4,50	4	50	54	0/0	1/1	1/1	0.074074075	0.9259259
chr1H	30389169	5,26	5	26	31	0/0	1/1	0/1	0.16129032	0.83870965
chr1H	30390391	3,30	3	30	33	0/0	1/1	0/1	0.09090909	0.90909094
chr1H	30390514	1,52	1	52	53	0/0	1/1	1/1	0.018867925	0.9811321
chr1H	30600248	15,21	15	21	36	0/0	1/1	0/1	0.41666666	0.5833333
chr1H	30600791	29,30	29	30	59	0/0	1/1	0/1	0.4915254	0.5084746
chr1H	30600875	31,32	31	32	63	0/0	1/1	0/1	0.4920635	0.50793654
chr1H	30601016	16,15	16	15	31	0/0	1/1	0/1	0.516129	0.48387095
chr1H	31201636	15,22	15	22	37	0/0	1/1	0/1	0.4054054	0.5945946
chr1H	31202444	10,51	10	51	61	0/0	1/1	0/1	0.16393442	0.8360656
chr1H	31202498	12,150	12	150	162	0/0	1/1	1/1	0.074074075	0.9259259
chr1H	31202533	12,35	12	35	47	0/0	1/1	0/1	0.25531915	0.7446808
chr1H	31202894	9,27	9	27	36	0/0	1/1	0/1	0.25	0.75
chr1H	31207898	4,43	4	43	47	0/0	1/1	0/1	0.08510638	0.9148936
chr1H	31216541	23,49	23	49	72	0/0	1/1	0/1	0.31944445	0.6805556
chr1H	31216563	30,64	30	64	94	0/0	1/1	0/1	0.31914893	0.68085104
chr1H	31507138	3,40	3	40	43	0/0	1/1	1/1	0.069767445	0.9302326
chr1H	31526737	3,58	3	58	61	0/0	1/1	1/1	0.04918033	0.9508197
chr1H	31526783	4,81	4	81	85	0/0	1/1	1/1	0.047058824	0.9529412
chr1H	31526824	4,60	4	60	64	0/0	1/1	1/1	0.0625	0.9375
chr1H	31526853	2,58	2	58	60	0/0	1/1	1/1	0.033333335	0.96666664
chr1H	31622673	1,53	1	53	54	0/0	1/1	1/1	0.018518519	0.9814815
chr1H	31622716	12,80	12	80	92	0/0	1/1	0/1	0.13043478	0.8695652
chr1H	31622778	22,121	22	121	143	0/0	1/1	0/1	0.15384616	0.84615386
chr1H	31622876	22,107	22	107	129	0/0	1/1	0/1	0.17054264	0.82945734
chr1H	31623698	7,45	7	45	52	0/0	1/1	0/1	0.13461539	0.86538464
chr1H	31623752	8,25	8	25	33	0/0	1/1	0/1	0.24242425	0.75757575
chr1H	31626913	4,37	4	37	41	0/0	1/1	0/1	0.09756097	0.902439
chr1H	31626966	2,30	2	30	32	0/0	1/1	1/1	0.0625	0.9375
chr1H	31627684	1,38	1	38	39	0/0	1/1	1/1	0.025641026	0.974359
chr1H	31630101	3,60	3	60	63	0/0	1/1	1/1	0.04761905	0.95238096
chr1H	31630199	4,104	4	104	108	0/0	1/1	1/1	0.037037037	0.962963
chr1H	35727080	20,16	20	16	36	0/0	1/1	0/1	0.5555556	0.44444445
chr1H	35727088	18,21	18	21	39	0/0	1/1	0/1	0.46153846	0.53846157
chr1H	35727403	9,28	9	28	37	0/0	1/1	0/1	0.24324325	0.7567568
chr1H	35970654	11,24	11	24	35	0/0	1/1	0/1	0.31428573	0.6857143
chr1H	35998627	29,31	29	31	60	0/0	1/1	0/1	0.48333332	0.51666665
chr1H	36439461	21,13	21	13	34	0/0	1/1	0/1	0.61764705	0.38235295
chr1H	38767284	27,30	27	30	57	0/0	1/1	0/1	0.47368422	0.5263158
chr1H	39012977	121,84	121	84	205	0/0	1/1	0/1	0.5902439	0.4097561
chr1H	40039872	2,58	2	58	60	0/0	1/1	1/1	0.033333335	0.96666664
chr1H	41878010	24,23	24	23	47	0/0	1/1	0/1	0.5106383	0.4893617
chr1H	41878066	24,33	24	33	57	0/0	1/1	0/1	0.42105263	0.57894737
chr1H	41878193	19,42	19	42	61	0/0	1/1	0/1	0.3114754	0.6885246
chr1H	41878250	5,58	5	58	63	0/0	1/1	0/1	0.07936508	0.9206349
chr1H	41878298	4,45	4	45	49	0/0	1/1	0/1	0.08163265	0.9183673
chr1H	58809150	12,20	12	20	32	0/0	1/1	0/1	0.375	0.625
chr1H	59279340	17,30	17	30	47	0/0	1/1	0/1	0.3617021	0.63829786
chr1H	59279426	47,44	47	44	91	0/0	1/1	0/1	0.51648355	0.48351648
chr1H	59280176	29,6	29	6	35	0/0	1/1	0/1	0.82857144	0.17142858
chr1H	59788441	23,27	23	27	50	0/0	1/1	0/1	0.46	0.54
chr1H	60262821	0,31	0	31	31	0/0	1/1	1/1	0.0	1.0
chr1H	61119348	23,14	23	14	37	0/0	1/1	0/1	0.6216216	0.3783784
chr1H	61119530	14,23	14	23	37	0/0	1/1	0/1	0.3783784	0.6216216
chr1H	61125784	63,46	63	46	109	0/0	1/1	0/1	0.57798165	0.42201835
chr1H	61128916	30,37	30	37	67	0/0	1/1	0/1	0.4477612	0.5522388
chr1H	61131303	38,45	38	45	83	0/0	1/1	0/1	0.45783132	0.5421687
chr1H	61138861	27,24	27	24	51	0/0	1/1	0/1	0.5294118	0.47058824
chr1H	61138888	21,16	21	16	37	0/0	1/1	0/1	0.5675676	0.43243244
chr1H	61142589	62,52	62	52	114	0/0	1/1	0/1	0.54385966	0.45614034
chr1H	61921773	115,140	115	140	255	0/0	1/1	0/1	0.4509804	0.54901963
chr1H	63955081	16,20	16	20	36	0/0	1/1	0/1	0.44444445	0.5555556
chr1H	64437951	17,18	17	18	35	0/0	1/1	0/1	0.4857143	0.51428574
chr1H	65242693	15,68	15	68	83	0/0	1/1	0/1	0.18072289	0.8192771
chr1H	65613086	23,10	23	10	33	0/0	1/1	0/1	0.6969697	0.3030303
chr1H	66105865	20,16	20	16	36	0/0	1/1	0/1	0.5555556	0.44444445
chr1H	67692442	37,16	37	16	53	0/0	1/1	0/1	0.6981132	0.3018868
chr1H	67897302	56,58	56	58	114	0/0	1/1	0/1	0.49122807	0.50877196
chr1H	67897379	22,32	22	32	54	0/0	1/1	0/1	0.4074074	0.5925926
chr1H	67897744	17,30	17	30	47	0/0	1/1	0/1	0.3617021	0.63829786
chr1H	67897798	11,31	11	31	42	0/0	1/1	0/1	0.26190478	0.7380952
chr1H	68584763	46,22	46	22	68	0/0	1/1	0/1	0.6764706	0.32352942
chr1H	68584813	33,23	33	23	56	0/0	1/1	0/1	0.58928573	0.4107143
chr1H	69600142	20,28	20	28	48	0/0	1/1	0/1	0.41666666	0.5833333
chr1H	69601039	18,18	18	18	36	0/0	1/1	0/1	0.5	0.5
chr1H	69968206	18,14	18	14	32	0/0	1/1	0/1	0.5625	0.4375
chr1H	69969353	159,133	159	133	292	0/0	1/1	0/1	0.54452056	0.45547944
chr1H	70055020	29,20	29	20	49	0/0	1/1	0/1	0.59183675	0.40816328
chr1H	71118085	16,15	16	15	31	0/0	1/1	0/1	0.516129	0.48387095
chr1H	71206743	19,59	19	59	78	0/0	1/1	0/1	0.24358974	0.75641024
chr1H	71206779	14,44	14	44	58	0/0	1/1	0/1	0.2413793	0.7586207
chr1H	71206821	25,60	25	60	85	0/0	1/1	0/1	0.29411766	0.7058824
chr1H	71206848	32,72	32	72	104	0/0	1/1	0/1	0.30769232	0.6923077
chr1H	71400239	16,29	16	29	45	0/0	1/1	0/1	0.35555556	0.64444447
chr1H	71668301	16,24	16	24	40	0/0	1/1	0/1	0.4	0.6
chr1H	71978984	18,22	18	22	40	0/0	1/1	0/1	0.45	0.55
chr1H	71987816	20,21	20	21	41	0/0	1/1	0/1	0.4878049	0.5121951
chr1H	72298535	18,13	18	13	31	0/0	1/1	0/1	0.58064514	0.41935483
chr1H	72312845	44,28	44	28	72	0/0	1/1	0/1	0.6111111	0.3888889
chr1H	72312848	45,34	45	34	79	0/0	1/1	0/1	0.56962025	0.43037975
chr1H	72455892	21,22	21	22	43	0/0	1/1	0/1	0.4883721	0.5116279
chr1H	72457342	28,31	28	31	59	0/0	1/1	0/1	0.47457626	0.5254237
chr1H	72457742	35,28	35	28	63	0/0	1/1	0/1	0.5555556	0.44444445
chr1H	72629889	24,17	24	17	41	0/0	1/1	0/1	0.58536583	0.41463414
chr1H	73147279	26,6	26	6	32	0/0	1/1	0/1	0.8125	0.1875
chr1H	73569740	32,25	32	25	57	0/0	1/1	0/1	0.5614035	0.4385965
chr1H	73569808	28,37	28	37	65	0/0	1/1	0/1	0.43076923	0.5692308
chr1H	73570322	27,35	27	35	62	0/0	1/1	0/1	0.43548387	0.5645161
chr1H	73571398	53,122	53	122	175	0/0	1/1	0/1	0.30285713	0.69714284
chr1H	73572223	21,15	21	15	36	0/0	1/1	0/1	0.5833333	0.41666666
chr1H	73572241	16,17	16	17	33	0/0	1/1	0/1	0.4848485	0.5151515
chr1H	73574327	73,79	73	79	152	0/0	1/1	0/1	0.48026314	0.5197368
chr1H	73574351	78,50	78	50	128	0/0	1/1	0/1	0.609375	0.390625
chr1H	73742728	48,32	48	32	80	0/0	1/1	0/1	0.6	0.4
chr1H	73922765	30,31	30	31	61	0/0	1/1	0/1	0.4918033	0.5081967
chr1H	73922796	38,37	38	37	75	0/0	1/1	0/1	0.50666666	0.49333334
chr1H	73930068	28,38	28	38	66	0/0	1/1	0/1	0.42424244	0.57575756
chr1H	73930162	46,65	46	65	111	0/0	1/1	0/1	0.4144144	0.5855856
chr1H	73930249	33,35	33	35	68	0/0	1/1	0/1	0.4852941	0.5147059
chr1H	74214771	56,72	56	72	128	0/0	1/1	0/1	0.4375	0.5625
chr1H	74214827	51,84	51	84	135	0/0	1/1	0/1	0.37777779	0.62222224
chr1H	74214858	26,46	26	46	72	0/0	1/1	0/1	0.3611111	0.6388889
chr1H	74331840	33,23	33	23	56	0/0	1/1	0/1	0.58928573	0.4107143
chr1H	74337494	16,18	16	18	34	0/0	1/1	0/1	0.47058824	0.5294118
chr1H	76134054	28,20	28	20	48	0/0	1/1	0/1	0.5833333	0.41666666
chr1H	76984500	48,101	48	101	149	0/0	1/1	0/1	0.32214764	0.67785233
chr1H	76984554	39,112	39	112	151	0/0	1/1	0/1	0.25827813	0.74172187
chr1H	76988459	13,23	13	23	36	0/0	1/1	0/1	0.3611111	0.6388889
chr1H	76990389	23,27	23	27	50	0/0	1/1	0/1	0.46	0.54
chr1H	76991246	32,15	32	15	47	0/0	1/1	0/1	0.68085104	0.31914893
chr1H	76991257	32,27	32	27	59	0/0	1/1	0/1	0.5423729	0.45762712
chr1H	76991901	37,35	37	35	72	0/0	1/1	0/1	0.5138889	0.4861111
chr1H	76992533	10,26	10	26	36	0/0	1/1	0/1	0.2777778	0.7222222
chr1H	76992661	22,36	22	36	58	0/0	1/1	0/1	0.37931034	0.62068963
chr1H	76992692	15,41	15	41	56	0/0	1/1	0/1	0.26785713	0.73214287
chr1H	76999456	22,9	22	9	31	0/0	1/1	0/1	0.7096774	0.29032257
chr1H	77001847	6,29	6	29	35	0/0	1/1	0/1	0.17142858	0.82857144
chr1H	77734112	21,24	21	24	45	0/0	1/1	0/1	0.46666667	0.53333336
chr1H	77734125	26,27	26	27	53	0/0	1/1	0/1	0.49056605	0.509434
chr1H	77976889	12,21	12	21	33	0/0	1/1	0/1	0.36363637	0.6363636
chr1H	78037470	14,21	14	21	35	0/0	1/1	0/1	0.4	0.6
chr1H	78087642	21,10	21	10	31	0/0	1/1	0/1	0.67741936	0.32258064
chr1H	78615264	49,30	49	30	79	0/0	1/1	0/1	0.62025315	0.37974682
chr1H	78615399	24,65	24	65	89	0/0	1/1	0/1	0.26966292	0.7303371
chr1H	78615566	30,10	30	10	40	0/0	1/1	0/1	0.75	0.25
chr1H	78615849	18,14	18	14	32	0/0	1/1	0/1	0.5625	0.4375
chr1H	78643763	10,22	10	22	32	0/0	1/1	0/1	0.3125	0.6875
chr1H	78643847	53,69	53	69	122	0/0	1/1	0/1	0.43442622	0.56557375
chr1H	78643906	60,72	60	72	132	0/0	1/1	0/1	0.45454547	0.54545456
chr1H	78970822	12,31	12	31	43	0/0	1/1	0/1	0.27906978	0.7209302
chr1H	78970868	16,30	16	30	46	0/0	1/1	0/1	0.3478261	0.65217394
chr1H	78971798	16,66	16	66	82	0/0	1/1	0/1	0.19512194	0.80487806
chr1H	78971868	25,78	25	78	103	0/0	1/1	0/1	0.24271844	0.75728154
chr1H	78975330	40,55	40	55	95	0/0	1/1	0/1	0.42105263	0.57894737
chr1H	78975426	27,18	27	18	45	0/0	1/1	0/1	0.6	0.4
chr1H	78976357	23,34	23	34	57	0/0	1/1	0/1	0.40350878	0.5964912
chr1H	78976500	20,12	20	12	32	0/0	1/1	0/1	0.625	0.375
chr1H	78976600	39,32	39	32	71	0/0	1/1	0/1	0.5492958	0.45070422
chr1H	78976688	72,213	72	213	285	0/0	1/1	0/1	0.25263157	0.7473684
chr1H	78976733	60,129	60	129	189	0/0	1/1	0/1	0.31746033	0.6825397
chr1H	78976875	22,31	22	31	53	0/0	1/1	0/1	0.41509435	0.5849057
chr1H	78976945	11,29	11	29	40	0/0	1/1	0/1	0.275	0.725
chr1H	78976953	12,24	12	24	36	0/0	1/1	0/1	0.33333334	0.6666667
chr1H	78977117	30,44	30	44	74	0/0	1/1	0/1	0.4054054	0.5945946
chr1H	78977118	31,44	31	44	75	0/0	1/1	0/1	0.41333333	0.58666664
chr1H	78977195	54,227	54	227	281	0/0	1/1	0/1	0.19217081	0.8078292
chr1H	78977342	26,34	26	34	60	0/0	1/1	0/1	0.43333334	0.56666666
chr1H	78977377	26,57	26	57	83	0/0	1/1	0/1	0.31325302	0.686747
chr1H	78977415	11,27	11	27	38	0/0	1/1	0/1	0.28947368	0.7105263
chr1H	78978550	29,17	29	17	46	0/0	1/1	0/1	0.6304348	0.36956522
chr1H	78981802	9,36	9	36	45	0/0	1/1	0/1	0.2	0.8
chr1H	79000532	16,25	16	25	41	0/0	1/1	0/1	0.3902439	0.6097561
chr1H	79023452	32,13	32	13	45	0/0	1/1	0/1	0.7111111	0.2888889
chr1H	79023646	22,29	22	29	51	0/0	1/1	0/1	0.43137255	0.5686275
chr1H	79023672	22,20	22	20	42	0/0	1/1	0/1	0.52380955	0.47619048
chr1H	79089238	32,41	32	41	73	0/0	1/1	0/1	0.43835616	0.56164384
chr1H	79089301	41,51	41	51	92	0/0	1/1	0/1	0.4456522	0.5543478
chr1H	79213536	22,17	22	17	39	0/0	1/1	0/1	0.5641026	0.43589744
chr1H	80269087	22,20	22	20	42	0/0	1/1	0/1	0.52380955	0.47619048
chr1H	80271034	14,24	14	24	38	0/0	1/1	0/1	0.36842105	0.6315789
chr1H	80827675	22,45	22	45	67	0/0	1/1	0/1	0.3283582	0.67164177
chr1H	80827711	24,35	24	35	59	0/0	1/1	0/1	0.40677965	0.59322035
chr1H	80827850	14,28	14	28	42	0/0	1/1	0/1	0.33333334	0.6666667
chr1H	80827973	23,36	23	36	59	0/0	1/1	0/1	0.3898305	0.6101695
chr1H	80828065	27,23	27	23	50	0/0	1/1	0/1	0.54	0.46
chr1H	80828407	23,9	23	9	32	0/0	1/1	0/1	0.71875	0.28125
chr1H	80828462	31,26	31	26	57	0/0	1/1	0/1	0.54385966	0.45614034
chr1H	80829391	31,10	31	10	41	0/0	1/1	0/1	0.75609756	0.24390244
chr1H	80829532	36,20	36	20	56	0/0	1/1	0/1	0.64285713	0.35714287
chr1H	80829551	32,18	32	18	50	0/0	1/1	0/1	0.64	0.36
chr1H	80829591	29,10	29	10	39	0/0	1/1	0/1	0.74358976	0.25641027
chr1H	80829878	14,19	14	19	33	0/0	1/1	0/1	0.42424244	0.57575756
chr1H	80959308	37,24	37	24	61	0/0	1/1	0/1	0.60655737	0.39344263
chr1H	81127109	12,25	12	25	37	0/0	1/1	0/1	0.3243243	0.6756757
chr1H	81127141	19,27	19	27	46	0/0	1/1	0/1	0.41304347	0.5869565
chr1H	81131818	18,40	18	40	58	0/0	1/1	0/1	0.31034482	0.6896552
chr1H	81131954	23,73	23	73	96	0/0	1/1	0/1	0.23958333	0.7604167
chr1H	81291897	22,18	22	18	40	0/0	1/1	0/1	0.55	0.45
chr1H	81291960	27,108	27	108	135	0/0	1/1	0/1	0.2	0.8
chr1H	81292064	13,23	13	23	36	0/0	1/1	0/1	0.3611111	0.6388889
chr1H	81518188	17,20	17	20	37	0/0	1/1	0/1	0.45945945	0.5405405
chr1H	81518200	14,21	14	21	35	0/0	1/1	0/1	0.4	0.6
chr1H	81524076	16,46	16	46	62	0/0	1/1	0/1	0.2580645	0.7419355
chr1H	81825923	10,35	10	35	45	0/0	1/1	0/1	0.22222222	0.7777778
chr1H	81831701	16,18	16	18	34	0/0	1/1	0/1	0.47058824	0.5294118
chr1H	81831781	38,14	38	14	52	0/0	1/1	0/1	0.7307692	0.26923078
chr1H	82523930	47,53	47	53	100	0/0	1/1	0/1	0.47	0.53
chr1H	82524002	36,37	36	37	73	0/0	1/1	0/1	0.49315068	0.5068493
chr1H	82524160	25,18	25	18	43	0/0	1/1	0/1	0.5813953	0.41860464
chr1H	82524217	26,19	26	19	45	0/0	1/1	0/1	0.5777778	0.42222223
chr1H	82524272	38,27	38	27	65	0/0	1/1	0/1	0.5846154	0.41538462
chr1H	82525027	26,53	26	53	79	0/0	1/1	0/1	0.32911393	0.6708861
chr1H	82782550	25,14	25	14	39	0/0	1/1	0/1	0.64102566	0.35897437
chr1H	83407112	32,14	32	14	46	0/0	1/1	0/1	0.6956522	0.3043478
chr1H	83692817	15,22	15	22	37	0/0	1/1	0/1	0.4054054	0.5945946
chr1H	84214718	54,53	54	53	107	0/0	1/1	0/1	0.5046729	0.49532712
chr1H	84214747	36,29	36	29	65	0/0	1/1	0/1	0.5538462	0.44615385
chr1H	84262842	22,9	22	9	31	0/0	1/1	0/1	0.7096774	0.29032257
chr1H	84326926	50,21	50	21	71	0/0	1/1	0/1	0.70422536	0.29577464
chr1H	84338497	25,32	25	32	57	0/0	1/1	0/1	0.4385965	0.5614035
chr1H	84338527	22,18	22	18	40	0/0	1/1	0/1	0.55	0.45
chr1H	84407260	17,22	17	22	39	0/0	1/1	0/1	0.43589744	0.5641026
chr1H	86786941	23,17	23	17	40	0/0	1/1	0/1	0.575	0.425
chr1H	87335228	21,14	21	14	35	0/0	1/1	0/1	0.6	0.4
chr1H	87341041	21,25	21	25	46	0/0	1/1	0/1	0.45652175	0.54347825
chr1H	87483477	15,19	15	19	34	0/0	1/1	0/1	0.44117647	0.5588235
chr1H	87553823	24,36	24	36	60	0/0	1/1	0/1	0.4	0.6
chr1H	87553875	12,24	12	24	36	0/0	1/1	0/1	0.33333334	0.6666667
chr1H	87553908	16,16	16	16	32	0/0	1/1	0/1	0.5	0.5
chr1H	87554360	45,19	45	19	64	0/0	1/1	0/1	0.703125	0.296875
chr1H	87554367	52,23	52	23	75	0/0	1/1	0/1	0.6933333	0.30666667
chr1H	87554426	76,108	76	108	184	0/0	1/1	0/1	0.41304347	0.5869565
chr1H	87554461	77,129	77	129	206	0/0	1/1	0/1	0.37378642	0.6262136
chr1H	87556261	15,16	15	16	31	0/0	1/1	0/1	0.48387095	0.516129
chr1H	88009714	22,19	22	19	41	0/0	1/1	0/1	0.5365854	0.46341464
chr1H	88882569	24,21	24	21	45	0/0	1/1	0/1	0.53333336	0.46666667
chr1H	89001168	16,17	16	17	33	0/0	1/1	0/1	0.4848485	0.5151515
chr1H	89789895	18,22	18	22	40	0/0	1/1	0/1	0.45	0.55
chr1H	90011441	21,23	21	23	44	0/0	1/1	0/1	0.47727272	0.52272725
chr1H	91031376	10,28	10	28	38	0/0	1/1	0/1	0.2631579	0.7368421
chr1H	91841756	31,19	31	19	50	0/0	1/1	0/1	0.62	0.38
chr1H	92429475	7,54	7	54	61	0/0	1/1	0/1	0.114754096	0.8852459
chr1H	92655263	21,10	21	10	31	0/0	1/1	0/1	0.67741936	0.32258064
chr1H	92655461	32,20	32	20	52	0/0	1/1	0/1	0.61538464	0.3846154
chr1H	92982542	38,19	38	19	57	0/0	1/1	0/1	0.6666667	0.33333334
chr1H	92982580	31,16	31	16	47	0/0	1/1	0/1	0.65957445	0.34042552
chr1H	92982660	17,17	17	17	34	0/0	1/1	0/1	0.5	0.5
chr1H	92984262	22,33	22	33	55	0/0	1/1	0/1	0.4	0.6
chr1H	92984418	46,55	46	55	101	0/0	1/1	0/1	0.45544556	0.5445545
chr1H	92984508	70,88	70	88	158	0/0	1/1	0/1	0.443038	0.556962
chr1H	92984556	51,72	51	72	123	0/0	1/1	0/1	0.41463414	0.58536583
chr1H	92984595	39,58	39	58	97	0/0	1/1	0/1	0.40206185	0.5979381
chr1H	92993319	28,27	28	27	55	0/0	1/1	0/1	0.5090909	0.4909091
chr1H	92993351	38,24	38	24	62	0/0	1/1	0/1	0.61290324	0.38709676
chr1H	92993497	24,19	24	19	43	0/0	1/1	0/1	0.55813956	0.44186047
chr1H	92996202	24,30	24	30	54	0/0	1/1	0/1	0.44444445	0.5555556
chr1H	93762227	15,18	15	18	33	0/0	1/1	0/1	0.45454547	0.54545456
chr1H	93773289	27,20	27	20	47	0/0	1/1	0/1	0.5744681	0.42553192
chr1H	93862114	30,22	30	22	52	0/0	1/1	0/1	0.5769231	0.42307693
chr1H	94904530	38,25	38	25	63	0/0	1/1	0/1	0.6031746	0.3968254
chr1H	95028802	28,18	28	18	46	0/0	1/1	0/1	0.6086956	0.39130434
chr1H	95034853	30,19	30	19	49	0/0	1/1	0/1	0.6122449	0.3877551
chr1H	95055244	17,15	17	15	32	0/0	1/1	0/1	0.53125	0.46875
chr1H	95056668	21,23	21	23	44	0/0	1/1	0/1	0.47727272	0.52272725
chr1H	95057580	28,28	28	28	56	0/0	1/1	0/1	0.5	0.5
chr1H	95363230	14,24	14	24	38	0/0	1/1	0/1	0.36842105	0.6315789
chr1H	95364632	30,28	30	28	58	0/0	1/1	0/1	0.51724136	0.4827586
chr1H	95364660	30,36	30	36	66	0/0	1/1	0/1	0.45454547	0.54545456
chr1H	95364729	29,39	29	39	68	0/0	1/1	0/1	0.42647058	0.5735294
chr1H	95394050	28,20	28	20	48	0/0	1/1	0/1	0.5833333	0.41666666
chr1H	95733713	38,30	38	30	68	0/0	1/1	0/1	0.5588235	0.44117647
chr1H	95902865	29,36	29	36	65	0/0	1/1	0/1	0.44615385	0.5538462
chr1H	96482391	49,61	49	61	110	0/0	1/1	0/1	0.44545454	0.55454546
chr1H	96530804	24,16	24	16	40	0/0	1/1	0/1	0.6	0.4
chr1H	99165498	3,38	3	38	41	0/0	1/1	1/1	0.07317073	0.9268293
chr1H	100495445	48,36	48	36	84	0/0	1/1	0/1	0.5714286	0.42857143
chr1H	100496024	35,24	35	24	59	0/0	1/1	0/1	0.59322035	0.40677965
chr1H	101368400	46,29	46	29	75	0/0	1/1	0/1	0.61333334	0.38666666
chr1H	102318087	23,37	23	37	60	0/0	1/1	0/1	0.38333333	0.6166667
chr1H	102318096	24,39	24	39	63	0/0	1/1	0/1	0.3809524	0.61904764
chr1H	102318166	8,30	8	30	38	0/0	1/1	0/1	0.21052632	0.7894737
chr1H	103605605	32,17	32	17	49	0/0	1/1	0/1	0.6530612	0.3469388
chr1H	103672816	24,45	24	45	69	0/0	1/1	0/1	0.3478261	0.65217394
chr1H	103672862	15,53	15	53	68	0/0	1/1	0/1	0.22058824	0.7794118
chr1H	109055279	27,21	27	21	48	0/0	1/1	0/1	0.5625	0.4375
chr1H	109704027	37,24	37	24	61	0/0	1/1	0/1	0.60655737	0.39344263
chr1H	117478437	34,37	34	37	71	0/0	1/1	0/1	0.47887325	0.52112675
chr1H	131168938	4,30	4	30	34	0/0	1/1	0/1	0.11764706	0.88235295
chr1H	131224692	20,16	20	16	36	0/0	1/1	0/1	0.5555556	0.44444445
chr1H	135821348	21,27	21	27	48	0/0	1/1	0/1	0.4375	0.5625
chr1H	138931656	0,32	0	32	32	0/0	1/1	1/1	0.0	1.0
chr1H	190021200	36,19	36	19	55	0/0	1/1	0/1	0.6545454	0.34545454
chr1H	198242787	25,12	25	12	37	0/0	1/1	0/1	0.6756757	0.3243243
chr1H	227425441	24,15	24	15	39	0/0	1/1	0/1	0.61538464	0.3846154
chr1H	232458005	20,23	20	23	43	0/0	1/1	0/1	0.4651163	0.53488374
chr1H	232458047	24,19	24	19	43	0/0	1/1	0/1	0.55813956	0.44186047
chr1H	232458052	24,17	24	17	41	0/0	1/1	0/1	0.58536583	0.41463414
chr1H	267363483	22,16	22	16	38	0/0	1/1	0/1	0.57894737	0.42105263
chr1H	269227180	19,24	19	24	43	0/0	1/1	0/1	0.44186047	0.55813956
chr1H	287343236	32,29	32	29	61	0/0	1/1	0/1	0.52459013	0.47540984
chr1H	304747545	5,28	5	28	33	0/0	1/1	0/1	0.15151516	0.8484849
chr1H	306650560	55,47	55	47	102	0/0	1/1	0/1	0.5392157	0.46078432
chr1H	307759129	34,10	34	10	44	0/0	1/1	0/1	0.77272725	0.22727273
chr1H	310697212	51,25	51	25	76	0/0	1/1	0/1	0.67105263	0.32894737
chr1H	311099875	33,22	33	22	55	0/0	1/1	0/1	0.6	0.4
chr1H	311294059	21,15	21	15	36	0/0	1/1	0/1	0.5833333	0.41666666
chr1H	313050245	20,17	20	17	37	0/0	1/1	0/1	0.5405405	0.45945945
chr1H	313062248	17,17	17	17	34	0/0	1/1	0/1	0.5	0.5
chr1H	313062346	17,26	17	26	43	0/0	1/1	0/1	0.39534885	0.60465115
chr1H	313522411	22,16	22	16	38	0/0	1/1	0/1	0.57894737	0.42105263
chr1H	313660842	14,17	14	17	31	0/0	1/1	0/1	0.4516129	0.5483871
chr1H	314034291	19,18	19	18	37	0/0	1/1	0/1	0.5135135	0.4864865
chr1H	314308065	20,22	20	22	42	0/0	1/1	0/1	0.47619048	0.52380955
chr1H	314308188	22,20	22	20	42	0/0	1/1	0/1	0.52380955	0.47619048
chr1H	314681590	20,17	20	17	37	0/0	1/1	0/1	0.5405405	0.45945945
chr1H	314681648	26,15	26	15	41	0/0	1/1	0/1	0.63414633	0.36585367
chr1H	314696894	25,18	25	18	43	0/0	1/1	0/1	0.5813953	0.41860464
chr1H	314697004	37,38	37	38	75	0/0	1/1	0/1	0.49333334	0.50666666
chr1H	314697023	33,33	33	33	66	0/0	1/1	0/1	0.5	0.5
chr1H	314709645	37,42	37	42	79	0/0	1/1	0/1	0.46835443	0.5316456
chr1H	315819049	37,40	37	40	77	0/0	1/1	0/1	0.48051947	0.5194805
chr1H	317349136	25,27	25	27	52	0/0	1/1	0/1	0.48076922	0.5192308
chr1H	317858512	30,35	30	35	65	0/0	1/1	0/1	0.46153846	0.53846157
chr1H	319001593	14,19	14	19	33	0/0	1/1	0/1	0.42424244	0.57575756
chr1H	319957722	28,22	28	22	50	0/0	1/1	0/1	0.56	0.44
chr1H	319959086	27,14	27	14	41	0/0	1/1	0/1	0.6585366	0.34146342
chr1H	320285490	42,33	42	33	75	0/0	1/1	0/1	0.56	0.44
chr1H	320288014	46,45	46	45	91	0/0	1/1	0/1	0.50549453	0.4945055
chr1H	320551649	21,31	21	31	52	0/0	1/1	0/1	0.40384614	0.59615386
chr1H	320754335	10,21	10	21	31	0/0	1/1	0/1	0.32258064	0.67741936
chr1H	320754419	31,42	31	42	73	0/0	1/1	0/1	0.42465752	0.5753425
chr1H	320944614	11,21	11	21	32	0/0	1/1	0/1	0.34375	0.65625
chr1H	321090017	34,48	34	48	82	0/0	1/1	0/1	0.41463414	0.58536583
chr1H	321090026	27,38	27	38	65	0/0	1/1	0/1	0.41538462	0.5846154
chr1H	321396108	29,23	29	23	52	0/0	1/1	0/1	0.5576923	0.44230768
chr1H	321396138	34,22	34	22	56	0/0	1/1	0/1	0.60714287	0.39285713
chr1H	321396234	60,49	60	49	109	0/0	1/1	0/1	0.5504587	0.44954127
chr1H	321396396	13,18	13	18	31	0/0	1/1	0/1	0.41935483	0.58064514
chr1H	321396626	84,70	84	70	154	0/0	1/1	0/1	0.54545456	0.45454547
chr1H	321866922	17,21	17	21	38	0/0	1/1	0/1	0.4473684	0.55263156
chr1H	321959458	25,22	25	22	47	0/0	1/1	0/1	0.5319149	0.4680851
chr1H	322534581	42,8	42	8	50	0/0	1/1	0/1	0.84	0.16
chr1H	322786038	15,17	15	17	32	0/0	1/1	0/1	0.46875	0.53125
chr1H	322787265	29,31	29	31	60	0/0	1/1	0/1	0.48333332	0.51666665
chr1H	322787310	29,28	29	28	57	0/0	1/1	0/1	0.50877196	0.49122807
chr1H	323844782	15,31	15	31	46	0/0	1/1	0/1	0.32608697	0.67391306
chr1H	324183878	28,18	28	18	46	0/0	1/1	0/1	0.6086956	0.39130434
chr1H	324803526	12,25	12	25	37	0/0	1/1	0/1	0.3243243	0.6756757
chr1H	324803924	15,33	15	33	48	0/0	1/1	0/1	0.3125	0.6875
chr1H	324946572	44,31	44	31	75	0/0	1/1	0/1	0.58666664	0.41333333
chr1H	325559470	53,38	53	38	91	0/0	1/1	0/1	0.5824176	0.41758242
chr1H	325559481	66,44	66	44	110	0/0	1/1	0/1	0.6	0.4
chr1H	325560309	23,17	23	17	40	0/0	1/1	0/1	0.575	0.425
chr1H	325560578	36,26	36	26	62	0/0	1/1	0/1	0.58064514	0.41935483
chr1H	325560821	17,18	17	18	35	0/0	1/1	0/1	0.4857143	0.51428574
chr1H	325798731	23,21	23	21	44	0/0	1/1	0/1	0.52272725	0.47727272
chr1H	325993159	16,24	16	24	40	0/0	1/1	0/1	0.4	0.6
chr1H	325993191	31,41	31	41	72	0/0	1/1	0/1	0.43055555	0.5694444
chr1H	325993340	59,39	59	39	98	0/0	1/1	0/1	0.6020408	0.39795917
chr1H	325993369	64,14	64	14	78	0/0	1/1	0/1	0.82051283	0.17948718
chr1H	326083336	16,18	16	18	34	0/0	1/1	0/1	0.47058824	0.5294118
chr1H	326686802	20,18	20	18	38	0/0	1/1	0/1	0.5263158	0.47368422
chr1H	326687038	51,28	51	28	79	0/0	1/1	0/1	0.6455696	0.35443038
chr1H	327039140	37,32	37	32	69	0/0	1/1	0/1	0.5362319	0.46376812
chr1H	327044353	43,28	43	28	71	0/0	1/1	0/1	0.6056338	0.3943662
chr1H	327044494	43,30	43	30	73	0/0	1/1	0/1	0.5890411	0.41095892
chr1H	327044735	17,16	17	16	33	0/0	1/1	0/1	0.5151515	0.4848485
chr1H	327141598	11,23	11	23	34	0/0	1/1	0/1	0.32352942	0.6764706
chr1H	327282716	17,17	17	17	34	0/0	1/1	0/1	0.5	0.5
chr1H	327974155	28,18	28	18	46	0/0	1/1	0/1	0.6086956	0.39130434
chr1H	328122670	18,13	18	13	31	0/0	1/1	0/1	0.58064514	0.41935483
chr1H	329278254	52,35	52	35	87	0/0	1/1	0/1	0.59770113	0.40229884
chr1H	329450175	28,25	28	25	53	0/0	1/1	0/1	0.5283019	0.4716981
chr1H	330478598	59,23	59	23	82	0/0	1/1	0/1	0.7195122	0.2804878
chr1H	330769147	22,13	22	13	35	0/0	1/1	0/1	0.62857145	0.37142858
chr1H	331597806	24,51	24	51	75	0/0	1/1	0/1	0.32	0.68
chr1H	331870641	24,8	24	8	32	0/0	1/1	0/1	0.75	0.25
chr1H	331870670	31,17	31	17	48	0/0	1/1	0/1	0.6458333	0.35416666
chr1H	331870812	49,37	49	37	86	0/0	1/1	0/1	0.5697674	0.43023255
chr1H	331961750	17,25	17	25	42	0/0	1/1	0/1	0.4047619	0.5952381
chr1H	332108294	51,35	51	35	86	0/0	1/1	0/1	0.59302324	0.40697673
chr1H	332416533	34,57	34	57	91	0/0	1/1	0/1	0.37362638	0.62637365
chr1H	332750684	14,19	14	19	33	0/0	1/1	0/1	0.42424244	0.57575756
chr1H	334345387	28,39	28	39	67	0/0	1/1	0/1	0.41791046	0.58208954
chr1H	334510992	77,28	77	28	105	0/0	1/1	0/1	0.73333335	0.26666668
chr1H	334511051	53,31	53	31	84	0/0	1/1	0/1	0.63095236	0.3690476
chr1H	334660936	19,28	19	28	47	0/0	1/1	0/1	0.40425533	0.59574467
chr1H	335309454	23,19	23	19	42	0/0	1/1	0/1	0.54761904	0.45238096
chr1H	335309721	22,9	22	9	31	0/0	1/1	0/1	0.7096774	0.29032257
chr1H	337168690	39,14	39	14	53	0/0	1/1	0/1	0.7358491	0.26415095
chr1H	337169080	15,21	15	21	36	0/0	1/1	0/1	0.41666666	0.5833333
chr1H	337171019	37,44	37	44	81	0/0	1/1	0/1	0.45679012	0.54320985
chr1H	337172279	31,16	31	16	47	0/0	1/1	0/1	0.65957445	0.34042552
chr1H	337243511	22,21	22	21	43	0/0	1/1	0/1	0.5116279	0.4883721
chr1H	337243688	21,25	21	25	46	0/0	1/1	0/1	0.45652175	0.54347825
chr1H	339656222	33,36	33	36	69	0/0	1/1	0/1	0.47826087	0.5217391
chr1H	339656451	27,12	27	12	39	0/0	1/1	0/1	0.6923077	0.30769232
chr1H	340902745	22,15	22	15	37	0/0	1/1	0/1	0.5945946	0.4054054
chr1H	340908286	24,22	24	22	46	0/0	1/1	0/1	0.5217391	0.47826087
chr1H	341756555	19,13	19	13	32	0/0	1/1	0/1	0.59375	0.40625
chr1H	341756640	22,14	22	14	36	0/0	1/1	0/1	0.6111111	0.3888889
chr1H	341756879	20,30	20	30	50	0/0	1/1	0/1	0.4	0.6
chr1H	341757450	20,25	20	25	45	0/0	1/1	0/1	0.44444445	0.5555556
chr1H	341757844	18,25	18	25	43	0/0	1/1	0/1	0.41860464	0.5813953
chr1H	341769162	23,19	23	19	42	0/0	1/1	0/1	0.54761904	0.45238096
chr1H	341769163	24,19	24	19	43	0/0	1/1	0/1	0.55813956	0.44186047
chr1H	341984254	17,19	17	19	36	0/0	1/1	0/1	0.4722222	0.5277778
chr1H	341984317	25,18	25	18	43	0/0	1/1	0/1	0.5813953	0.41860464
chr1H	342693739	76,87	76	87	163	0/0	1/1	0/1	0.46625766	0.5337423
chr1H	342693834	44,40	44	40	84	0/0	1/1	0/1	0.52380955	0.47619048
chr1H	343491533	17,20	17	20	37	0/0	1/1	0/1	0.45945945	0.5405405
chr1H	343491583	30,31	30	31	61	0/0	1/1	0/1	0.4918033	0.5081967
chr1H	344587145	14,20	14	20	34	0/0	1/1	0/1	0.4117647	0.5882353
chr1H	346195092	34,20	34	20	54	0/0	1/1	0/1	0.6296296	0.37037036
chr1H	346440969	47,24	47	24	71	0/0	1/1	0/1	0.6619718	0.33802816
chr1H	346940921	24,19	24	19	43	0/0	1/1	0/1	0.55813956	0.44186047
chr1H	346941293	34,18	34	18	52	0/0	1/1	0/1	0.65384614	0.34615386
chr1H	347014571	28,36	28	36	64	0/0	1/1	0/1	0.4375	0.5625
chr1H	347014572	28,39	28	39	67	0/0	1/1	0/1	0.41791046	0.58208954
chr1H	347014764	21,16	21	16	37	0/0	1/1	0/1	0.5675676	0.43243244
chr1H	347014786	27,17	27	17	44	0/0	1/1	0/1	0.6136364	0.38636363
chr1H	347014921	52,12	52	12	64	0/0	1/1	0/1	0.8125	0.1875
chr1H	347015022	28,17	28	17	45	0/0	1/1	0/1	0.62222224	0.37777779
chr1H	347015137	28,27	28	27	55	0/0	1/1	0/1	0.5090909	0.4909091
chr1H	347015171	34,47	34	47	81	0/0	1/1	0/1	0.41975307	0.5802469
chr1H	347015210	27,39	27	39	66	0/0	1/1	0/1	0.4090909	0.59090906
chr1H	347015763	28,20	28	20	48	0/0	1/1	0/1	0.5833333	0.41666666
chr1H	347015783	30,26	30	26	56	0/0	1/1	0/1	0.53571427	0.4642857
chr1H	347015869	34,26	34	26	60	0/0	1/1	0/1	0.56666666	0.43333334
chr1H	347016852	13,24	13	24	37	0/0	1/1	0/1	0.35135135	0.6486486
chr1H	347039201	40,13	40	13	53	0/0	1/1	0/1	0.754717	0.24528302
chr1H	347039202	41,13	41	13	54	0/0	1/1	0/1	0.7592593	0.24074075
chr1H	347039260	21,37	21	37	58	0/0	1/1	0/1	0.36206895	0.63793105
chr1H	347039292	15,53	15	53	68	0/0	1/1	0/1	0.22058824	0.7794118
chr1H	347098695	15,16	15	16	31	0/0	1/1	0/1	0.48387095	0.516129
chr1H	347386898	29,12	29	12	41	0/0	1/1	0/1	0.70731705	0.29268292
chr1H	347386947	40,16	40	16	56	0/0	1/1	0/1	0.71428573	0.2857143
chr1H	347387168	20,38	20	38	58	0/0	1/1	0/1	0.3448276	0.6551724
chr1H	347785662	28,15	28	15	43	0/0	1/1	0/1	0.6511628	0.3488372
chr1H	348204239	25,15	25	15	40	0/0	1/1	0/1	0.625	0.375
chr1H	348204329	21,24	21	24	45	0/0	1/1	0/1	0.46666667	0.53333336
chr1H	348209587	77,72	77	72	149	0/0	1/1	0/1	0.5167785	0.48322147
chr1H	348212945	23,23	23	23	46	0/0	1/1	0/1	0.5	0.5
chr1H	349155951	28,28	28	28	56	0/0	1/1	0/1	0.5	0.5
chr1H	349162202	19,21	19	21	40	0/0	1/1	0/1	0.475	0.525
chr1H	349162273	19,31	19	31	50	0/0	1/1	0/1	0.38	0.62
chr1H	349162659	27,33	27	33	60	0/0	1/1	0/1	0.45	0.55
chr1H	349162704	18,27	18	27	45	0/0	1/1	0/1	0.4	0.6
chr1H	349487906	30,33	30	33	63	0/0	1/1	0/1	0.47619048	0.52380955
chr1H	349488966	40,23	40	23	63	0/0	1/1	0/1	0.63492066	0.36507937
chr1H	349488976	51,28	51	28	79	0/0	1/1	0/1	0.6455696	0.35443038
chr1H	350486563	24,9	24	9	33	0/0	1/1	0/1	0.72727275	0.27272728
chr1H	350497322	24,13	24	13	37	0/0	1/1	0/1	0.6486486	0.35135135
chr1H	350742185	21,21	21	21	42	0/0	1/1	0/1	0.5	0.5
chr1H	350900325	29,22	29	22	51	0/0	1/1	0/1	0.5686275	0.43137255
chr1H	351602351	25,28	25	28	53	0/0	1/1	0/1	0.4716981	0.5283019
chr1H	351602549	27,23	27	23	50	0/0	1/1	0/1	0.54	0.46
chr1H	351602554	28,25	28	25	53	0/0	1/1	0/1	0.5283019	0.4716981
chr1H	351602625	36,32	36	32	68	0/0	1/1	0/1	0.5294118	0.47058824
chr1H	351602649	37,30	37	30	67	0/0	1/1	0/1	0.5522388	0.4477612
chr1H	351856035	24,28	24	28	52	0/0	1/1	0/1	0.46153846	0.53846157
chr1H	351856053	29,32	29	32	61	0/0	1/1	0/1	0.47540984	0.52459013
chr1H	351856276	39,12	39	12	51	0/0	1/1	0/1	0.7647059	0.23529412
chr1H	351864569	65,68	65	68	133	0/0	1/1	0/1	0.48872182	0.5112782
chr1H	351868939	26,17	26	17	43	0/0	1/1	0/1	0.60465115	0.39534885
chr1H	352072848	17,32	17	32	49	0/0	1/1	0/1	0.3469388	0.6530612
chr1H	352305893	21,13	21	13	34	0/0	1/1	0/1	0.61764705	0.38235295
chr1H	352321942	21,25	21	25	46	0/0	1/1	0/1	0.45652175	0.54347825
chr1H	352326014	16,25	16	25	41	0/0	1/1	0/1	0.3902439	0.6097561
chr1H	358260247	24,18	24	18	42	0/0	1/1	0/1	0.5714286	0.42857143
chr1H	361515298	4,28	4	28	32	0/0	1/1	0/1	0.125	0.875
chr1H	361583254	65,58	65	58	123	0/0	1/1	0/1	0.52845526	0.4715447
chr1H	361583325	71,115	71	115	186	0/0	1/1	0/1	0.38172042	0.6182796
chr1H	361583444	60,83	60	83	143	0/0	1/1	0/1	0.41958043	0.5804196
chr1H	361588816	20,14	20	14	34	0/0	1/1	0/1	0.5882353	0.4117647
chr1H	361648875	21,18	21	18	39	0/0	1/1	0/1	0.53846157	0.46153846
chr1H	362148430	24,13	24	13	37	0/0	1/1	0/1	0.6486486	0.35135135
chr1H	362148465	41,23	41	23	64	0/0	1/1	0/1	0.640625	0.359375
chr1H	362148554	92,49	92	49	141	0/0	1/1	0/1	0.6524823	0.34751773
chr1H	362150971	83,59	83	59	142	0/0	1/1	0/1	0.58450705	0.41549295
chr1H	362151058	36,26	36	26	62	0/0	1/1	0/1	0.58064514	0.41935483
chr1H	363060648	20,21	20	21	41	0/0	1/1	0/1	0.4878049	0.5121951
chr1H	363125577	24,12	24	12	36	0/0	1/1	0/1	0.6666667	0.33333334
chr1H	364127955	20,16	20	16	36	0/0	1/1	0/1	0.5555556	0.44444445
chr1H	364134760	23,16	23	16	39	0/0	1/1	0/1	0.5897436	0.41025642
chr1H	364134790	24,20	24	20	44	0/0	1/1	0/1	0.54545456	0.45454547
chr1H	364135285	17,16	17	16	33	0/0	1/1	0/1	0.5151515	0.4848485
chr1H	364135298	16,17	16	17	33	0/0	1/1	0/1	0.4848485	0.5151515
chr1H	364135384	16,15	16	15	31	0/0	1/1	0/1	0.516129	0.48387095
chr1H	364406199	37,25	37	25	62	0/0	1/1	0/1	0.5967742	0.4032258
chr1H	364709122	38,39	38	39	77	0/0	1/1	0/1	0.4935065	0.5064935
chr1H	365722807	27,22	27	22	49	0/0	1/1	0/1	0.5510204	0.4489796
chr1H	365725241	33,11	33	11	44	0/0	1/1	0/1	0.75	0.25
chr1H	365725515	46,35	46	35	81	0/0	1/1	0/1	0.56790125	0.43209878
chr1H	365725533	46,39	46	39	85	0/0	1/1	0/1	0.5411765	0.45882353
chr1H	365726038	17,24	17	24	41	0/0	1/1	0/1	0.41463414	0.58536583
chr1H	365726093	14,40	14	40	54	0/0	1/1	0/1	0.25925925	0.7407407
chr1H	365874936	23,15	23	15	38	0/0	1/1	0/1	0.6052632	0.39473686
chr1H	365874937	25,15	25	15	40	0/0	1/1	0/1	0.625	0.375
chr1H	365875002	28,36	28	36	64	0/0	1/1	0/1	0.4375	0.5625
chr1H	366834227	27,19	27	19	46	0/0	1/1	0/1	0.5869565	0.41304347
chr1H	367454767	20,15	20	15	35	0/0	1/1	0/1	0.5714286	0.42857143
chr1H	367457106	22,10	22	10	32	0/0	1/1	0/1	0.6875	0.3125
chr1H	367826645	22,19	22	19	41	0/0	1/1	0/1	0.5365854	0.46341464
chr1H	367945699	121,51	121	51	172	0/0	1/1	0/1	0.70348835	0.29651162
chr1H	367946500	104,21	104	21	125	0/0	1/1	0/1	0.832	0.168
chr1H	368401629	21,21	21	21	42	0/0	1/1	0/1	0.5	0.5
chr1H	368543649	21,29	21	29	50	0/0	1/1	0/1	0.42	0.58
chr1H	368820624	22,19	22	19	41	0/0	1/1	0/1	0.5365854	0.46341464
chr1H	372788834	31,15	31	15	46	0/0	1/1	0/1	0.67391306	0.32608697
chr1H	373728333	23,29	23	29	52	0/0	1/1	0/1	0.44230768	0.5576923
chr1H	374497406	43,48	43	48	91	0/0	1/1	0/1	0.47252747	0.52747256
chr1H	374497437	36,58	36	58	94	0/0	1/1	0/1	0.38297874	0.61702126
chr1H	374497552	13,23	13	23	36	0/0	1/1	0/1	0.3611111	0.6388889
chr1H	374948633	17,44	17	44	61	0/0	1/1	0/1	0.27868852	0.72131145
chr1H	375085396	25,23	25	23	48	0/0	1/1	0/1	0.5208333	0.47916666
chr1H	375279070	38,26	38	26	64	0/0	1/1	0/1	0.59375	0.40625
chr1H	375279126	18,45	18	45	63	0/0	1/1	0/1	0.2857143	0.71428573
chr1H	375284182	6,37	6	37	43	0/0	1/1	0/1	0.13953489	0.8604651
chr1H	375284228	7,32	7	32	39	0/0	1/1	0/1	0.17948718	0.82051283
chr1H	375284400	14,21	14	21	35	0/0	1/1	0/1	0.4	0.6
chr1H	375284642	16,19	16	19	35	0/0	1/1	0/1	0.45714286	0.54285717
chr1H	375284648	18,19	18	19	37	0/0	1/1	0/1	0.4864865	0.5135135
chr1H	375620374	19,16	19	16	35	0/0	1/1	0/1	0.54285717	0.45714286
chr1H	375620519	37,30	37	30	67	0/0	1/1	0/1	0.5522388	0.4477612
chr1H	375623432	30,10	30	10	40	0/0	1/1	0/1	0.75	0.25
chr1H	375899702	17,14	17	14	31	0/0	1/1	0/1	0.5483871	0.4516129
chr1H	375899760	64,37	64	37	101	0/0	1/1	0/1	0.63366336	0.36633664
chr1H	375899827	13,32	13	32	45	0/0	1/1	0/1	0.2888889	0.7111111
chr1H	375922440	26,22	26	22	48	0/0	1/1	0/1	0.5416667	0.45833334
chr1H	375924711	32,15	32	15	47	0/0	1/1	0/1	0.68085104	0.31914893
chr1H	375924987	46,39	46	39	85	0/0	1/1	0/1	0.5411765	0.45882353
chr1H	375925164	23,34	23	34	57	0/0	1/1	0/1	0.40350878	0.5964912
chr1H	375925516	47,51	47	51	98	0/0	1/1	0/1	0.47959185	0.52040815
chr1H	375926628	37,11	37	11	48	0/0	1/1	0/1	0.7708333	0.22916667
chr1H	375926788	31,31	31	31	62	0/0	1/1	0/1	0.5	0.5
chr1H	375926836	17,14	17	14	31	0/0	1/1	0/1	0.5483871	0.4516129
chr1H	376376984	19,18	19	18	37	0/0	1/1	0/1	0.5135135	0.4864865
chr1H	376377076	33,31	33	31	64	0/0	1/1	0/1	0.515625	0.484375
chr1H	376377160	20,23	20	23	43	0/0	1/1	0/1	0.4651163	0.53488374
chr1H	376405826	11,26	11	26	37	0/0	1/1	0/1	0.2972973	0.7027027
chr1H	377072474	45,33	45	33	78	0/0	1/1	0/1	0.5769231	0.42307693
chr1H	377074951	40,37	40	37	77	0/0	1/1	0/1	0.5194805	0.48051947
chr1H	377360460	18,24	18	24	42	0/0	1/1	0/1	0.42857143	0.5714286
chr1H	377585687	37,34	37	34	71	0/0	1/1	0/1	0.52112675	0.47887325
chr1H	377593245	29,41	29	41	70	0/0	1/1	0/1	0.41428572	0.5857143
chr1H	377595362	26,60	26	60	86	0/0	1/1	0/1	0.30232558	0.6976744
chr1H	378193007	21,10	21	10	31	0/0	1/1	0/1	0.67741936	0.32258064
chr1H	379185778	19,33	19	33	52	0/0	1/1	0/1	0.3653846	0.63461536
chr1H	379185836	21,17	21	17	38	0/0	1/1	0/1	0.55263156	0.4473684
chr1H	379186088	31,9	31	9	40	0/0	1/1	0/1	0.775	0.225
chr1H	379186204	22,10	22	10	32	0/0	1/1	0/1	0.6875	0.3125
chr1H	379186436	30,20	30	20	50	0/0	1/1	0/1	0.6	0.4
chr1H	379186493	12,35	12	35	47	0/0	1/1	0/1	0.25531915	0.7446808
chr1H	379467524	28,25	28	25	53	0/0	1/1	0/1	0.5283019	0.4716981
chr1H	379469461	31,42	31	42	73	0/0	1/1	0/1	0.42465752	0.5753425
chr1H	379469516	40,52	40	52	92	0/0	1/1	0/1	0.4347826	0.5652174
chr1H	379469592	23,29	23	29	52	0/0	1/1	0/1	0.44230768	0.5576923
chr1H	379470074	88,82	88	82	170	0/0	1/1	0/1	0.5176471	0.48235294
chr1H	379470113	138,112	138	112	250	0/0	1/1	0/1	0.552	0.448
chr1H	379470155	148,99	148	99	247	0/0	1/1	0/1	0.5991903	0.4008097
chr1H	379470466	14,18	14	18	32	0/0	1/1	0/1	0.4375	0.5625
chr1H	379592577	21,27	21	27	48	0/0	1/1	0/1	0.4375	0.5625
chr1H	379592632	21,27	21	27	48	0/0	1/1	0/1	0.4375	0.5625
chr1H	379594614	32,31	32	31	63	0/0	1/1	0/1	0.50793654	0.4920635
chr1H	379645765	24,11	24	11	35	0/0	1/1	0/1	0.6857143	0.31428573
chr1H	379645959	19,16	19	16	35	0/0	1/1	0/1	0.54285717	0.45714286
chr1H	379792997	32,34	32	34	66	0/0	1/1	0/1	0.4848485	0.5151515
chr1H	379793049	61,17	61	17	78	0/0	1/1	0/1	0.78205127	0.21794872
chr1H	379793072	59,25	59	25	84	0/0	1/1	0/1	0.70238096	0.29761904
chr1H	379793080	54,19	54	19	73	0/0	1/1	0/1	0.739726	0.26027396
chr1H	379799561	24,17	24	17	41	0/0	1/1	0/1	0.58536583	0.41463414
chr1H	380093338	55,34	55	34	89	0/0	1/1	0/1	0.6179775	0.38202247
chr1H	380275827	17,16	17	16	33	0/0	1/1	0/1	0.5151515	0.4848485
chr1H	380275964	31,26	31	26	57	0/0	1/1	0/1	0.54385966	0.45614034
chr1H	380291583	45,45	45	45	90	0/0	1/1	0/1	0.5	0.5
chr1H	380291942	17,14	17	14	31	0/0	1/1	0/1	0.5483871	0.4516129
chr1H	380633382	24,17	24	17	41	0/0	1/1	0/1	0.58536583	0.41463414
chr1H	380633432	19,19	19	19	38	0/0	1/1	0/1	0.5	0.5
chr1H	380767247	22,19	22	19	41	0/0	1/1	0/1	0.5365854	0.46341464
chr1H	380770709	25,20	25	20	45	0/0	1/1	0/1	0.5555556	0.44444445
chr1H	380774087	26,33	26	33	59	0/0	1/1	0/1	0.44067797	0.55932206
chr1H	380774098	28,39	28	39	67	0/0	1/1	0/1	0.41791046	0.58208954
chr1H	380927917	22,18	22	18	40	0/0	1/1	0/1	0.55	0.45
chr1H	380927946	32,24	32	24	56	0/0	1/1	0/1	0.5714286	0.42857143
chr1H	381160001	13,59	13	59	72	0/0	1/1	0/1	0.18055555	0.8194444
chr1H	381160065	2,46	2	46	48	0/0	1/1	1/1	0.041666668	0.9583333
chr1H	381267212	22,30	22	30	52	0/0	1/1	0/1	0.42307693	0.5769231
chr1H	381267233	22,33	22	33	55	0/0	1/1	0/1	0.4	0.6
chr1H	381314050	44,31	44	31	75	0/0	1/1	0/1	0.58666664	0.41333333
chr1H	381324799	36,19	36	19	55	0/0	1/1	0/1	0.6545454	0.34545454
chr1H	381328211	13,23	13	23	36	0/0	1/1	0/1	0.3611111	0.6388889
chr1H	381328273	32,24	32	24	56	0/0	1/1	0/1	0.5714286	0.42857143
chr1H	381328291	29,20	29	20	49	0/0	1/1	0/1	0.59183675	0.40816328
chr1H	381328421	8,36	8	36	44	0/0	1/1	0/1	0.18181819	0.8181818
chr1H	382304083	22,14	22	14	36	0/0	1/1	0/1	0.6111111	0.3888889
chr1H	383461691	9,22	9	22	31	0/0	1/1	0/1	0.29032257	0.7096774
chr1H	383461693	9,22	9	22	31	0/0	1/1	0/1	0.29032257	0.7096774
chr1H	383777354	35,30	35	30	65	0/0	1/1	0/1	0.53846157	0.46153846
chr1H	383777408	30,14	30	14	44	0/0	1/1	0/1	0.6818182	0.3181818
chr1H	383777825	15,22	15	22	37	0/0	1/1	0/1	0.4054054	0.5945946
chr1H	383875377	19,20	19	20	39	0/0	1/1	0/1	0.4871795	0.51282054
chr1H	385341381	20,16	20	16	36	0/0	1/1	0/1	0.5555556	0.44444445
chr1H	385659752	23,27	23	27	50	0/0	1/1	0/1	0.46	0.54
chr1H	385753475	17,22	17	22	39	0/0	1/1	0/1	0.43589744	0.5641026
chr1H	385978177	54,47	54	47	101	0/0	1/1	0/1	0.5346535	0.46534654
chr1H	386189585	21,14	21	14	35	0/0	1/1	0/1	0.6	0.4
chr1H	386189856	25,21	25	21	46	0/0	1/1	0/1	0.54347825	0.45652175
chr1H	386190575	28,13	28	13	41	0/0	1/1	0/1	0.68292683	0.31707317
chr1H	388214595	14,22	14	22	36	0/0	1/1	0/1	0.3888889	0.6111111
chr1H	392578294	14,30	14	30	44	0/0	1/1	0/1	0.3181818	0.6818182
chr1H	394163482	21,25	21	25	46	0/0	1/1	0/1	0.45652175	0.54347825
chr1H	394199133	28,43	28	43	71	0/0	1/1	0/1	0.3943662	0.6056338
chr1H	394495247	7,47	7	47	54	0/0	1/1	0/1	0.12962963	0.8703704
chr1H	394739525	21,11	21	11	32	0/0	1/1	0/1	0.65625	0.34375
chr1H	394739663	40,13	40	13	53	0/0	1/1	0/1	0.754717	0.24528302
chr1H	394739669	42,8	42	8	50	0/0	1/1	0/1	0.84	0.16
chr1H	394739835	19,17	19	17	36	0/0	1/1	0/1	0.5277778	0.4722222
chr1H	394739839	19,17	19	17	36	0/0	1/1	0/1	0.5277778	0.4722222
chr1H	394741170	30,43	30	43	73	0/0	1/1	0/1	0.41095892	0.5890411
chr1H	394786595	15,20	15	20	35	0/0	1/1	0/1	0.42857143	0.5714286
chr1H	394787183	17,24	17	24	41	0/0	1/1	0/1	0.41463414	0.58536583
chr1H	394787540	51,65	51	65	116	0/0	1/1	0/1	0.43965518	0.5603448
chr1H	394787611	60,83	60	83	143	0/0	1/1	0/1	0.41958043	0.5804196
chr1H	394787627	58,80	58	80	138	0/0	1/1	0/1	0.42028984	0.5797101
chr1H	394787729	44,49	44	49	93	0/0	1/1	0/1	0.47311828	0.5268817
chr1H	394788331	22,23	22	23	45	0/0	1/1	0/1	0.4888889	0.51111114
chr1H	394788522	16,19	16	19	35	0/0	1/1	0/1	0.45714286	0.54285717
chr1H	396316241	18,13	18	13	31	0/0	1/1	0/1	0.58064514	0.41935483
chr1H	396360940	22,15	22	15	37	0/0	1/1	0/1	0.5945946	0.4054054
chr1H	397041063	23,35	23	35	58	0/0	1/1	0/1	0.39655173	0.6034483
chr1H	397047254	28,38	28	38	66	0/0	1/1	0/1	0.42424244	0.57575756
chr1H	398752131	14,18	14	18	32	0/0	1/1	0/1	0.4375	0.5625
chr1H	398753071	15,17	15	17	32	0/0	1/1	0/1	0.46875	0.53125
chr1H	399236661	18,13	18	13	31	0/0	1/1	0/1	0.58064514	0.41935483
chr1H	401234585	12,25	12	25	37	0/0	1/1	0/1	0.3243243	0.6756757
chr1H	401234671	22,27	22	27	49	0/0	1/1	0/1	0.4489796	0.5510204
chr1H	401235195	23,19	23	19	42	0/0	1/1	0/1	0.54761904	0.45238096
chr1H	401235535	34,33	34	33	67	0/0	1/1	0/1	0.5074627	0.49253732
chr1H	401523403	31,37	31	37	68	0/0	1/1	0/1	0.45588234	0.5441176
chr1H	401744243	21,20	21	20	41	0/0	1/1	0/1	0.5121951	0.4878049
chr1H	401744346	37,25	37	25	62	0/0	1/1	0/1	0.5967742	0.4032258
chr1H	401744391	36,20	36	20	56	0/0	1/1	0/1	0.64285713	0.35714287
chr1H	401744514	23,27	23	27	50	0/0	1/1	0/1	0.46	0.54
chr1H	401744565	56,37	56	37	93	0/0	1/1	0/1	0.60215056	0.39784947
chr1H	401744672	29,30	29	30	59	0/0	1/1	0/1	0.4915254	0.5084746
chr1H	401747130	16,15	16	15	31	0/0	1/1	0/1	0.516129	0.48387095
chr1H	401885548	27,18	27	18	45	0/0	1/1	0/1	0.6	0.4
chr1H	401887518	30,17	30	17	47	0/0	1/1	0/1	0.63829786	0.3617021
chr1H	402282215	28,20	28	20	48	0/0	1/1	0/1	0.5833333	0.41666666
chr1H	402282280	23,24	23	24	47	0/0	1/1	0/1	0.4893617	0.5106383
chr1H	402284849	41,37	41	37	78	0/0	1/1	0/1	0.525641	0.47435898
chr1H	402284866	41,58	41	58	99	0/0	1/1	0/1	0.41414142	0.5858586
chr1H	402285181	21,20	21	20	41	0/0	1/1	0/1	0.5121951	0.4878049
chr1H	402287064	42,37	42	37	79	0/0	1/1	0/1	0.5316456	0.46835443
chr1H	402287128	40,42	40	42	82	0/0	1/1	0/1	0.4878049	0.5121951
chr1H	402287635	18,16	18	16	34	0/0	1/1	0/1	0.5294118	0.47058824
chr1H	402794352	20,25	20	25	45	0/0	1/1	0/1	0.44444445	0.5555556
chr1H	402794556	22,15	22	15	37	0/0	1/1	0/1	0.5945946	0.4054054
chr1H	402794570	19,14	19	14	33	0/0	1/1	0/1	0.57575756	0.42424244
chr1H	402880946	20,21	20	21	41	0/0	1/1	0/1	0.4878049	0.5121951
chr1H	402971963	18,29	18	29	47	0/0	1/1	0/1	0.38297874	0.61702126
chr1H	402972047	14,18	14	18	32	0/0	1/1	0/1	0.4375	0.5625
chr1H	402972053	17,18	17	18	35	0/0	1/1	0/1	0.4857143	0.51428574
chr1H	403274936	23,11	23	11	34	0/0	1/1	0/1	0.6764706	0.32352942
chr1H	403286310	35,34	35	34	69	0/0	1/1	0/1	0.5072464	0.49275362
chr1H	403305821	56,25	56	25	81	0/0	1/1	0/1	0.69135803	0.30864197
chr1H	403305849	76,16	76	16	92	0/0	1/1	0/1	0.82608694	0.17391305
chr1H	403328869	18,25	18	25	43	0/0	1/1	0/1	0.41860464	0.5813953
chr1H	403330264	27,23	27	23	50	0/0	1/1	0/1	0.54	0.46
chr1H	404909250	21,17	21	17	38	0/0	1/1	0/1	0.55263156	0.4473684
chr1H	405306460	23,11	23	11	34	0/0	1/1	0/1	0.6764706	0.32352942
chr1H	405308293	60,35	60	35	95	0/0	1/1	0/1	0.6315789	0.36842105
chr1H	405310583	28,21	28	21	49	0/0	1/1	0/1	0.5714286	0.42857143
chr1H	405769294	18,13	18	13	31	0/0	1/1	0/1	0.58064514	0.41935483
chr1H	406338641	21,24	21	24	45	0/0	1/1	0/1	0.46666667	0.53333336
chr1H	406338734	12,46	12	46	58	0/0	1/1	0/1	0.20689656	0.79310346
chr1H	406340577	21,32	21	32	53	0/0	1/1	0/1	0.3962264	0.6037736
chr1H	406341883	11,26	11	26	37	0/0	1/1	0/1	0.2972973	0.7027027
chr1H	406342174	25,10	25	10	35	0/0	1/1	0/1	0.71428573	0.2857143
chr1H	406370462	22,20	22	20	42	0/0	1/1	0/1	0.52380955	0.47619048
chr1H	406370559	27,23	27	23	50	0/0	1/1	0/1	0.54	0.46
chr1H	406710537	16,21	16	21	37	0/0	1/1	0/1	0.43243244	0.5675676
chr1H	406990163	24,11	24	11	35	0/0	1/1	0/1	0.6857143	0.31428573
chr1H	406990174	19,15	19	15	34	0/0	1/1	0/1	0.5588235	0.44117647
chr1H	407009366	26,24	26	24	50	0/0	1/1	0/1	0.52	0.48
chr1H	407489448	19,17	19	17	36	0/0	1/1	0/1	0.5277778	0.4722222
chr1H	407489500	19,12	19	12	31	0/0	1/1	0/1	0.61290324	0.38709676
chr1H	407776397	15,20	15	20	35	0/0	1/1	0/1	0.42857143	0.5714286
chr1H	407776474	21,12	21	12	33	0/0	1/1	0/1	0.6363636	0.36363637
chr1H	407776577	13,19	13	19	32	0/0	1/1	0/1	0.40625	0.59375
chr1H	408789592	11,22	11	22	33	0/0	1/1	0/1	0.33333334	0.6666667
chr1H	408789614	12,20	12	20	32	0/0	1/1	0/1	0.375	0.625
chr1H	409307952	24,35	24	35	59	0/0	1/1	0/1	0.40677965	0.59322035
chr1H	409308004	22,10	22	10	32	0/0	1/1	0/1	0.6875	0.3125
chr1H	409311434	15,22	15	22	37	0/0	1/1	0/1	0.4054054	0.5945946
chr1H	409346600	21,39	21	39	60	0/0	1/1	0/1	0.35	0.65
chr1H	409504794	39,39	39	39	78	0/0	1/1	0/1	0.5	0.5
chr1H	409518871	42,66	42	66	108	0/0	1/1	0/1	0.3888889	0.6111111
chr1H	409980194	33,37	33	37	70	0/0	1/1	0/1	0.47142857	0.5285714
chr1H	418582066	23,11	23	11	34	0/0	1/1	0/1	0.6764706	0.32352942
chr1H	418950363	1,30	1	30	31	0/0	1/1	1/1	0.032258064	0.9677419
chr1H	419338896	15,30	15	30	45	0/0	1/1	0/1	0.33333334	0.6666667
chr1H	420007862	16,20	16	20	36	0/0	1/1	0/1	0.44444445	0.5555556
chr1H	420008318	26,15	26	15	41	0/0	1/1	0/1	0.63414633	0.36585367
chr1H	420230938	30,30	30	30	60	0/0	1/1	0/1	0.5	0.5
chr1H	420230961	37,47	37	47	84	0/0	1/1	0/1	0.44047618	0.5595238
chr1H	420231029	32,37	32	37	69	0/0	1/1	0/1	0.46376812	0.5362319
chr1H	420355516	65,39	65	39	104	0/0	1/1	0/1	0.625	0.375
chr1H	420355640	29,35	29	35	64	0/0	1/1	0/1	0.453125	0.546875
chr1H	420355848	23,17	23	17	40	0/0	1/1	0/1	0.575	0.425
chr1H	420360366	22,24	22	24	46	0/0	1/1	0/1	0.47826087	0.5217391
chr1H	420394347	17,18	17	18	35	0/0	1/1	0/1	0.4857143	0.51428574
chr1H	420572816	12,19	12	19	31	0/0	1/1	0/1	0.38709676	0.61290324
chr1H	420581627	24,9	24	9	33	0/0	1/1	0/1	0.72727275	0.27272728
chr1H	423328600	42,33	42	33	75	0/0	1/1	0/1	0.56	0.44
chr1H	423328638	43,45	43	45	88	0/0	1/1	0/1	0.48863637	0.5113636
chr1H	423328659	41,34	41	34	75	0/0	1/1	0/1	0.5466667	0.45333335
chr1H	423401269	362,171	362	171	533	0/0	1/1	0/1	0.6791745	0.32082552
chr1H	423401348	58,31	58	31	89	0/0	1/1	0/1	0.6516854	0.3483146
chr1H	423401377	29,9	29	9	38	0/0	1/1	0/1	0.7631579	0.23684211
chr1H	425499908	25,13	25	13	38	0/0	1/1	0/1	0.65789473	0.34210527
chr1H	425509812	20,19	20	19	39	0/0	1/1	0/1	0.51282054	0.4871795
chr1H	425510149	52,47	52	47	99	0/0	1/1	0/1	0.5252525	0.47474748
chr1H	425921298	21,29	21	29	50	0/0	1/1	0/1	0.42	0.58
chr1H	425921451	32,36	32	36	68	0/0	1/1	0/1	0.47058824	0.5294118
chr1H	426166444	27,22	27	22	49	0/0	1/1	0/1	0.5510204	0.4489796
chr1H	426974250	20,24	20	24	44	0/0	1/1	0/1	0.45454547	0.54545456
chr1H	426975030	38,17	38	17	55	0/0	1/1	0/1	0.6909091	0.3090909
chr1H	427022223	26,20	26	20	46	0/0	1/1	0/1	0.5652174	0.4347826
chr1H	427024898	30,27	30	27	57	0/0	1/1	0/1	0.5263158	0.47368422
chr1H	427024975	31,15	31	15	46	0/0	1/1	0/1	0.67391306	0.32608697
chr1H	427093976	42,21	42	21	63	0/0	1/1	0/1	0.6666667	0.33333334
chr1H	427144800	19,15	19	15	34	0/0	1/1	0/1	0.5588235	0.44117647
chr1H	427167115	18,26	18	26	44	0/0	1/1	0/1	0.4090909	0.59090906
chr1H	427167132	15,33	15	33	48	0/0	1/1	0/1	0.3125	0.6875
chr1H	427167311	27,25	27	25	52	0/0	1/1	0/1	0.5192308	0.48076922
chr1H	427168675	20,15	20	15	35	0/0	1/1	0/1	0.5714286	0.42857143
chr1H	427613221	19,13	19	13	32	0/0	1/1	0/1	0.59375	0.40625
chr1H	427875216	18,25	18	25	43	0/0	1/1	0/1	0.41860464	0.5813953
chr1H	427875951	29,27	29	27	56	0/0	1/1	0/1	0.51785713	0.48214287
chr1H	428067714	47,17	47	17	64	0/0	1/1	0/1	0.734375	0.265625
chr1H	428067735	47,25	47	25	72	0/0	1/1	0/1	0.6527778	0.3472222
chr1H	428075029	8,41	8	41	49	0/0	1/1	0/1	0.1632653	0.8367347
chr1H	428224440	26,14	26	14	40	0/0	1/1	0/1	0.65	0.35
chr1H	428361821	27,16	27	16	43	0/0	1/1	0/1	0.627907	0.37209302
chr1H	428362385	20,12	20	12	32	0/0	1/1	0/1	0.625	0.375
chr1H	428365087	33,26	33	26	59	0/0	1/1	0/1	0.55932206	0.44067797
chr1H	428365184	51,69	51	69	120	0/0	1/1	0/1	0.425	0.575
chr1H	428365686	54,105	54	105	159	0/0	1/1	0/1	0.33962265	0.6603774
chr1H	428370799	64,101	64	101	165	0/0	1/1	0/1	0.38787878	0.6121212
chr1H	428370823	43,47	43	47	90	0/0	1/1	0/1	0.47777778	0.5222222
chr1H	428370962	100,124	100	124	224	0/0	1/1	0/1	0.44642857	0.5535714
chr1H	428371161	32,113	32	113	145	0/0	1/1	0/1	0.22068965	0.77931035
chr1H	428989639	41,39	41	39	80	0/0	1/1	0/1	0.5125	0.4875
chr1H	428989675	25,28	25	28	53	0/0	1/1	0/1	0.4716981	0.5283019
chr1H	428990346	26,14	26	14	40	0/0	1/1	0/1	0.65	0.35
chr1H	429026311	21,13	21	13	34	0/0	1/1	0/1	0.61764705	0.38235295
chr1H	429810570	17,16	17	16	33	0/0	1/1	0/1	0.5151515	0.4848485
chr1H	429810625	29,17	29	17	46	0/0	1/1	0/1	0.6304348	0.36956522
chr1H	429997215	30,26	30	26	56	0/0	1/1	0/1	0.53571427	0.4642857
chr1H	430354046	22,24	22	24	46	0/0	1/1	0/1	0.47826087	0.5217391
chr1H	430354077	16,18	16	18	34	0/0	1/1	0/1	0.47058824	0.5294118
chr1H	430354154	12,31	12	31	43	0/0	1/1	0/1	0.27906978	0.7209302
chr1H	430612830	16,17	16	17	33	0/0	1/1	0/1	0.4848485	0.5151515
chr1H	430744128	43,39	43	39	82	0/0	1/1	0/1	0.5243902	0.47560975
chr1H	430744281	27,29	27	29	56	0/0	1/1	0/1	0.48214287	0.51785713
chr1H	430744363	16,27	16	27	43	0/0	1/1	0/1	0.37209302	0.627907
chr1H	430744658	36,13	36	13	49	0/0	1/1	0/1	0.7346939	0.26530612
chr1H	430744735	41,37	41	37	78	0/0	1/1	0/1	0.525641	0.47435898
chr1H	430744832	40,22	40	22	62	0/0	1/1	0/1	0.6451613	0.3548387
chr1H	431035362	34,65	34	65	99	0/0	1/1	0/1	0.34343433	0.65656567
chr1H	431035408	35,102	35	102	137	0/0	1/1	0/1	0.25547445	0.74452555
chr1H	431392244	21,44	21	44	65	0/0	1/1	0/1	0.32307693	0.6769231
chr1H	431527258	28,22	28	22	50	0/0	1/1	0/1	0.56	0.44
chr1H	431527387	65,26	65	26	91	0/0	1/1	0/1	0.71428573	0.2857143
chr1H	431528849	17,27	17	27	44	0/0	1/1	0/1	0.38636363	0.6136364
chr1H	431528930	21,44	21	44	65	0/0	1/1	0/1	0.32307693	0.6769231
chr1H	431528936	22,46	22	46	68	0/0	1/1	0/1	0.32352942	0.6764706
chr1H	431528972	18,27	18	27	45	0/0	1/1	0/1	0.4	0.6
chr1H	431529478	35,25	35	25	60	0/0	1/1	0/1	0.5833333	0.41666666
chr1H	431957450	26,23	26	23	49	0/0	1/1	0/1	0.53061223	0.46938777
chr1H	431969885	21,13	21	13	34	0/0	1/1	0/1	0.61764705	0.38235295
chr1H	431992348	17,17	17	17	34	0/0	1/1	0/1	0.5	0.5
chr1H	432217822	16,15	16	15	31	0/0	1/1	0/1	0.516129	0.48387095
chr1H	432516471	43,49	43	49	92	0/0	1/1	0/1	0.4673913	0.5326087
chr1H	432516483	41,36	41	36	77	0/0	1/1	0/1	0.53246754	0.46753246
chr1H	432516798	15,25	15	25	40	0/0	1/1	0/1	0.375	0.625
chr1H	432719061	18,21	18	21	39	0/0	1/1	0/1	0.46153846	0.53846157
chr1H	432894135	43,38	43	38	81	0/0	1/1	0/1	0.5308642	0.4691358
chr1H	432894720	24,25	24	25	49	0/0	1/1	0/1	0.48979592	0.5102041
chr1H	432894821	42,40	42	40	82	0/0	1/1	0/1	0.5121951	0.4878049
chr1H	433514045	18,20	18	20	38	0/0	1/1	0/1	0.47368422	0.5263158
chr1H	433687747	77,95	77	95	172	0/0	1/1	0/1	0.44767442	0.5523256
chr1H	433688087	54,25	54	25	79	0/0	1/1	0/1	0.6835443	0.3164557
chr1H	433688124	51,25	51	25	76	0/0	1/1	0/1	0.67105263	0.32894737
chr1H	433688254	14,19	14	19	33	0/0	1/1	0/1	0.42424244	0.57575756
chr1H	433688490	9,26	9	26	35	0/0	1/1	0/1	0.25714287	0.74285716
chr1H	433690021	50,28	50	28	78	0/0	1/1	0/1	0.64102566	0.35897437
chr1H	433693301	29,28	29	28	57	0/0	1/1	0/1	0.50877196	0.49122807
chr1H	433854890	21,19	21	19	40	0/0	1/1	0/1	0.525	0.475
chr1H	434047870	63,51	63	51	114	0/0	1/1	0/1	0.55263156	0.4473684
chr1H	434062301	37,28	37	28	65	0/0	1/1	0/1	0.5692308	0.43076923
chr1H	434062522	39,40	39	40	79	0/0	1/1	0/1	0.49367088	0.5063291
chr1H	434480655	54,128	54	128	182	0/0	1/1	0/1	0.2967033	0.7032967
chr1H	434480699	50,105	50	105	155	0/0	1/1	0/1	0.32258064	0.67741936
chr1H	434878612	39,35	39	35	74	0/0	1/1	0/1	0.527027	0.47297296
chr1H	434890754	19,12	19	12	31	0/0	1/1	0/1	0.61290324	0.38709676
chr1H	434890759	19,12	19	12	31	0/0	1/1	0/1	0.61290324	0.38709676
chr1H	434930268	26,15	26	15	41	0/0	1/1	0/1	0.63414633	0.36585367
chr1H	435373566	19,18	19	18	37	0/0	1/1	0/1	0.5135135	0.4864865
chr1H	436564113	20,11	20	11	31	0/0	1/1	0/1	0.6451613	0.3548387
chr1H	436564156	30,15	30	15	45	0/0	1/1	0/1	0.6666667	0.33333334
chr1H	436564251	26,21	26	21	47	0/0	1/1	0/1	0.5531915	0.44680852
chr1H	437151532	22,16	22	16	38	0/0	1/1	0/1	0.57894737	0.42105263
chr1H	437151676	32,26	32	26	58	0/0	1/1	0/1	0.55172414	0.44827586
chr1H	437168529	35,24	35	24	59	0/0	1/1	0/1	0.59322035	0.40677965
chr1H	437168767	21,14	21	14	35	0/0	1/1	0/1	0.6	0.4
chr1H	437443701	38,29	38	29	67	0/0	1/1	0/1	0.5671642	0.43283582
chr1H	437444462	22,28	22	28	50	0/0	1/1	0/1	0.44	0.56
chr1H	437444516	18,21	18	21	39	0/0	1/1	0/1	0.46153846	0.53846157
chr1H	437445309	55,36	55	36	91	0/0	1/1	0/1	0.6043956	0.3956044
chr1H	437445391	57,27	57	27	84	0/0	1/1	0/1	0.6785714	0.32142857
chr1H	437450399	30,28	30	28	58	0/0	1/1	0/1	0.51724136	0.4827586
chr1H	437947429	44,12	44	12	56	0/0	1/1	0/1	0.78571427	0.21428572
chr1H	438316270	32,19	32	19	51	0/0	1/1	0/1	0.627451	0.37254903
chr1H	438316392	63,57	63	57	120	0/0	1/1	0/1	0.525	0.475
chr1H	438316492	59,33	59	33	92	0/0	1/1	0/1	0.6413044	0.35869566
chr1H	438317380	17,16	17	16	33	0/0	1/1	0/1	0.5151515	0.4848485
chr1H	439297348	24,16	24	16	40	0/0	1/1	0/1	0.6	0.4
chr1H	439542726	21,15	21	15	36	0/0	1/1	0/1	0.5833333	0.41666666
chr1H	439542771	24,18	24	18	42	0/0	1/1	0/1	0.5714286	0.42857143
chr1H	439544166	45,50	45	50	95	0/0	1/1	0/1	0.47368422	0.5263158
chr1H	440059081	13,57	13	57	70	0/0	1/1	0/1	0.18571429	0.8142857
chr1H	440851882	21,26	21	26	47	0/0	1/1	0/1	0.44680852	0.5531915
chr1H	440852157	28,36	28	36	64	0/0	1/1	0/1	0.4375	0.5625
chr1H	440852398	26,21	26	21	47	0/0	1/1	0/1	0.5531915	0.44680852
chr1H	440990038	21,12	21	12	33	0/0	1/1	0/1	0.6363636	0.36363637
chr1H	441993891	13,28	13	28	41	0/0	1/1	0/1	0.31707317	0.68292683
chr1H	442046590	29,25	29	25	54	0/0	1/1	0/1	0.537037	0.46296296
chr1H	442067642	30,27	30	27	57	0/0	1/1	0/1	0.5263158	0.47368422
chr1H	442067677	30,35	30	35	65	0/0	1/1	0/1	0.46153846	0.53846157
chr1H	442067790	23,15	23	15	38	0/0	1/1	0/1	0.6052632	0.39473686
chr1H	442067795	19,15	19	15	34	0/0	1/1	0/1	0.5588235	0.44117647
chr1H	442312989	15,17	15	17	32	0/0	1/1	0/1	0.46875	0.53125
chr1H	443279547	16,19	16	19	35	0/0	1/1	0/1	0.45714286	0.54285717
chr1H	444683324	29,14	29	14	43	0/0	1/1	0/1	0.6744186	0.3255814
chr1H	444683687	32,29	32	29	61	0/0	1/1	0/1	0.52459013	0.47540984
chr1H	444683765	23,21	23	21	44	0/0	1/1	0/1	0.52272725	0.47727272
chr1H	444683813	20,15	20	15	35	0/0	1/1	0/1	0.5714286	0.42857143
chr1H	444899310	54,33	54	33	87	0/0	1/1	0/1	0.62068963	0.37931034
chr1H	444899364	73,37	73	37	110	0/0	1/1	0/1	0.6636364	0.33636364
chr1H	444932371	19,76	19	76	95	0/0	1/1	0/1	0.2	0.8
chr1H	445692413	16,30	16	30	46	0/0	1/1	0/1	0.3478261	0.65217394
chr1H	445960051	50,33	50	33	83	0/0	1/1	0/1	0.60240966	0.39759037
chr1H	446904452	21,12	21	12	33	0/0	1/1	0/1	0.6363636	0.36363637
chr1H	447896416	47,39	47	39	86	0/0	1/1	0/1	0.54651165	0.45348838
chr1H	448248846	24,20	24	20	44	0/0	1/1	0/1	0.54545456	0.45454547
chr1H	448504090	20,11	20	11	31	0/0	1/1	0/1	0.6451613	0.3548387
chr1H	448557411	24,13	24	13	37	0/0	1/1	0/1	0.6486486	0.35135135
chr1H	448557833	23,8	23	8	31	0/0	1/1	0/1	0.7419355	0.2580645
chr1H	448754237	51,38	51	38	89	0/0	1/1	0/1	0.5730337	0.42696628
chr1H	448754281	37,34	37	34	71	0/0	1/1	0/1	0.52112675	0.47887325
chr1H	448754308	37,39	37	39	76	0/0	1/1	0/1	0.4868421	0.5131579
chr1H	449380171	59,81	59	81	140	0/0	1/1	0/1	0.42142856	0.57857144
chr1H	449662941	12,34	12	34	46	0/0	1/1	0/1	0.26086956	0.73913044
chr1H	449662997	7,24	7	24	31	0/0	1/1	0/1	0.22580644	0.7741935
chr1H	449759282	25,48	25	48	73	0/0	1/1	0/1	0.34246576	0.65753424
chr1H	449867302	22,27	22	27	49	0/0	1/1	0/1	0.4489796	0.5510204
chr1H	449867305	25,30	25	30	55	0/0	1/1	0/1	0.45454547	0.54545456
chr1H	449874188	25,24	25	24	49	0/0	1/1	0/1	0.5102041	0.48979592
chr1H	449875042	35,14	35	14	49	0/0	1/1	0/1	0.71428573	0.2857143
chr1H	449876781	31,25	31	25	56	0/0	1/1	0/1	0.5535714	0.44642857
chr1H	450768092	11,53	11	53	64	0/0	1/1	0/1	0.171875	0.828125
chr1H	450807543	33,20	33	20	53	0/0	1/1	0/1	0.6226415	0.3773585
chr1H	451668395	25,19	25	19	44	0/0	1/1	0/1	0.5681818	0.4318182
chr1H	451668593	34,25	34	25	59	0/0	1/1	0/1	0.5762712	0.42372882
chr1H	451719776	27,16	27	16	43	0/0	1/1	0/1	0.627907	0.37209302
chr1H	451728390	21,20	21	20	41	0/0	1/1	0/1	0.5121951	0.4878049
chr1H	451995800	25,21	25	21	46	0/0	1/1	0/1	0.54347825	0.45652175
chr1H	451995884	34,25	34	25	59	0/0	1/1	0/1	0.5762712	0.42372882
chr1H	452787160	24,22	24	22	46	0/0	1/1	0/1	0.5217391	0.47826087
chr1H	452788868	10,50	10	50	60	0/0	1/1	0/1	0.16666667	0.8333333
chr1H	453008606	28,9	28	9	37	0/0	1/1	0/1	0.7567568	0.24324325
chr1H	453311333	23,18	23	18	41	0/0	1/1	0/1	0.5609756	0.4390244
chr1H	453316314	17,16	17	16	33	0/0	1/1	0/1	0.5151515	0.4848485
chr1H	453437908	33,55	33	55	88	0/0	1/1	0/1	0.375	0.625
chr1H	453440573	24,19	24	19	43	0/0	1/1	0/1	0.55813956	0.44186047
chr1H	453440641	20,12	20	12	32	0/0	1/1	0/1	0.625	0.375
chr1H	453494067	16,29	16	29	45	0/0	1/1	0/1	0.35555556	0.64444447
chr1H	455259005	39,31	39	31	70	0/0	1/1	0/1	0.55714285	0.44285715
chr1H	455259024	38,30	38	30	68	0/0	1/1	0/1	0.5588235	0.44117647
chr1H	455262043	15,17	15	17	32	0/0	1/1	0/1	0.46875	0.53125
chr1H	455262127	23,21	23	21	44	0/0	1/1	0/1	0.52272725	0.47727272
chr1H	455505263	14,17	14	17	31	0/0	1/1	0/1	0.4516129	0.5483871
chr1H	455505765	29,27	29	27	56	0/0	1/1	0/1	0.51785713	0.48214287
chr1H	455505941	34,23	34	23	57	0/0	1/1	0/1	0.5964912	0.40350878
chr1H	455505956	24,20	24	20	44	0/0	1/1	0/1	0.54545456	0.45454547
chr1H	456205307	23,19	23	19	42	0/0	1/1	0/1	0.54761904	0.45238096
chr1H	456314267	9,27	9	27	36	0/0	1/1	0/1	0.25	0.75
chr1H	456314268	8,27	8	27	35	0/0	1/1	0/1	0.22857143	0.7714286
chr1H	456559903	25,17	25	17	42	0/0	1/1	0/1	0.5952381	0.4047619
chr1H	456564754	24,24	24	24	48	0/0	1/1	0/1	0.5	0.5
chr1H	456566000	22,26	22	26	48	0/0	1/1	0/1	0.45833334	0.5416667
chr1H	456588303	30,50	30	50	80	0/0	1/1	0/1	0.375	0.625
chr1H	456852759	19,12	19	12	31	0/0	1/1	0/1	0.61290324	0.38709676
chr1H	456852946	35,24	35	24	59	0/0	1/1	0/1	0.59322035	0.40677965
chr1H	456854005	29,26	29	26	55	0/0	1/1	0/1	0.5272727	0.47272727
chr1H	457758484	30,19	30	19	49	0/0	1/1	0/1	0.6122449	0.3877551
chr1H	457771308	23,10	23	10	33	0/0	1/1	0/1	0.6969697	0.3030303
chr1H	457841225	38,16	38	16	54	0/0	1/1	0/1	0.7037037	0.2962963
chr1H	457848608	24,27	24	27	51	0/0	1/1	0/1	0.47058824	0.5294118
chr1H	458097166	87,82	87	82	169	0/0	1/1	0/1	0.5147929	0.4852071
chr1H	458110754	22,25	22	25	47	0/0	1/1	0/1	0.4680851	0.5319149
chr1H	458111339	19,12	19	12	31	0/0	1/1	0/1	0.61290324	0.38709676
chr1H	458111481	16,25	16	25	41	0/0	1/1	0/1	0.3902439	0.6097561
chr1H	458912996	16,30	16	30	46	0/0	1/1	0/1	0.3478261	0.65217394
chr1H	459022772	24,21	24	21	45	0/0	1/1	0/1	0.53333336	0.46666667
chr1H	459023048	25,18	25	18	43	0/0	1/1	0/1	0.5813953	0.41860464
chr1H	459023117	65,53	65	53	118	0/0	1/1	0/1	0.5508475	0.44915253
chr1H	459030191	15,25	15	25	40	0/0	1/1	0/1	0.375	0.625
chr1H	459030590	22,19	22	19	41	0/0	1/1	0/1	0.5365854	0.46341464
chr1H	459369385	37,26	37	26	63	0/0	1/1	0/1	0.5873016	0.41269842
chr1H	459369847	21,12	21	12	33	0/0	1/1	0/1	0.6363636	0.36363637
chr1H	459656849	60,34	60	34	94	0/0	1/1	0/1	0.63829786	0.3617021
chr1H	459657674	22,17	22	17	39	0/0	1/1	0/1	0.5641026	0.43589744
chr1H	459658571	16,21	16	21	37	0/0	1/1	0/1	0.43243244	0.5675676
chr1H	459658708	10,25	10	25	35	0/0	1/1	0/1	0.2857143	0.71428573
chr1H	459864639	47,60	47	60	107	0/0	1/1	0/1	0.43925235	0.5607477
chr1H	461093793	20,17	20	17	37	0/0	1/1	0/1	0.5405405	0.45945945
chr1H	461401637	23,19	23	19	42	0/0	1/1	0/1	0.54761904	0.45238096
chr1H	461403133	26,25	26	25	51	0/0	1/1	0/1	0.50980395	0.49019608
chr1H	461403260	26,29	26	29	55	0/0	1/1	0/1	0.47272727	0.5272727
chr1H	461403341	32,17	32	17	49	0/0	1/1	0/1	0.6530612	0.3469388
chr1H	461518678	33,20	33	20	53	0/0	1/1	0/1	0.6226415	0.3773585
chr1H	461522358	20,14	20	14	34	0/0	1/1	0/1	0.5882353	0.4117647
chr1H	461522369	22,14	22	14	36	0/0	1/1	0/1	0.6111111	0.3888889
chr1H	461522660	72,48	72	48	120	0/0	1/1	0/1	0.6	0.4
chr1H	461522665	76,76	76	76	152	0/0	1/1	0/1	0.5	0.5
chr1H	461522777	72,41	72	41	113	0/0	1/1	0/1	0.63716817	0.36283186
chr1H	461522782	64,32	64	32	96	0/0	1/1	0/1	0.6666667	0.33333334
chr1H	461522901	38,62	38	62	100	0/0	1/1	0/1	0.38	0.62
chr1H	461522949	25,42	25	42	67	0/0	1/1	0/1	0.37313432	0.6268657
chr1H	461568531	34,37	34	37	71	0/0	1/1	0/1	0.47887325	0.52112675
chr1H	461568539	36,38	36	38	74	0/0	1/1	0/1	0.4864865	0.5135135
chr1H	461568627	20,30	20	30	50	0/0	1/1	0/1	0.4	0.6
chr1H	461570271	24,21	24	21	45	0/0	1/1	0/1	0.53333336	0.46666667
chr1H	461596972	23,9	23	9	32	0/0	1/1	0/1	0.71875	0.28125
chr1H	461597258	47,23	47	23	70	0/0	1/1	0/1	0.67142856	0.32857144
chr1H	461597278	42,19	42	19	61	0/0	1/1	0/1	0.6885246	0.3114754
chr1H	461703892	46,42	46	42	88	0/0	1/1	0/1	0.52272725	0.47727272
chr1H	461704104	24,17	24	17	41	0/0	1/1	0/1	0.58536583	0.41463414
chr1H	462110439	88,82	88	82	170	0/0	1/1	0/1	0.5176471	0.48235294
chr1H	462110551	70,70	70	70	140	0/0	1/1	0/1	0.5	0.5
chr1H	462110578	61,68	61	68	129	0/0	1/1	0/1	0.4728682	0.5271318
chr1H	462110667	41,9	41	9	50	0/0	1/1	0/1	0.82	0.18
chr1H	462110716	23,24	23	24	47	0/0	1/1	0/1	0.4893617	0.5106383
chr1H	462110829	25,20	25	20	45	0/0	1/1	0/1	0.5555556	0.44444445
chr1H	462111002	12,27	12	27	39	0/0	1/1	0/1	0.30769232	0.6923077
chr1H	462190719	27,10	27	10	37	0/0	1/1	0/1	0.7297297	0.27027026
chr1H	463250936	26,16	26	16	42	0/0	1/1	0/1	0.61904764	0.3809524
chr1H	463250941	28,14	28	14	42	0/0	1/1	0/1	0.6666667	0.33333334
chr1H	463251235	83,65	83	65	148	0/0	1/1	0/1	0.5608108	0.4391892
chr1H	463492322	43,32	43	32	75	0/0	1/1	0/1	0.5733333	0.42666668
chr1H	463492376	51,28	51	28	79	0/0	1/1	0/1	0.6455696	0.35443038
chr1H	463492588	26,25	26	25	51	0/0	1/1	0/1	0.50980395	0.49019608
chr1H	463492690	60,64	60	64	124	0/0	1/1	0/1	0.48387095	0.516129
chr1H	463492774	32,27	32	27	59	0/0	1/1	0/1	0.5423729	0.45762712
chr1H	463657442	14,28	14	28	42	0/0	1/1	0/1	0.33333334	0.6666667
chr1H	463657532	22,31	22	31	53	0/0	1/1	0/1	0.41509435	0.5849057
chr1H	463657595	22,14	22	14	36	0/0	1/1	0/1	0.6111111	0.3888889
chr1H	463744402	7,39	7	39	46	0/0	1/1	0/1	0.1521739	0.84782606
chr1H	464415007	206,21	206	21	227	0/0	1/1	0/1	0.907489	0.09251101
chr1H	466009988	28,31	28	31	59	0/0	1/1	0/1	0.47457626	0.5254237
chr1H	466009995	34,43	34	43	77	0/0	1/1	0/1	0.44155845	0.5584416
chr1H	466010227	28,8	28	8	36	0/0	1/1	0/1	0.7777778	0.22222222
chr1H	466035951	18,27	18	27	45	0/0	1/1	0/1	0.4	0.6
chr1H	469008065	34,21	34	21	55	1/1	0/0	0/1	0.38181818	0.6181818
chr1H	470033562	0,73	0	73	73	0/0	1/1	1/1	0.0	1.0
chr1H	470033631	50,38	50	38	88	0/0	1/1	0/1	0.5681818	0.4318182
chr1H	470034926	27,16	27	16	43	0/0	1/1	0/1	0.627907	0.37209302
chr1H	470034933	18,28	18	28	46	1/1	0/0	0/1	0.6086956	0.39130434
chr1H	470035038	19,14	19	14	33	0/0	1/1	0/1	0.57575756	0.42424244
chr1H	471472931	32,25	32	25	57	0/0	1/1	0/1	0.5614035	0.4385965
chr1H	471472961	42,45	42	45	87	0/0	1/1	0/1	0.4827586	0.51724136
chr1H	471476138	20,18	20	18	38	0/0	1/1	0/1	0.5263158	0.47368422
chr1H	471592743	21,17	21	17	38	0/0	1/1	0/1	0.55263156	0.4473684
chr1H	471673756	18,16	18	16	34	0/0	1/1	0/1	0.5294118	0.47058824
chr1H	471673808	17,22	17	22	39	0/0	1/1	0/1	0.43589744	0.5641026
chr1H	472239936	30,31	30	31	61	0/0	1/1	0/1	0.4918033	0.5081967
chr1H	472239995	26,32	26	32	58	0/0	1/1	0/1	0.44827586	0.55172414
chr1H	472475375	49,101	49	101	150	0/0	1/1	0/1	0.32666665	0.67333335
chr1H	472475455	30,26	30	26	56	0/0	1/1	0/1	0.53571427	0.4642857
chr1H	472922161	56,54	56	54	110	0/0	1/1	0/1	0.5090909	0.4909091
chr1H	472922246	29,27	29	27	56	0/0	1/1	0/1	0.51785713	0.48214287
chr1H	472922316	15,20	15	20	35	0/0	1/1	0/1	0.42857143	0.5714286
chr1H	472922352	14,21	14	21	35	0/0	1/1	0/1	0.4	0.6
chr1H	472935306	79,63	79	63	142	0/0	1/1	0/1	0.556338	0.44366196
chr1H	473099622	16,84	16	84	100	0/0	1/1	0/1	0.16	0.84
chr1H	473099684	19,32	19	32	51	0/0	1/1	0/1	0.37254903	0.627451
chr1H	473466540	19,16	19	16	35	0/0	1/1	0/1	0.54285717	0.45714286
chr1H	473798604	18,16	18	16	34	0/0	1/1	0/1	0.5294118	0.47058824
chr1H	473802801	29,14	29	14	43	0/0	1/1	0/1	0.6744186	0.3255814
chr1H	473874103	20,13	20	13	33	0/0	1/1	0/1	0.6060606	0.3939394
chr1H	473874108	20,21	20	21	41	0/0	1/1	0/1	0.4878049	0.5121951
chr1H	473874913	13,41	13	41	54	0/0	1/1	0/1	0.24074075	0.7592593
chr1H	473879704	38,41	38	41	79	0/0	1/1	0/1	0.48101267	0.51898736
chr1H	473879786	36,33	36	33	69	0/0	1/1	0/1	0.5217391	0.47826087
chr1H	473879837	28,17	28	17	45	0/0	1/1	0/1	0.62222224	0.37777779
chr1H	473879843	25,15	25	15	40	0/0	1/1	0/1	0.625	0.375
chr1H	473880986	45,24	45	24	69	0/0	1/1	0/1	0.65217394	0.3478261
chr1H	473881109	33,48	33	48	81	0/0	1/1	0/1	0.4074074	0.5925926
chr1H	473881110	32,37	32	37	69	0/0	1/1	0/1	0.46376812	0.5362319
chr1H	474449803	0,55	0	55	55	0/0	1/1	1/1	0.0	1.0
chr1H	475076260	0,57	0	57	57	0/0	1/1	1/1	0.0	1.0
chr1H	475317508	0,61	0	61	61	0/0	1/1	1/1	0.0	1.0
chr1H	476744497	25,7	25	7	32	0/0	1/1	0/1	0.78125	0.21875
chr1H	477274758	54,30	54	30	84	0/0	1/1	0/1	0.64285713	0.35714287
chr1H	477274893	27,30	27	30	57	0/0	1/1	0/1	0.47368422	0.5263158
chr1H	477275372	16,15	16	15	31	0/0	1/1	0/1	0.516129	0.48387095
chr1H	477532215	32,37	32	37	69	0/0	1/1	0/1	0.46376812	0.5362319
chr1H	477532267	40,26	40	26	66	0/0	1/1	0/1	0.6060606	0.3939394
chr1H	477741956	19,26	19	26	45	0/0	1/1	0/1	0.42222223	0.5777778
chr1H	477750978	18,26	18	26	44	0/0	1/1	0/1	0.4090909	0.59090906
chr1H	477751675	18,20	18	20	38	0/0	1/1	0/1	0.47368422	0.5263158
chr1H	477751879	70,51	70	51	121	0/0	1/1	0/1	0.5785124	0.4214876
chr1H	478005755	91,42	91	42	133	0/0	1/1	0/1	0.68421054	0.31578946
chr1H	478033158	35,17	35	17	52	0/0	1/1	0/1	0.6730769	0.32692307
chr1H	478033221	32,47	32	47	79	0/0	1/1	0/1	0.4050633	0.5949367
chr1H	478081162	54,34	54	34	88	0/0	1/1	0/1	0.6136364	0.38636363
chr1H	478081253	18,16	18	16	34	0/0	1/1	0/1	0.5294118	0.47058824
chr1H	478081262	16,15	16	15	31	0/0	1/1	0/1	0.516129	0.48387095
chr1H	478249913	27,26	27	26	53	0/0	1/1	0/1	0.509434	0.49056605
chr1H	478256757	21,12	21	12	33	0/0	1/1	0/1	0.6363636	0.36363637
chr1H	478388916	19,22	19	22	41	0/0	1/1	0/1	0.46341464	0.5365854
chr1H	478394624	17,14	17	14	31	0/0	1/1	0/1	0.5483871	0.4516129
chr1H	478394790	16,20	16	20	36	0/0	1/1	0/1	0.44444445	0.5555556
chr1H	478407288	22,11	22	11	33	0/0	1/1	0/1	0.6666667	0.33333334
chr1H	478407348	37,27	37	27	64	0/0	1/1	0/1	0.578125	0.421875
chr1H	478407366	41,42	41	42	83	0/0	1/1	0/1	0.4939759	0.5060241
chr1H	478407436	29,70	29	70	99	0/0	1/1	0/1	0.2929293	0.7070707
chr1H	478408069	15,26	15	26	41	0/0	1/1	0/1	0.36585367	0.63414633
chr1H	478408143	16,21	16	21	37	0/0	1/1	0/1	0.43243244	0.5675676
chr1H	478408147	16,24	16	24	40	0/0	1/1	0/1	0.4	0.6
chr1H	478408207	20,29	20	29	49	0/0	1/1	0/1	0.40816328	0.59183675
chr1H	482689445	0,59	0	59	59	0/0	1/1	1/1	0.0	1.0
chr1H	482722735	0,43	0	43	43	0/0	1/1	1/1	0.0	1.0
chr1H	486758070	19,19	19	19	38	0/0	1/1	0/1	0.5	0.5
chr1H	488768319	20,15	20	15	35	0/0	1/1	0/1	0.5714286	0.42857143
chr1H	488800666	51,40	51	40	91	0/0	1/1	0/1	0.5604396	0.43956044
chr1H	488801894	18,14	18	14	32	0/0	1/1	0/1	0.5625	0.4375
chr1H	489071393	43,31	43	31	74	0/0	1/1	0/1	0.5810811	0.4189189
chr1H	489071480	25,25	25	25	50	0/0	1/1	0/1	0.5	0.5
chr1H	489071586	15,28	15	28	43	0/0	1/1	0/1	0.3488372	0.6511628
chr1H	489071639	15,37	15	37	52	0/0	1/1	0/1	0.28846154	0.71153843
chr1H	489138501	27,20	27	20	47	0/0	1/1	0/1	0.5744681	0.42553192
chr1H	489142070	62,51	62	51	113	0/0	1/1	0/1	0.54867256	0.45132744
chr1H	489161003	33,44	33	44	77	0/0	1/1	0/1	0.42857143	0.5714286
chr1H	489161215	46,120	46	120	166	0/0	1/1	0/1	0.27710843	0.72289157
chr1H	489161459	30,15	30	15	45	0/0	1/1	0/1	0.6666667	0.33333334
chr1H	492359701	20,22	20	22	42	0/0	1/1	0/1	0.47619048	0.52380955
chr1H	492359763	22,29	22	29	51	0/0	1/1	0/1	0.43137255	0.5686275
chr1H	492379879	31,41	31	41	72	0/0	1/1	0/1	0.43055555	0.5694444
chr1H	492379906	33,41	33	41	74	0/0	1/1	0/1	0.44594595	0.5540541
chr1H	492383445	23,19	23	19	42	0/0	1/1	0/1	0.54761904	0.45238096
chr1H	492383546	38,30	38	30	68	0/0	1/1	0/1	0.5588235	0.44117647
chr1H	492383886	43,32	43	32	75	0/0	1/1	0/1	0.5733333	0.42666668
chr1H	492399523	21,24	21	24	45	0/0	1/1	0/1	0.46666667	0.53333336
chr1H	492400624	15,24	15	24	39	0/0	1/1	0/1	0.3846154	0.61538464
chr1H	492402408	29,28	29	28	57	0/0	1/1	0/1	0.50877196	0.49122807
chr1H	492402603	35,28	35	28	63	0/0	1/1	0/1	0.5555556	0.44444445
chr1H	492407313	20,11	20	11	31	0/0	1/1	0/1	0.6451613	0.3548387
chr1H	492407444	25,19	25	19	44	0/0	1/1	0/1	0.5681818	0.4318182
chr1H	492407835	14,69	14	69	83	0/0	1/1	0/1	0.16867469	0.8313253
chr1H	492407868	11,39	11	39	50	0/0	1/1	0/1	0.22	0.78
chr1H	492628160	16,55	16	55	71	0/0	1/1	0/1	0.22535211	0.7746479
chr1H	492629652	31,31	31	31	62	0/0	1/1	0/1	0.5	0.5
chr1H	492630478	25,109	25	109	134	0/0	1/1	0/1	0.18656716	0.8134328
chr1H	492630489	22,85	22	85	107	0/0	1/1	0/1	0.20560747	0.7943925
chr1H	492634660	29,31	29	31	60	0/0	1/1	0/1	0.48333332	0.51666665
chr1H	492634732	41,29	41	29	70	0/0	1/1	0/1	0.5857143	0.41428572
chr1H	492634735	41,29	41	29	70	0/0	1/1	0/1	0.5857143	0.41428572
chr1H	492634853	49,81	49	81	130	0/0	1/1	0/1	0.37692308	0.6230769
chr1H	492635279	18,15	18	15	33	0/0	1/1	0/1	0.54545456	0.45454547
chr1H	494538236	27,22	27	22	49	0/0	1/1	0/1	0.5510204	0.4489796
chr1H	494699018	17,22	17	22	39	0/0	1/1	0/1	0.43589744	0.5641026
chr1H	494699093	16,23	16	23	39	0/0	1/1	0/1	0.41025642	0.5897436
chr1H	494883144	63,48	63	48	111	0/0	1/1	0/1	0.5675676	0.43243244
chr1H	494883259	47,86	47	86	133	0/0	1/1	0/1	0.35338345	0.6466165
chr1H	494883262	45,88	45	88	133	0/0	1/1	0/1	0.33834586	0.6616541
chr1H	494884031	61,27	61	27	88	0/0	1/1	0/1	0.6931818	0.3068182
chr1H	494912360	27,20	27	20	47	0/0	1/1	0/1	0.5744681	0.42553192
chr1H	494912433	23,19	23	19	42	0/0	1/1	0/1	0.54761904	0.45238096
chr1H	495195449	36,22	36	22	58	0/0	1/1	0/1	0.62068963	0.37931034
chr1H	495195472	32,24	32	24	56	0/0	1/1	0/1	0.5714286	0.42857143
chr1H	495195558	23,19	23	19	42	0/0	1/1	0/1	0.54761904	0.45238096
chr1H	497664748	26,26	26	26	52	0/0	1/1	0/1	0.5	0.5
chr1H	497764327	20,24	20	24	44	0/0	1/1	0/1	0.45454547	0.54545456
chr1H	497764360	28,36	28	36	64	0/0	1/1	0/1	0.4375	0.5625
chr1H	497889589	27,19	27	19	46	0/0	1/1	0/1	0.5869565	0.41304347
chr1H	497889842	23,41	23	41	64	0/0	1/1	0/1	0.359375	0.640625
chr1H	497940358	21,10	21	10	31	0/0	1/1	0/1	0.67741936	0.32258064
chr1H	497940707	18,15	18	15	33	0/0	1/1	0/1	0.54545456	0.45454547
chr1H	498117466	36,27	36	27	63	0/0	1/1	0/1	0.5714286	0.42857143
chr1H	498176023	24,56	24	56	80	0/0	1/1	0/1	0.3	0.7
chr1H	498200346	13,24	13	24	37	0/0	1/1	0/1	0.35135135	0.6486486
chr1H	498202917	41,46	41	46	87	0/0	1/1	0/1	0.47126436	0.52873564
chr1H	498203039	53,63	53	63	116	0/0	1/1	0/1	0.45689654	0.54310346
chr1H	498235067	34,36	34	36	70	0/0	1/1	0/1	0.4857143	0.51428574
chr1H	498235085	34,39	34	39	73	0/0	1/1	0/1	0.46575344	0.53424656
chr1H	498568098	31,21	31	21	52	0/0	1/1	0/1	0.59615386	0.40384614
chr1H	498773831	34,12	34	12	46	0/0	1/1	0/1	0.73913044	0.26086956
chr1H	498773871	33,20	33	20	53	0/0	1/1	0/1	0.6226415	0.3773585
chr1H	498976444	25,7	25	7	32	0/0	1/1	0/1	0.78125	0.21875
chr1H	498976501	25,11	25	11	36	0/0	1/1	0/1	0.6944444	0.30555555
chr1H	500582992	28,51	28	51	79	0/0	1/1	0/1	0.35443038	0.6455696
chr1H	500583059	33,57	33	57	90	0/0	1/1	0/1	0.36666667	0.6333333
chr1H	501361406	23,28	23	28	51	0/0	1/1	0/1	0.4509804	0.54901963
chr1H	503131591	15,18	15	18	33	0/0	1/1	0/1	0.45454547	0.54545456
chr1H	503131647	23,18	23	18	41	0/0	1/1	0/1	0.5609756	0.4390244
chr1H	503313517	22,12	22	12	34	0/0	1/1	0/1	0.64705884	0.3529412
chr1H	504499604	32,20	32	20	52	0/0	1/1	0/1	0.61538464	0.3846154
chr1H	504499671	37,48	37	48	85	0/0	1/1	0/1	0.43529412	0.5647059
chr1H	504500624	26,35	26	35	61	0/0	1/1	0/1	0.4262295	0.57377046
chr1H	504500772	23,16	23	16	39	0/0	1/1	0/1	0.5897436	0.41025642
chr1H	504500798	23,10	23	10	33	0/0	1/1	0/1	0.6969697	0.3030303
chr1H	504797380	19,21	19	21	40	0/0	1/1	0/1	0.475	0.525
chr1H	504798679	19,29	19	29	48	0/0	1/1	0/1	0.39583334	0.6041667
chr1H	504804983	32,20	32	20	52	0/0	1/1	0/1	0.61538464	0.3846154
chr1H	504929858	9,31	9	31	40	0/0	1/1	0/1	0.225	0.775
chr1H	504929966	22,44	22	44	66	0/0	1/1	0/1	0.33333334	0.6666667
chr1H	504930892	33,26	33	26	59	0/0	1/1	0/1	0.55932206	0.44067797
chr1H	504931046	22,30	22	30	52	0/0	1/1	0/1	0.42307693	0.5769231
chr1H	504970623	5,33	5	33	38	0/0	1/1	0/1	0.13157895	0.8684211
chr1H	504970661	2,29	2	29	31	0/0	1/1	1/1	0.06451613	0.9354839
chr1H	505148692	19,19	19	19	38	0/0	1/1	0/1	0.5	0.5
chr1H	505149974	16,15	16	15	31	0/0	1/1	0/1	0.516129	0.48387095
chr1H	505150888	26,17	26	17	43	0/0	1/1	0/1	0.60465115	0.39534885
chr1H	505545089	30,12	30	12	42	0/0	1/1	0/1	0.71428573	0.2857143
chr1H	505545175	84,36	84	36	120	0/0	1/1	0/1	0.7	0.3
chr1H	505545249	90,33	90	33	123	0/0	1/1	0/1	0.73170733	0.2682927
chr1H	505545251	87,30	87	30	117	0/0	1/1	0/1	0.74358976	0.25641027
chr1H	505769057	21,27	21	27	48	0/0	1/1	0/1	0.4375	0.5625
chr1H	507544409	18,26	18	26	44	0/0	1/1	0/1	0.4090909	0.59090906
chr1H	507587145	15,46	15	46	61	0/0	1/1	0/1	0.24590164	0.75409836
chr1H	507587246	15,16	15	16	31	0/0	1/1	0/1	0.48387095	0.516129
chr1H	507587590	26,15	26	15	41	0/0	1/1	0/1	0.63414633	0.36585367
chr1H	507622724	17,23	17	23	40	0/0	1/1	0/1	0.425	0.575
chr1H	507622768	15,42	15	42	57	0/0	1/1	0/1	0.2631579	0.7368421
chr1H	507623175	11,42	11	42	53	0/0	1/1	0/1	0.20754717	0.7924528
chr1H	507630529	30,25	30	25	55	0/0	1/1	0/1	0.54545456	0.45454547
chr1H	507631595	27,17	27	17	44	0/0	1/1	0/1	0.6136364	0.38636363
chr1H	507639686	14,42	14	42	56	0/0	1/1	0/1	0.25	0.75
chr1H	507639698	17,58	17	58	75	0/0	1/1	0/1	0.22666667	0.7733333
chr1H	507642843	21,20	21	20	41	0/0	1/1	0/1	0.5121951	0.4878049
chr1H	507642862	23,26	23	26	49	0/0	1/1	0/1	0.46938777	0.53061223
chr1H	507643025	13,23	13	23	36	0/0	1/1	0/1	0.3611111	0.6388889
chr1H	507896001	18,16	18	16	34	0/0	1/1	0/1	0.5294118	0.47058824
chr1H	507896629	22,34	22	34	56	0/0	1/1	0/1	0.39285713	0.60714287
chr1H	507897454	17,14	17	14	31	0/0	1/1	0/1	0.5483871	0.4516129
chr1H	507897487	25,20	25	20	45	0/0	1/1	0/1	0.5555556	0.44444445
chr1H	508023170	24,26	24	26	50	0/0	1/1	0/1	0.48	0.52
chr1H	508023317	16,33	16	33	49	0/0	1/1	0/1	0.3265306	0.67346936
chr1H	508023471	11,21	11	21	32	0/0	1/1	0/1	0.34375	0.65625
chr1H	508029610	37,10	37	10	47	0/0	1/1	0/1	0.78723407	0.21276596
chr1H	508029628	34,21	34	21	55	0/0	1/1	0/1	0.6181818	0.38181818
chr1H	508029696	16,15	16	15	31	0/0	1/1	0/1	0.516129	0.48387095
chr1H	508032723	28,18	28	18	46	0/0	1/1	0/1	0.6086956	0.39130434
chr1H	508032726	30,8	30	8	38	0/0	1/1	0/1	0.7894737	0.21052632
chr1H	508032750	28,31	28	31	59	0/0	1/1	0/1	0.47457626	0.5254237
chr1H	508035532	27,14	27	14	41	0/0	1/1	0/1	0.6585366	0.34146342
chr1H	508035535	26,15	26	15	41	0/0	1/1	0/1	0.63414633	0.36585367
chr1H	508085808	11,37	11	37	48	0/0	1/1	0/1	0.22916667	0.7708333
chr1H	508085828	8,34	8	34	42	0/0	1/1	0/1	0.1904762	0.8095238
chr1H	508113926	23,16	23	16	39	0/0	1/1	0/1	0.5897436	0.41025642
chr1H	508313977	20,18	20	18	38	0/0	1/1	0/1	0.5263158	0.47368422
chr1H	508565213	20,26	20	26	46	0/0	1/1	0/1	0.4347826	0.5652174
chr1H	508771555	21,21	21	21	42	0/0	1/1	0/1	0.5	0.5
chr1H	508775535	29,25	29	25	54	0/0	1/1	0/1	0.537037	0.46296296
chr1H	508775691	10,22	10	22	32	0/0	1/1	0/1	0.3125	0.6875
chr1H	508781923	29,31	29	31	60	0/0	1/1	0/1	0.48333332	0.51666665
chr1H	508793371	53,36	53	36	89	0/0	1/1	0/1	0.5955056	0.40449437
chr1H	508793630	32,23	32	23	55	0/0	1/1	0/1	0.58181816	0.4181818
chr1H	509060075	46,18	46	18	64	0/0	1/1	0/1	0.71875	0.28125
chr1H	509060116	62,25	62	25	87	0/0	1/1	0/1	0.7126437	0.28735632
chr1H	509060176	33,26	33	26	59	0/0	1/1	0/1	0.55932206	0.44067797
chr1H	509060197	31,29	31	29	60	0/0	1/1	0/1	0.51666665	0.48333332
chr1H	509130889	15,26	15	26	41	0/0	1/1	0/1	0.36585367	0.63414633
chr1H	509130929	19,17	19	17	36	0/0	1/1	0/1	0.5277778	0.4722222
chr1H	509194722	22,15	22	15	37	0/0	1/1	0/1	0.5945946	0.4054054
chr1H	509194749	23,19	23	19	42	0/0	1/1	0/1	0.54761904	0.45238096
chr1H	509210650	13,28	13	28	41	0/0	1/1	0/1	0.31707317	0.68292683
chr1H	509211625	30,24	30	24	54	0/0	1/1	0/1	0.5555556	0.44444445
chr1H	509211806	18,18	18	18	36	0/0	1/1	0/1	0.5	0.5
chr1H	509312234	38,27	38	27	65	0/0	1/1	0/1	0.5846154	0.41538462
chr1H	509483317	21,32	21	32	53	0/0	1/1	0/1	0.3962264	0.6037736
chr1H	509483360	23,40	23	40	63	0/0	1/1	0/1	0.36507937	0.63492066
chr1H	509509788	22,24	22	24	46	0/0	1/1	0/1	0.47826087	0.5217391
chr1H	509511424	29,26	29	26	55	0/0	1/1	0/1	0.5272727	0.47272727
chr1H	509511959	18,25	18	25	43	0/0	1/1	0/1	0.41860464	0.5813953
chr1H	509525274	2,41	2	41	43	0/0	1/1	1/1	0.046511628	0.95348835
chr1H	509572529	16,21	16	21	37	0/0	1/1	0/1	0.43243244	0.5675676
chr1H	509573400	23,16	23	16	39	0/0	1/1	0/1	0.5897436	0.41025642
chr1H	509585868	31,38	31	38	69	0/0	1/1	0/1	0.44927537	0.5507246
chr1H	509585875	31,39	31	39	70	0/0	1/1	0/1	0.44285715	0.55714285
chr1H	509585974	13,50	13	50	63	0/0	1/1	0/1	0.20634921	0.7936508
chr1H	509585982	12,49	12	49	61	0/0	1/1	0/1	0.19672132	0.8032787
chr1H	509763470	21,14	21	14	35	0/0	1/1	0/1	0.6	0.4
chr1H	509763474	20,12	20	12	32	0/0	1/1	0/1	0.625	0.375
chr1H	509768017	26,16	26	16	42	0/0	1/1	0/1	0.61904764	0.3809524
chr1H	509768107	28,15	28	15	43	0/0	1/1	0/1	0.6511628	0.3488372
chr1H	509819882	29,48	29	48	77	0/0	1/1	0/1	0.37662336	0.6233766
chr1H	509819926	26,37	26	37	63	0/0	1/1	0/1	0.41269842	0.5873016
chr1H	509819978	27,35	27	35	62	0/0	1/1	0/1	0.43548387	0.5645161
chr1H	509820668	20,16	20	16	36	0/0	1/1	0/1	0.5555556	0.44444445
chr1H	509977260	67,101	67	101	168	0/0	1/1	0/1	0.39880952	0.60119045
chr1H	509977378	46,52	46	52	98	0/0	1/1	0/1	0.46938777	0.53061223
chr1H	509977442	56,80	56	80	136	0/0	1/1	0/1	0.4117647	0.5882353
chr1H	509977584	26,88	26	88	114	0/0	1/1	0/1	0.22807017	0.7719298
chr1H	509978069	13,19	13	19	32	0/0	1/1	0/1	0.40625	0.59375
chr1H	510597069	17,14	17	14	31	0/0	1/1	0/1	0.5483871	0.4516129
chr1H	510606594	24,12	24	12	36	0/0	1/1	0/1	0.6666667	0.33333334
chr1H	510760579	23,45	23	45	68	0/0	1/1	0/1	0.3382353	0.6617647
chr1H	510760688	10,42	10	42	52	0/0	1/1	0/1	0.1923077	0.8076923
chr1H	510760942	13,22	13	22	35	0/0	1/1	0/1	0.37142858	0.62857145
chr1H	510761063	13,22	13	22	35	0/0	1/1	0/1	0.37142858	0.62857145
chr1H	510799803	21,11	21	11	32	0/0	1/1	0/1	0.65625	0.34375
chr1H	510809010	34,44	34	44	78	0/0	1/1	0/1	0.43589744	0.5641026
chr1H	510809089	17,19	17	19	36	0/0	1/1	0/1	0.4722222	0.5277778
chr1H	511920191	64,27	64	27	91	0/0	1/1	0/1	0.7032967	0.2967033
chr1H	511920276	64,168	64	168	232	0/0	1/1	0/1	0.27586207	0.7241379
chr1H	511920353	57,77	57	77	134	0/0	1/1	0/1	0.42537314	0.57462686
chr1H	511921495	47,31	47	31	78	0/0	1/1	0/1	0.6025641	0.3974359
chr1H	511922003	28,25	28	25	53	0/0	1/1	0/1	0.5283019	0.4716981
chr1H	511922457	32,32	32	32	64	0/0	1/1	0/1	0.5	0.5
chr1H	511922512	29,40	29	40	69	0/0	1/1	0/1	0.42028984	0.5797101
chr1H	511922990	15,19	15	19	34	0/0	1/1	0/1	0.44117647	0.5588235
chr1H	511923737	21,37	21	37	58	0/0	1/1	0/1	0.36206895	0.63793105
chr1H	511930964	30,15	30	15	45	0/0	1/1	0/1	0.6666667	0.33333334
chr1H	511931026	24,18	24	18	42	0/0	1/1	0/1	0.5714286	0.42857143
chr1H	511931072	25,81	25	81	106	0/0	1/1	0/1	0.23584905	0.7641509
chr1H	511931137	22,68	22	68	90	0/0	1/1	0/1	0.24444444	0.75555557
chr1H	511931805	18,43	18	43	61	0/0	1/1	0/1	0.29508197	0.704918
chr1H	511931851	15,18	15	18	33	0/0	1/1	0/1	0.45454547	0.54545456
chr1H	512137006	9,38	9	38	47	0/0	1/1	0/1	0.19148937	0.80851066
chr1H	512199316	40,16	40	16	56	0/0	1/1	0/1	0.71428573	0.2857143
chr1H	512294716	28,35	28	35	63	0/0	1/1	0/1	0.44444445	0.5555556
chr1H	512294799	46,90	46	90	136	0/0	1/1	0/1	0.3382353	0.6617647
chr1H	512295491	25,20	25	20	45	0/0	1/1	0/1	0.5555556	0.44444445
chr1H	512332733	24,9	24	9	33	0/0	1/1	0/1	0.72727275	0.27272728
chr1H	512332781	20,23	20	23	43	0/0	1/1	0/1	0.4651163	0.53488374
chr1H	512474165	21,12	21	12	33	0/0	1/1	0/1	0.6363636	0.36363637
chr1H	512474782	40,45	40	45	85	0/0	1/1	0/1	0.47058824	0.5294118
chr1H	512474857	30,39	30	39	69	0/0	1/1	0/1	0.4347826	0.5652174
chr1H	512556428	27,19	27	19	46	0/0	1/1	0/1	0.5869565	0.41304347
chr1H	512566018	23,27	23	27	50	0/0	1/1	0/1	0.46	0.54
chr1H	512566039	13,21	13	21	34	0/0	1/1	0/1	0.38235295	0.61764705
chr1H	512692606	21,11	21	11	32	0/0	1/1	0/1	0.65625	0.34375
chr1H	512692741	48,16	48	16	64	0/0	1/1	0/1	0.75	0.25
chr1H	512692752	42,8	42	8	50	0/0	1/1	0/1	0.84	0.16
chr1H	512712703	13,31	13	31	44	0/0	1/1	0/1	0.29545453	0.70454544
chr1H	513069092	16,15	16	15	31	0/0	1/1	0/1	0.516129	0.48387095
chr1H	513076509	14,33	14	33	47	0/0	1/1	0/1	0.29787233	0.70212764
chr1H	513076586	16,54	16	54	70	0/0	1/1	0/1	0.22857143	0.7714286
chr1H	513076608	12,51	12	51	63	0/0	1/1	0/1	0.1904762	0.8095238
chr1H	513140916	15,43	15	43	58	0/0	1/1	0/1	0.25862068	0.7413793
chr1H	513140951	20,43	20	43	63	0/0	1/1	0/1	0.31746033	0.6825397
chr1H	513161426	22,25	22	25	47	0/0	1/1	0/1	0.4680851	0.5319149
chr1H	513161963	14,25	14	25	39	0/0	1/1	0/1	0.35897437	0.64102566
chr1H	513166329	35,53	35	53	88	0/0	1/1	0/1	0.39772728	0.60227275
[truncated: 17,251 more rows]

## Sheet: Figure 2
Figure 2c
clustered stomata		bioreplicate	1	2	3	4	5	6	7	8	9	10	11	12	13	14	15	16	17	18	19	20	21	22	23	24	average
abaxial	raw data	Total cell events	125	125	125	125	125	125	125	125	125	125	125	125	125	125	125	125	125	125	125	125	125	125	125	125	125
		Bonus	0	0	0	0	0	0	0	0	0	0	0	0	0	0	2	0	1	0	0	0	0	0	0	0	0.125
		cer-g.10	2	4	11	6	8	11	8	8	4	12	5	2	3	8	4	6	5	4	11	10	6	6	11	6	6.70833
		cer-s.31	3	1	5	1	1	2	0	6	4	5	3	7	2	1	5	2	3	0	0	2	4	4	2	6	2.875
	percentage	Bonus	0	0	0	0	0	0	0	0	0	0	0	0	0	0	1.6	0	0.8	0	0	0	0	0	0	0	0.1
		cer-g.10	1.6	3.2	8.8	4.8	6.4	8.8	6.4	6.4	3.2	9.6	4	1.6	2.4	6.4	3.2	4.8	4	3.2	8.8	8	4.8	4.8	8.8	4.8	5.36667
		cer-s.31	2.4	0.8	4	0.8	0.8	1.6	0	4.8	3.2	4	2.4	5.6	1.6	0.8	4	1.6	2.4	0	0	1.6	3.2	3.2	1.6	4.8	2.3
adaxial	raw data	Total cell events	125	125	125	125	125	125	125	125	125	125	125	125	125	125	125	125	125	125	125	125	125	125	125	125	125
		Bonus	0	0	0	0	0	0	0	0	2	1	0	0	0	0	0	0	0	0	0	0	0	0	0	0	0.125
		cer-g.10	3	7	9	5	4	10	9	19	7	17	5	5	2	5	2	6	6	6	6	6	2	1	7	6	6.45833
		cer-s.31	2	4	2	4	1	7	0	4	1	5	3	3	4	3	4	6	2	1	5	0	2	1	3	4	2.95833
	percentage	Bonus	0	0	0	0	0	0	0	0	1.6	0.8	0	0	0	0	0	0	0	0	0	0	0	0	0	0	0.1
		cer-g.10	2.4	5.6	7.2	4	3.2	8	7.2	15.2	5.6	13.6	4	4	1.6	4	1.6	4.8	4.8	4.8	4.8	4.8	1.6	0.8	5.6	4.8	5.16667
		cer-s.31	1.6	3.2	1.6	3.2	0.8	5.6	0	3.2	0.8	4	2.4	2.4	3.2	2.4	3.2	4.8	1.6	0.8	4	0	1.6	0.8	2.4	3.2	2.36667
Dunn’s test following Kruskal-Wallis test
Comparison	P.adj, abaxial	P.adj, adaxial
Bonus - cer-g.10	2.41702e-12	4.88881e-12
Bonus - cer-s.31	8.94091e-05	2.24292e-05
cer-g.10 - cer-s.31	0.00165621	0.00626451
Figure 2d
stomata with misshapen subsidiaray cells		bioreplicate	1	2	3	4	5	6	7	8	9	10	11	12	13	14	15	16	17	18	19	20	21	22	23	24	average
abaxial	raw data	Total cell events	125	125	125	125	125	125	125	125	125	125	125	125	125	125	125	125	125	125	125	125	125	125	125	125	125
		Bonus	0	3	0	6	0	1	0	1	0	1	2	4	1	2	4	1	3	4	4	2	3	1	4	2	2.04167
		cer-g.10	7	3	13	9	5	7	5	12	9	10	4	7	7	5	10	9	7	8	16	8	8	9	7	8	8.04167
		cer-s.31	7	5	3	10	8	7	9	3	1	12	3	10	3	6	10	4	6	7	9	6	7	4	5	9	6.41667
	percentage	Bonus	0	2.4	0	4.8	0	0.8	0	0.8	0	0.8	1.6	3.2	0.8	1.6	3.2	0.8	2.4	3.2	3.2	1.6	2.4	0.8	3.2	1.6	1.63333
		cer-g.10	5.6	2.4	10.4	7.2	4	5.6	4	9.6	7.2	8	3.2	5.6	5.6	4	8	7.2	5.6	6.4	12.8	6.4	6.4	7.2	5.6	6.4	6.43333
		cer-s.31	5.6	4	2.4	8	6.4	5.6	7.2	2.4	0.8	9.6	2.4	8	2.4	4.8	8	3.2	4.8	5.6	7.2	4.8	5.6	3.2	4	7.2	5.13333
adaxial	raw data	Total cell events	125	125	125	125	125	125	125	125	125	125	125	125	125	125	125	125	125	125	125	125	125	125	125	125	125
		Bonus	4	3	1	2	4	2	1	1	4	2	0	2	3	0	2	1	1	4	3	1	0	3	3	1	2
		cer-g.10	3	5	14	7	4	9	9	10	7	9	6	4	2	6	9	6	6	6	10	12	9	6	6	9	7.25
		cer-s.31	5	2	4	7	5	4	4	5	4	9	11	5	6	7	5	2	5	3	7	7	5	5	2	7	5.25
	percentage	Bonus	3.2	2.4	0.8	1.6	3.2	1.6	0.8	0.8	3.2	1.6	0	1.6	2.4	0	1.6	0.8	0.8	3.2	2.4	0.8	0	2.4	2.4	0.8	1.6
		cer-g.10	2.4	4	11.2	5.6	3.2	7.2	7.2	8	5.6	7.2	4.8	3.2	1.6	4.8	7.2	4.8	4.8	4.8	8	9.6	7.2	4.8	4.8	7.2	5.8
		cer-s.31	4	1.6	3.2	5.6	4	3.2	3.2	4	3.2	7.2	8.8	4	4.8	5.6	4	1.6	4	2.4	5.6	5.6	4	4	1.6	5.6	4.2
Tukey’s HSD multiple comparison following one-way ANOVAs
Comparison	p.adj, abaxial	p.adj, adaxial
cer-g.10-Bonus	0	0
cer-s.31-Bonus	2.53817e-07	7.242e-06
cer-s.31-cer-g.10	0.0740834	0.0064832
Figure 2e
stomata spaced by supernummeray epidermal cell		bioreplicate	1	2	3	4	5	6	7	8	9	10	11	12	13	14	15	16	17	18	19	20	21	22	23	24	average
abaxial	raw data	Total cell events	125	125	125	125	125	125	125	125	125	125	125	125	125	125	125	125	125	125	125	125	125	125	125	125	125
		Bonus	2	2	9	3	5	4	2	1	2	0	5	3	3	1	1	3	3	6	3	4	11	3	2	8	3.58333
		cer-g.10	9	17	23	18	19	16	17	14	25	18	27	19	9	13	22	17	15	25	19	21	18	26	18	19	18.5
		cer-s.31	15	16	14	14	15	22	6	14	11	16	8	18	14	13	16	8	15	8	16	8	18	4	5	18	13
	%	Bonus	1.6	1.6	7.2	2.4	4	3.2	1.6	0.8	1.6	0	4	2.4	2.4	0.8	0.8	2.4	2.4	4.8	2.4	3.2	8.8	2.4	1.6	6.4	2.86667
		cer-g.10	7.2	13.6	18.4	14.4	15.2	12.8	13.6	11.2	20	14.4	21.6	15.2	7.2	10.4	17.6	13.6	12	20	15.2	16.8	14.4	20.8	14.4	15.2	14.8
		cer-s.31	12	12.8	11.2	11.2	12	17.6	4.8	11.2	8.8	12.8	6.4	14.4	11.2	10.4	12.8	6.4	12	6.4	12.8	6.4	14.4	3.2	4	14.4	10.4
adaxial	raw data	Total cell events	125	125	125	125	125	125	125	125	125	125	125	125	125	125	125	125	125	125	125	125	125	125	125	125	125
		Bonus	0	1	1	3	2	1	2	1	2	2	0	6	2	3	2	2	4	3	2	3	4	1	1	4	2.16667
		cer-g.10	13	25	22	7	11	18	7	11	15	17	12	6	18	15	15	9	17	17	24	21	12	14	14	20	15
		cer-s.31	19	12	5	14	6	16	11	16	16	18	13	20	16	13	11	14	8	13	12	24	11	12	10	22	13.8333
	percentage	Bonus	0	0.8	0.8	2.4	1.6	0.8	1.6	0.8	1.6	1.6	0	4.8	1.6	2.4	1.6	1.6	3.2	2.4	1.6	2.4	3.2	0.8	0.8	3.2	1.73333
		cer-g.10	10.4	20	17.6	5.6	8.8	14.4	5.6	8.8	12	13.6	9.6	4.8	14.4	12	12	7.2	13.6	13.6	19.2	16.8	9.6	11.2	11.2	16	12
		cer-s.31	15.2	9.6	4	11.2	4.8	12.8	8.8	12.8	12.8	14.4	10.4	16	12.8	10.4	8.8	11.2	6.4	10.4	9.6	19.2	8.8	9.6	8	17.6	11.0667
Tukey’s HSD multiple comparison following one-way ANOVAs
Comparison	p.adj, abaxial	p.adj, adaxial
cer-g.10-Bonus	0	0
cer-s.31-Bonus	4.55787e-11	0
cer-s.31-cer-g.10	5.26196e-05	0.589052
Figure 2g,h
genotype	phenotype	side	biorep	non.pavement cell	non.prickle hair cell	no.single cell	no.2-4 cell cluster	no.5-7 cell cluster	no.=> 8 cell cluster	prickle hair cell index(%)	%single hair cell	%2-4 cell cluster	%5-7 cell cluster	%=> 8 cell cluster
Bonus	leaf.prickle hair cell	abaxial	R1	99	58	58	0	0	0	36.9427	100	0	0	0
Bonus	leaf.prickle hair cell	adaxial	R1	132	98	98	0	0	0	42.6087	100	0	0	0
Bonus	leaf.prickle hair cell	abaxial	R2	102	63	63	0	0	0	38.1818	100	0	0	0
Bonus	leaf.prickle hair cell	adaxial	R2	126	90	88	1	0	0	41.6667	98.8764	1.1236	0	0
Bonus	leaf.prickle hair cell	abaxial	R3	105	65	65	0	0	0	38.2353	100	0	0	0
Bonus	leaf.prickle hair cell	adaxial	R3	105	73	73	0	0	0	41.0112	100	0	0	0
Bonus	leaf.prickle hair cell	abaxial	R4	109	62	62	0	0	0	36.2573	100	0	0	0
Bonus	leaf.prickle hair cell	adaxial	R4	112	72	70	1	0	0	39.1304	98.5915	1.40845	0	0
Bonus	leaf.prickle hair cell	abaxial	R5	101	63	63	0	0	0	38.4146	100	0	0	0
Bonus	leaf.prickle hair cell	adaxial	R5	92	60	60	0	0	0	39.4737	100	0	0	0
Bonus	leaf.prickle hair cell	abaxial	R6	84	48	48	0	0	0	36.3636	100	0	0	0
Bonus	leaf.prickle hair cell	adaxial	R6	76	55	53	1	0	0	41.9847	98.1481	1.85185	0	0
Bonus	leaf.prickle hair cell	abaxial	R7	122	64	64	0	0	0	34.4086	100	0	0	0
Bonus	leaf.prickle hair cell	adaxial	R7	83	53	53	0	0	0	38.9706	100	0	0	0
Bonus	leaf.prickle hair cell	abaxial	R8	126	68	68	0	0	0	35.0515	100	0	0	0
Bonus	leaf.prickle hair cell	adaxial	R8	94	71	69	1	0	0	43.0303	98.5714	1.42857	0	0
cer-g.10	leaf.prickle hair cell	abaxial	R1	47	56	38	6	0	0	54.3689	86.3636	13.6364	0	0
cer-g.10	leaf.prickle hair cell	adaxial	R1	52	98	28	16	3	1	65.3333	58.3333	33.3333	6.25	2.08333
cer-g.10	leaf.prickle hair cell	abaxial	R2	36	66	24	8	4	0	64.7059	66.6667	22.2222	11.1111	0
cer-g.10	leaf.prickle hair cell	adaxial	R2	47	70	30	14	0	0	59.8291	68.1818	31.8182	0	0
cer-g.10	leaf.prickle hair cell	abaxial	R3	46	53	30	6	1	0	53.5354	81.0811	16.2162	2.7027	0
cer-g.10	leaf.prickle hair cell	adaxial	R3	50	87	27	18	2	0	63.5036	57.4468	38.2979	4.25532	0
cer-g.10	leaf.prickle hair cell	abaxial	R4	62	75	42	9	1	0	54.7445	80.7692	17.3077	1.92308	0
cer-g.10	leaf.prickle hair cell	adaxial	R4	44	69	23	14	1	0	61.0619	60.5263	36.8421	2.63158	0
cer-g.10	leaf.prickle hair cell	abaxial	R5	45	71	30	8	2	1	61.2069	73.1707	19.5122	4.87805	2.43902
cer-g.10	leaf.prickle hair cell	adaxial	R5	46	76	26	13	1	1	62.2951	63.4146	31.7073	2.43902	2.43902
cer-g.10	leaf.prickle hair cell	abaxial	R6	63	91	48	9	1	1	59.0909	81.3559	15.2542	1.69492	1.69492
cer-g.10	leaf.prickle hair cell	adaxial	R6	44	83	21	11	4	1	65.3543	56.7568	29.7297	10.8108	2.7027
cer-g.10	leaf.prickle hair cell	abaxial	R7	51	52	44	3	0	0	50.4854	93.617	6.38298	0	0
cer-g.10	leaf.prickle hair cell	adaxial	R7	82	85	51	15	0	0	50.8982	77.2727	22.7273	0	0
cer-g.10	leaf.prickle hair cell	abaxial	R8	36	49	25	7	1	0	57.6471	75.7576	21.2121	3.0303	0
cer-g.10	leaf.prickle hair cell	adaxial	R8	43	77	20	13	1	2	64.1667	55.5556	36.1111	2.77778	5.55556
cer-s.31	leaf.prickle hair cell	abaxial	R1	0	127	0	0	0	11	100	0	0	0	100
cer-s.31	leaf.prickle hair cell	adaxial	R1	6	140	1	2	1	12	95.8904	6.25	12.5	6.25	75
cer-s.31	leaf.prickle hair cell	abaxial	R2	0	129	0	0	0	10	100	0	0	0	100
cer-s.31	leaf.prickle hair cell	adaxial	R2	3	151	0	2	0	13	98.0519	0	13.3333	0	86.6667
cer-s.31	leaf.prickle hair cell	abaxial	R3	6	132	1	2	0	11	95.6522	7.14286	14.2857	0	78.5714
cer-s.31	leaf.prickle hair cell	adaxial	R3	0	100	0	0	0	9	100	0	0	0	100
cer-s.31	leaf.prickle hair cell	abaxial	R4	0	130	0	0	0	12	100	0	0	0	100
cer-s.31	leaf.prickle hair cell	adaxial	R4	6	138	0	2	2	11	95.8333	0	13.3333	13.3333	73.3333
cer-s.31	leaf.prickle hair cell	abaxial	R5	0	149	0	0	0	14	100	0	0	0	100
cer-s.31	leaf.prickle hair cell	adaxial	R5	0	149	0	0	0	14	100	0	0	0	100
cer-s.31	leaf.prickle hair cell	abaxial	R6	0	161	0	0	0	13	100	0	0	0	100
cer-s.31	leaf.prickle hair cell	adaxial	R6	0	157	0	0	0	14	100	0	0	0	100
cer-s.31	leaf.prickle hair cell	abaxial	R7	0	151	0	0	0	13	100	0	0	0	100
cer-s.31	leaf.prickle hair cell	adaxial	R7	6	155	1	1	1	13	96.2733	6.25	6.25	6.25	81.25
cer-s.31	leaf.prickle hair cell	abaxial	R8	3	174	0	0	2	12	98.3051	0	0	14.2857	85.7143
cer-s.31	leaf.prickle hair cell	adaxial	R8	0	216	0	0	0	16	100	0	0	0	100
Tukey’s HSD multiple comparison following one-way ANOVAs with square-root transformation
Comparison of prickle hair cell index	p.adj, abaxial	p.adj, adaxial
cer-g.10-Bonus	2.4839e-12	8.61633e-12
cer-s.31-Bonus	4.36318e-14	4.36318e-14
cer-s.31-cer-g.10	4.38538e-14	4.94049e-14
Figure 2j,k
genotype	phenotype	side	biorep	no.missing/single cell	no.normal cell pair	no.3-5 cell cluster	no.6-9 cell cluster	no. => 10 cell cluster	no.pavement cell	no.non-pavement cell	%missing/single cell	%normal cell pair	%3-5 cell cluster	%6-9 cell cluster	% => 10 cell cluster	non-pavement cell.index (%)
Bonus	flag.leaf.sheath.vein.silica-cork cell	abaxial	R1	21	304	0	0	0	325	610	6.46154	93.5385	0	0	0	65.2406
Bonus	flag.leaf.sheath.vein.silica-cork cell	abaxial	R2	14	236	0	0	0	250	475	5.6	94.4	0	0	0	65.5172
Bonus	flag.leaf.sheath.vein.silica-cork cell	abaxial	R3	26	282	0	0	0	308	570	8.44156	91.5584	0	0	0	64.9203
Bonus	flag.leaf.sheath.vein.silica-cork cell	abaxial	R4	32	259	0	0	0	291	521	10.9966	89.0034	0	0	0	64.1626
Bonus	flag.leaf.sheath.vein.silica-cork cell	abaxial	R5	67	315	0	0	0	382	641	17.5393	82.4607	0	0	0	62.6588
Bonus	flag.leaf.sheath.vein.silica-cork cell	abaxial	R6	34	271	0	0	0	305	547	11.1475	88.8525	0	0	0	64.2019
Bonus	flag.leaf.sheath.vein.silica-cork cell	abaxial	R7	22	243	0	0	0	265	487	8.30189	91.6981	0	0	0	64.7606
Bonus	flag.leaf.sheath.vein.silica-cork cell	abaxial	R8	15	199	0	0	0	214	402	7.00935	92.9907	0	0	0	65.2597
cer-g.10	flag.leaf.sheath.vein.silica-cork cell	abaxial	R1	22	151	61	19	2	255	614	8.62745	59.2157	23.9216	7.45098	0.784314	70.6559
cer-g.10	flag.leaf.sheath.vein.silica-cork cell	abaxial	R2	4	126	48	10	2	190	510	2.10526	66.3158	25.2632	5.26316	1.05263	72.8571
cer-g.10	flag.leaf.sheath.vein.silica-cork cell	abaxial	R3	4	105	50	12	3	174	506	2.29885	60.3448	28.7356	6.89655	1.72414	74.4118
cer-g.10	flag.leaf.sheath.vein.silica-cork cell	abaxial	R4	2	120	49	19	3	193	580	1.03627	62.1762	25.3886	9.84456	1.5544	75.0323
cer-g.10	flag.leaf.sheath.vein.silica-cork cell	abaxial	R5	4	125	35	23	1	188	545	2.12766	66.4894	18.617	12.234	0.531915	74.352
cer-g.10	flag.leaf.sheath.vein.silica-cork cell	abaxial	R6	5	121	37	20	1	184	509	2.71739	65.7609	20.1087	10.8696	0.543478	73.4488
cer-g.10	flag.leaf.sheath.vein.silica-cork cell	abaxial	R7	1	110	50	22	6	189	605	0.529101	58.2011	26.455	11.6402	3.1746	76.1965
cer-g.10	flag.leaf.sheath.vein.silica-cork cell	abaxial	R8	6	123	34	8	3	174	432	3.44828	70.6897	19.5402	4.5977	1.72414	71.2871
cer-s.31	flag.leaf.sheath.vein.silica-cork cell	abaxial	R1	1	39	19	17	29	105	727	0.952381	37.1429	18.0952	16.1905	27.619	87.3798
cer-s.31	flag.leaf.sheath.vein.silica-cork cell	abaxial	R2	1	18	13	14	23	69	562	1.44928	26.087	18.8406	20.2899	33.3333	89.065
cer-s.31	flag.leaf.sheath.vein.silica-cork cell	abaxial	R3	0	20	15	23	16	74	465	0	27.027	20.2703	31.0811	21.6216	86.2709
cer-s.31	flag.leaf.sheath.vein.silica-cork cell	abaxial	R4	0	20	14	19	12	65	425	0	30.7692	21.5385	29.2308	18.4615	86.7347
cer-s.31	flag.leaf.sheath.vein.silica-cork cell	abaxial	R5	1	33	10	18	15	77	402	1.2987	42.8571	12.987	23.3766	19.4805	83.9248
cer-s.31	flag.leaf.sheath.vein.silica-cork cell	abaxial	R6	2	31	23	25	10	91	469	2.1978	34.0659	25.2747	27.4725	10.989	83.75
cer-s.31	flag.leaf.sheath.vein.silica-cork cell	abaxial	R7	0	29	15	17	15	76	479	0	38.1579	19.7368	22.3684	19.7368	86.3063
cer-s.31	flag.leaf.sheath.vein.silica-cork cell	abaxial	R8	0	18	20	16	16	70	481	0	25.7143	28.5714	22.8571	22.8571	87.2958
Dunn’s test following Kruskal-Wallis test
Comparison	p.adj
Bonus - cer-g.10	0.0236516
Bonus - cer-s.31	1.80773e-05
cer-g.10 - cer-s.31	0.0354774

## Sheet: Figure3
g= cer-g.10; G = CER-G; s = cer-s.31; S = CER-S
Figure 3a
stomatal data
genotype	biorep	no.normal stomata	no.clustered stomatal event	%clustered stomatal events
ggss	R1	215	28	11.5226
ggss	R2	183	25	12.0192
ggss	R3	224	35	13.5135
ggss	R4	216	33	13.253
ggss	R5	174	35	16.7464
ggss	R6	194	31	13.7778
ggss	R7	92	12	11.5385
ggss	R8	116	13	10.0775
ggSs	R1	265	15	5.35714
ggSs	R2	273	15	5.20833
ggSs	R3	238	24	9.16031
ggSs	R4	210	28	11.7647
ggSs	R5	212	19	8.22511
ggSs	R6	211	26	10.9705
ggSs	R7	215	37	14.6825
ggSs	R8	210	19	8.29694
ggSS	R1	231	10	4.14938
ggSS	R2	232	18	7.2
ggSS	R3	241	8	3.21285
ggSS	R4	245	14	5.40541
ggSS	R5	176	13	6.87831
ggSS	R6	218	15	6.43777
ggSS	R7	209	10	4.56621
ggSS	R8	90	3	3.22581
Ggss	R1	201	5	2.42718
Ggss	R2	206	6	2.83019
Ggss	R3	203	10	4.69484
Ggss	R4	239	4	1.64609
Ggss	R5	239	24	9.12548
Ggss	R6	296	5	1.66113
Ggss	R7	226	12	5.04202
Ggss	R8	220	6	2.65487
GGss	R1	234	4	1.68067
GGss	R2	204	5	2.39234
GGss	R3	209	7	3.24074
GGss	R4	176	1	0.564972
GGss	R5	264	4	1.49254
GGss	R6	230	3	1.28755
GGss	R7	258	9	3.37079
GGss	R8	110	1	0.900901
Tukey’s HSD multiple comparison following one-way ANOVAs with square root transformation
comparison	p.adj
ggSs-ggss	0.0931527
ggSS-ggss	7.74851e-06
Ggss-ggss	4.70128e-08
GGss-ggss	5.67112e-11
ggSS-ggSs	0.0141732
Ggss-ggSs	0.000107252
GGss-ggSs	7.30619e-08
Ggss-ggSS	0.434525
GGss-ggSS	0.00170508
GGss-Ggss	0.127633
Figure 3a,c
prikle hair cell data
genotype	biorep	no.single	no.2 cell cluster	no. 3 cell cluster	no.4 cell cluster	no.5 cell cluster	no.6 cell cluster	no.7 cell cluster	no.=> 8 cell cluster	no. prickle hair cell	no. pavement cell	prickle hair cell index(%)	%single cell	%2-4 cell cluster	%5-7 cell cluster	%=> 8 cell cluster
ggss	R1	0	0	0	0	0	0	0	3	40	0	100	0	0	0	100
ggss	R2	0	0	0	0	0	0	0	10	97	0	100	0	0	0	100
ggss	R3	0	0	0	0	0	0	0	10	104	0	100	0	0	0	100
ggss	R4	0	0	0	0	0	0	0	12	134	0	100	0	0	0	100
ggss	R5	0	0	0	0	0	0	0	10	113	0	100	0	0	0	100
ggss	R6	0	1	0	0	1	0	1	7	101	4	96.1905	0	10	20	70
ggss	R7	0	0	0	0	0	0	0	6	60	0	100	0	0	0	100
ggss	R8	0	0	0	0	0	0	0	4	49	0	100	0	0	0	100
ggSs	R1	2	0	3	1	1	0	2	7	114	9	92.6829	12.5	25	18.75	43.75
ggSs	R2	1	0	3	2	0	2	0	6	106	8	92.9825	7.14286	35.7143	14.2857	42.8571
ggSs	R3	4	0	2	1	0	0	1	9	108	15	87.8049	23.5294	17.6471	5.88235	52.9412
ggSs	R4	0	0	1	1	0	0	1	8	101	2	98.0583	0	18.1818	9.09091	72.7273
ggSs	R5	0	0	3	0	1	0	0	10	127	6	95.4887	0	21.4286	7.14286	71.4286
ggSs	R6	2	1	1	0	0	0	0	10	123	6	95.3488	14.2857	14.2857	0	71.4286
ggSs	R7	0	0	0	0	0	0	0	12	131	2	98.4962	0	0	0	100
ggSs	R8	0	0	2	0	0	1	0	6	74	4	94.8718	0	22.2222	11.1111	66.6667
ggSS	R1	20	2	2	2	2	0	0	0	48	30	61.5385	71.4286	21.4286	7.14286	0
ggSS	R2	35	6	1	1	0	0	0	0	54	38	58.6957	81.3953	18.6047	0	0
ggSS	R3	23	7	1	2	0	0	0	0	48	34	58.5366	69.697	30.303	0	0
ggSS	R4	31	3	0	1	0	0	0	0	41	37	52.5641	88.5714	11.4286	0	0
ggSS	R5	18	2	4	4	1	1	1	1	80	33	70.7965	56.25	31.25	9.375	3.125
ggSS	R6	19	10	3	1	3	1	0	1	87	40	68.5039	50	36.8421	10.5263	2.63158
ggSS	R7	30	9	1	1	0	0	0	0	55	42	56.701	73.1707	26.8293	0	0
ggSS	R8	20	2	2	0	0	0	0	0	30	24	55.5556	83.3333	16.6667	0	0
Ggss	R1	0	1	1	1	1	0	0	9	109	3	97.3214	0	23.0769	7.69231	69.2308
Ggss	R2	0	0	1	0	0	0	0	9	93	4	95.8763	0	10	0	90
Ggss	R3	0	0	0	0	0	0	0	12	121	3	97.5806	0	0	0	100
Ggss	R4	0	0	0	0	0	0	0	11	122	6	95.3125	0	0	0	100
Ggss	R5	0	0	0	0	0	0	0	10	92	2	97.8723	0	0	0	100
Ggss	R6	0	0	0	1	0	0	0	9	108	2	98.1818	0	10	0	90
Ggss	R7	0	0	0	0	0	0	0	10	111	0	100	0	0	0	100
Ggss	R8	1	1	3	0	0	0	1	8	118	11	91.4729	7.14286	28.5714	7.14286	57.1429
GGss	R1	0	0	0	0	0	0	0	12	130	3	97.7444	0	0	0	100
GGss	R2	0	0	0	0	0	0	0	12	139	0	100	0	0	0	100
GGss	R3	1	0	0	0	0	0	0	9	101	9	91.8182	10	0	0	90
GGss	R4	1	0	1	0	0	0	0	7	75	2	97.4026	11.1111	11.1111	0	77.7778
GGss	R5	0	0	0	0	0	0	0	12	138	0	100	0	0	0	100
GGss	R6	0	0	0	0	1	0	0	12	122	2	98.3871	0	0	7.69231	92.3077
GGss	R7	1	0	0	0	0	0	0	9	111	2	98.2301	10	0	0	90
GGss	R8	0	1	1	0	1	0	1	6	77	8	90.5882	0	20	20	60
stat
	p.adj
comparison	prickle hair cell index2	%single cell2	% 2-4 cell cluster2	% 5-7 cell cluster2	% =>8 cell cluster1			1 one-way ANOVAs with square-root transformation and Tukey’s HSD multiple comparison
ggss - ggSs	0.0823597	0.196114	0.00788946	0.195093	0.195093			2 Dunn’s test following a Kruskal-Wallis test
ggss - ggSS	0	3.53498e-05	0.00136817	0.857761	0.857761
ggss - Ggss	0.581797	0.753549	0.249559	0.850595	0.850595
ggss - GGss	0.604439	0.373468	0.629564	0.93032	0.93032
ggSs - ggSS	0	0.00714399	0.487709	0.30614	0.30614
ggSs - Ggss	0.766608	0.300201	0.154093	0.158849	0.158849
ggSs - GGss	0.746304	0.661328	0.026355	0.198734	0.198734
ggSS - Ggss	0	7.69472e-05	0.0280541	0.911126	0.911126
ggSS - GGss	0	0.00147149	0.00431876	0.918218	0.918218
Ggss - GGss	1	0.523101	0.477006	0.88001	0.88001
Figure 3a,d
silica-cork cell file data
genotype	biorep	no.single cell	no. normal cell pair	no.3-5 cell cluster	no.6-9 cell cluster	no.>=10 cell cluster	no.non-pavement cell	no.pavement cell	non-pavement cell_index	%single cell	% normal cell pair	%3-5 cell cluster	%6-9 cell cluster	%>=10 cell cluster
ggss	R1	3	27	28	29	23	728	110	86.8735	2.72727	24.5455	25.4545	26.3636	20.9091
ggss	R2	2	26	24	18	29	689	99	87.4365	2.0202	26.2626	24.2424	18.1818	29.2929
ggss	R3	2	30	30	25	28	765	115	86.9318	1.73913	26.087	26.087	21.7391	24.3478
ggss	R4	0	25	26	30	29	753	110	87.2538	0	22.7273	23.6364	27.2727	26.3636
ggss	R5	1	37	43	26	26	763	133	85.1562	0.75188	27.8195	32.3308	19.5489	19.5489
ggss	R6	0	19	27	23	33	762	102	88.1944	0	18.6275	26.4706	22.549	32.3529
ggss	R7	1	29	34	30	19	693	113	85.9801	0.884956	25.6637	30.0885	26.5487	16.8142
ggss	R8	1	28	35	33	19	697	116	85.7319	0.862069	24.1379	30.1724	28.4483	16.3793
ggSs	R1	2	61	39	41	17	742	160	82.2616	1.25	38.125	24.375	25.625	10.625
ggSs	R2	5	94	25	35	15	672	174	79.4326	2.87356	54.023	14.3678	20.1149	8.62069
ggSs	R3	2	74	43	31	18	707	168	80.8	1.19048	44.0476	25.5952	18.4524	10.7143
ggSs	R4	1	59	49	32	15	672	156	81.1594	0.641026	37.8205	31.4103	20.5128	9.61538
ggSs	R5	0	68	33	25	23	691	149	82.2619	0	45.6376	22.1477	16.7785	15.4362
ggSs	R6	0	81	22	31	16	668	150	81.6626	0	54	14.6667	20.6667	10.6667
ggSs	R7	1	62	40	34	13	657	150	81.4126	0.666667	41.3333	26.6667	22.6667	8.66667
ggSs	R8	1	51	36	22	19	651	129	83.4615	0.775194	39.5349	27.907	17.0543	14.7287
ggSS	R1	12	129	41	16	5	574	203	73.8739	5.91133	63.5468	20.197	7.88177	2.46305
ggSS	R2	3	119	38	14	2	477	176	73.0475	1.70455	67.6136	21.5909	7.95455	1.13636
ggSS	R3	13	130	26	31	3	571	203	73.7726	6.40394	64.0394	12.8079	15.2709	1.47783
ggSS	R4	9	139	46	23	6	663	223	74.8307	4.03587	62.3318	20.6278	10.3139	2.69058
ggSS	R5	3	125	45	34	6	709	213	76.898	1.40845	58.6854	21.1268	15.9624	2.8169
ggSS	R6	2	163	28	15	1	517	209	71.2121	0.956938	77.9904	13.3971	7.17703	0.478469
ggSS	R7	2	128	36	22	0	518	188	73.3711	1.06383	68.0851	19.1489	11.7021	0
ggSS	R8	3	106	46	25	5	615	185	76.875	1.62162	57.2973	24.8649	13.5135	2.7027
Ggss	R1	5	15	28	22	32	827	102	89.0205	4.90196	14.7059	27.451	21.5686	31.3725
Ggss	R2	0	87	29	18	22	683	156	81.4064	0	55.7692	18.5897	11.5385	14.1026
Ggss	R3	1	51	26	37	23	715	138	83.8218	0.724638	36.9565	18.8406	26.8116	16.6667
Ggss	R4	0	36	30	27	27	744	120	86.1111	0	30	25	22.5	22.5
Ggss	R5	2	61	22	32	17	710	134	84.1232	1.49254	45.5224	16.4179	23.8806	12.6866
Ggss	R6	0	24	25	28	28	783	105	88.1757	0	22.8571	23.8095	26.6667	26.6667
Ggss	R7	0	50	14	23	29	783	116	87.0968	0	43.1034	12.069	19.8276	25
Ggss	R8	1	35	24	18	29	750	107	87.5146	0.934579	32.7103	22.4299	16.8224	27.1028
GGss	R1	4	51	26	26	23	729	130	84.8661	3.07692	39.2308	20	20	17.6923
GGss	R2	1	45	29	23	24	721	122	85.5279	0.819672	36.8852	23.7705	18.8525	19.6721
GGss	R3	1	67	40	30	19	628	157	80	0.636943	42.6752	25.4777	19.1083	12.1019
GGss	R4	1	56	27	19	25	674	128	84.0399	0.78125	43.75	21.0938	14.8438	19.5312
GGss	R5	0	65	24	30	19	722	138	83.9535	0	47.1014	17.3913	21.7391	13.7681
GGss	R6	0	54	30	27	20	762	131	85.3303	0	41.2214	22.9008	20.6107	15.2672
GGss	R7	0	67	32	23	26	759	148	83.6825	0	45.2703	21.6216	15.5405	17.5676
GGss	R8	1	49	34	37	18	716	139	83.7427	0.719424	35.2518	24.4604	26.6187	12.9496
stat. one-way ANOVAs and Tukey’s HSD multiple comparison
	p.adj
comparison	non-pavement cell index	%single cell	% normal cell pair	% 3-5 cell cluster	% 6-9 cell cluster	% =>10 cell cluster
ggss - ggSs	1.42155e-05	0.998722	6.32632e-05	0.398148	0.359919	3.23113e-05
ggss - ggSS	0	0.132292	1.1061e-11	0.00645834	1.6389e-06	1.45206e-10
ggss - Ggss	0.900688	0.999845	0.0521184	0.0316589	0.659133	0.979493
ggss - GGss	0.025688	0.986133	0.000621719	0.145323	0.223177	0.0193795
ggSs - ggSS	1.01798e-08	0.0745091	3.32807e-05	0.335985	0.000423836	0.0012263
ggSs - Ggss	0.000201619	0.999961	0.131472	0.703213	0.986922	0.000174528
ggSs - GGss	0.0866712	0.999301	0.93729	0.975193	0.998295	0.187842
ggSS - Ggss	0	0.0950945	2.46867e-08	0.971303	9.64431e-05	6.56601e-10
ggSS - GGss	8.97071e-12	0.0437203	3.2687e-06	0.688675	0.000996771	1.52866e-06
Ggss - GGss	0.179369	0.996741	0.472123	0.957456	0.930991	0.0738658

## Sheet: Figure4
Figure 4c
										TPM												Log2CPM
target	gene	contrast.x	adj.pval.x	log2FC.x	up.down.x	contrast.y	adj.pval.y	log2FC.y	up.down.y	BW.rep1.x	BW.rep2.x	BW.rep3.x	BW.rep4.x	BW111.rep1.x	BW111.rep2.x	BW111.rep3.x	BW111.rep4.x	BW122.rep1.x	BW122.rep2.x	BW122.rep3.x	BW122.rep4.x	BW.rep1.y	BW.rep2.y	BW.rep3.y	BW.rep4.y	BW111.rep1.y	BW111.rep2.y	BW111.rep3.y	BW111.rep4.y	BW122.rep1.y	BW122.rep2.y	BW122.rep3.y	BW122.rep4.y	id.in heatmap
BART1_0-p38000	HORVU5Hr1G082160	BW111-BW	0.00179057	-2.8886	down-regulated	BW122-BW	0.000504301	-7.40797	down-regulated	19.0214	7.60557	10.2133	6.34077	0.826278	2.69154	1.13142	1.65711	0.741626	0	0.031809	0	4.00661	2.65573	3.12236	2.49043	-0.270443	1.40644	0.0433222	0.557919	-0.591713	-6.26948	-4.35404	-6.33655	WSD1.2
BART1_0-p06768	HORVU2Hr1G000430	BW111-BW	0.00301556	-2.5831	down-regulated	BW122-BW	0.000473585	-7.05122	down-regulated	5.2807	2.29395	3.31315	1.90522	0.171745	0.785206	0.620185	0.238228	0.218116	0	0.013549	0	3.35575	2.12515	2.69623	1.95444	-1.30942	0.830445	0.368901	-1.01493	-1.14646	-6.26948	-4.37668	-6.33655	MAH1-like.1
BART1_0-p30910	HORVU4Hr1G074460	BW111-BW	0.00138869	-3.37597	down-regulated	BW122-BW	0.000142221	-5.50479	down-regulated	0.787467	0.384549	0.726244	0.428103	0.021447	0.158489	0.035951	0.131367	0.02273	0	0	0.032729	0.905234	-0.14781	0.801136	0.0989459	-3.73798	-1.15534	-3.24919	-1.56762	-3.86213	-6.26948	-5.9465	-3.39656	GPAT5
BART1_0-p18191	HORVU3Hr1G014800	BW111-BW	0.000927332	-1.70669	down-regulated	BW122-BW	2.38e-05	-5.32397	down-regulated	27.959	17.9988	22.6541	16.6622	4.10405	8.13291	6.20921	6.54008	3.06524	0.152298	0.520155	0.187667	4.75928	4.09399	4.46774	4.07959	2.21634	3.19343	2.67937	2.72511	1.6305	-2.60793	-0.668654	-2.27499	WSD1.1
BART1_0-p30911	HORVU4Hr1G074470	BW111-BW	0.00302179	-1.67279	down-regulated	BW122-BW	5.14e-05	-5.01345	down-regulated	3.30133	1.87861	2.86663	1.69916	0.348015	0.882486	0.819786	0.627163	0.205006	0.017119	0.052931	0.081374	2.3772	1.53647	2.1859	1.48829	-0.615844	0.697312	0.467505	0.0564456	-1.52578	-4.6263	-3.09157	-2.74756	GPAT6
BART1_0-p02674	HORVU1Hr1G039820	BW111-BW	0.000527571	-1.99823	down-regulated	BW122-BW	8.38e-06	-4.25858	down-regulated	108.335	65.8371	75.2079	50.7796	16.6218	19.6582	16.9097	18.36	11.9208	1.52715	3.84709	2.17223	7.03477	6.28605	6.52012	6.00843	4.5523	4.7871	4.44433	4.53404	3.90705	0.930995	2.50652	1.49715	CER1.2
BART1_0-p19279	HORVU3Hr1G029770	BW111-BW	0.00762804	-2.34613	down-regulated	BW122-BW	0.000599486	-4.22075	down-regulated	5.15015	1.62278	2.20884	1.2532	0.310214	0.788359	0.413754	0.307479	0.227865	0.049463	0.140446	0.058838	2.94955	1.25883	1.74355	0.983933	-0.843456	0.469	-0.570169	-1.01746	-1.44426	-3.49264	-1.87763	-3.23036	GPAT3.2
BART1_0-p48111	HORVU6Hr1G094160	BW111-BW	0.000892471	-2.46517	down-regulated	BW122-BW	5.06e-05	-3.82693	down-regulated	1.14396	0.879986	1.18135	2.03169	0.145801	0.617113	0.182248	0.178097	0.070505	0.071708	0.050097	0.088743	0.320254	-0.0837452	0.377848	1.20703	-2.32692	-0.344849	-2.15834	-2.22086	-3.4412	-3.43852	-3.60824	-3.12357	KCS6.3
BART1_0-p36592	HORVU5Hr1G063820	BW111-BW	0.00138102	-1.8398	down-regulated	BW122-BW	2.33e-05	-3.74615	down-regulated	37.2183	29.5128	31.1919	22.4321	9.57912	12.313	7.06074	9.38856	6.33069	0.719094	3.19951	1.20172	5.98538	5.62051	5.74243	5.32178	4.24928	4.60412	3.67693	4.05866	3.48629	0.341266	2.73187	1.13675	CER3.1
BART1_0-p08357	HORVU2Hr1G018920	BW111-BW	0.0148572	-1.99049	down-regulated	BW122-BW	0.00110177	-3.0196	down-regulated	1.78052	1.81762	1.72682	1.81545	0.48749	0.292805	0.449462	0.259392	0.510052	0.218543	0.417032	0	0.114155	0.11309	0.0822459	0.205808	-1.48682	-2.19225	-1.72929	-2.50293	-1.59548	-2.76332	-1.64081	-6.33655	ABCG11.1
BART1_0-p08366	HORVU2Hr1G019010	BW111-BW	6.84e-06	-2.90632	down-regulated	BW122-BW	4.35e-06	-2.51055	down-regulated	7.43201	8.14239	7.69767	7.29116	1.3147	1.37499	0.95983	0.667662	2.33149	0.752198	1.09222	1.26127	3.12982	3.23101	3.19222	3.16862	0.862213	0.918697	0.280749	-0.264732	1.51668	-0.121552	0.659249	0.676182	ABCG11.2
BART1_0-p30802	HORVU4Hr1G072960	BW111-BW	0.00444308	-1.61935	down-regulated	BW122-BW	0.000238353	-2.33298	down-regulated	6.52522	2.85984	4.27126	2.37506	0.960556	1.58632	1.26325	0.896293	0.871094	0.61629	0.700644	0.658709	2.86858	1.65176	2.27049	1.48101	0.341008	1.04996	0.599492	0.0807863	0.0342373	-0.477256	-0.0457852	-0.323658	KCS6.2
BART1_0-p56505	HORVU7Hr1G112710	BW111-BW	0.00407178	-0.926839	down-regulated	BW122-BW	1.17e-05	-1.99695	down-regulated	39.8648	34.6468	31.1548	27.2555	14.3378	21.8592	15.472	17.2607	13.3225	5.55802	7.83501	5.28035	6.26806	6.03542	5.9243	5.78627	5.01427	5.61537	4.99132	5.12017	4.74238	3.46208	4.20534	3.4494	CER3.2
BART1_0-p08765	HORVU2Hr1G023650	BW111-BW	0.00636903	-1.04521	down-regulated	BW122-BW	0.000100379	-1.84951	down-regulated	7.39393	8.68519	7.81789	6.97209	5.21913	2.66566	3.48215	3.32792	3.80861	1.65316	2.30747	0.936733	2.30412	2.5054	2.39613	2.28569	2.02414	1.05263	1.31062	1.21652	1.40512	0.190372	0.915746	-0.557783	GPAT3.1
BART1_0-p06836	HORVU2Hr1G001160	BW111-BW	0.00978137	-0.653878	down-regulated	BW122-BW	9.89e-06	-1.80941	down-regulated	24.5773	23.1864	21.769	17.825	14.2705	16.1044	12.8073	12.0841	9.47901	4.33437	5.86344	4.4219	4.7759	4.66161	4.61276	4.37932	4.21316	4.38033	3.92451	3.81181	3.45747	2.31055	2.99396	2.40033	MAH1-like.2
BART1_0-p30122	HORVU4Hr1G063420	BW111-BW	0.00093257	-1.0044	down-regulated	BW122-BW	6.67e-06	-1.74904	down-regulated	81.3924	65.277	61.8823	53.297	32.2485	37.7295	28.8781	30.3441	28.185	15.7335	15.7078	13.5242	7.04165	6.69308	6.65816	6.49757	5.92726	6.1466	5.63531	5.67782	5.56705	4.70621	4.95221	4.54929	cer-zh/HvKCS1
BART1_0-p08357	HORVU2Hr1G018930	BW111-BW	0.0148572	-1.99049	down-regulated	BW122-BW	0.00110177	-3.0196	down-regulated	1.78052	1.81762	1.72682	1.81545	0.48749	0.292805	0.449462	0.259392	0.510052	0.218543	0.417032	0	0.114155	0.11309	0.0822459	0.205808	-1.48682	-2.19225	-1.72929	-2.50293	-1.59548	-2.76332	-1.64081	-6.33655	ABCG11.1
BART1_0-p08366	HORVU2Hr1G019040	BW111-BW	6.84e-06	-2.90632	down-regulated	BW122-BW	4.35e-06	-2.51055	down-regulated	7.43201	8.14239	7.69767	7.29116	1.3147	1.37499	0.95983	0.667662	2.33149	0.752198	1.09222	1.26127	3.12982	3.23101	3.19222	3.16862	0.862213	0.918697	0.280749	-0.264732	1.51668	-0.121552	0.659249	0.676182	ABCG11.2
BART1_0-p27691	HORVU4Hr1G023510	BW111-BW	0.00714252	-1.03646	down-regulated	BW122-BW	0.00123388	-1.12243	down-regulated	5.16641	3.83505	5.15352	3.74759	2.75544	2.75387	1.80355	2.98506	2.35611	1.94098	2.4357	1.23345	2.25864	1.79989	2.26684	1.86292	1.57625	1.56799	0.836455	1.52949	1.185	0.887168	1.46141	0.298839	MYB96
BART1_0-p30383	HORVU4Hr1G067340	BW111-BW	0.00326775	-0.657384	down-regulated	BW122-BW	3.05e-05	-1.078	down-regulated	81.5313	76.6628	70.2241	64.2222	42.0377	55.0375	42.9955	39.3104	44.1291	27.3663	30.951	26.0344	7.31352	7.19442	7.10999	7.03597	6.57902	6.96063	6.47877	6.32061	6.48311	5.77384	6.19972	5.76317	emr1/HvKCS6
BART1_0-p36592	HORVU5Hr1G063830	BW111-BW	0.00138102	-1.8398	down-regulated	BW122-BW	2.33e-05	-3.74615	down-regulated	37.2183	29.5128	31.1919	22.4321	9.57912	12.313	7.06074	9.38856	6.33069	0.719094	3.19951	1.20172	5.98538	5.62051	5.74243	5.32178	4.24928	4.60412	3.67693	4.05866	3.48629	0.341266	2.73187	1.13675	CER3.1
Figure 4d
										TPM												Log2CPM
target	gene	contrast.x	adj.pval.x	log2FC.x	up.down.x	contrast.y	adj.pval.y	log2FC.y	up.down.y	BW.rep1.x	BW.rep2.x	BW.rep3.x	BW.rep4.x	BW111.rep1.x	BW111.rep2.x	BW111.rep3.x	BW111.rep4.x	BW122.rep1.x	BW122.rep2.x	BW122.rep3.x	BW122.rep4.x	BW.rep1.y	BW.rep2.y	BW.rep3.y	BW.rep4.y	BW111.rep1.y	BW111.rep2.y	BW111.rep3.y	BW111.rep4.y	BW122.rep1.y	BW122.rep2.y	BW122.rep3.y	BW122.rep4.y	id.in heatmap
BART1_0-p54320	HORVU7Hr1G084240	BW111-BW	0.000409656	-1.552	down-regulated	BW122-BW	6.32e-05	-1.62271	down-regulated	6.60739	4.25156	4.82137	4.77629	2.3043	1.79208	1.52269	1.34742	1.44551	1.84862	1.28678	1.34624	1.43098	0.768735	0.990915	1.03088	0.145577	-0.219561	-0.573348	-0.775461	-0.683535	-0.355121	-0.61727	-0.745194	HY5
BART1_0-p21998	HORVU3Hr1G068840	BW111-BW	0.000657986	-0.825074	down-regulated	BW122-BW	1.88e-05	-1.12833	down-regulated	88.7691	70.2264	63.4043	53.0802	37.004	35.4663	36.4318	30.7479	34.6401	30.7785	23.9186	25.0262	7.31352	6.94522	6.83991	6.6384	6.27237	6.20407	6.11714	5.84358	6.01119	5.82064	5.70529	5.58352	SPA3
BART1_0-p46946	HORVU6Hr1G079680	BW111-BW	0.000897646	-0.712639	down-regulated	BW122-BW	2.43e-05	-0.986113	down-regulated	59.1244	52.8592	48.9946	42.7499	33.4794	26.4644	28.8371	27.3501	29.079	27.9779	19.6698	18.557	5.95144	5.7596	5.69221	5.55038	5.35225	5.00609	5.00426	4.899	4.98306	4.90733	4.64765	4.37657	COP1
BART1_0-p29717	HORVU4Hr1G057200	BW111-BW	0.00115935	-0.535443	down-regulated	BW122-BW	7.45e-05	-0.640216	down-regulated	11.71	13.3396	11.5072	10.9453	7.53469	9.1285	7.76285	6.64415	7.01282	7.24787	6.17414	7.87482	3.93876	4.09626	3.92539	3.90792	3.52435	3.79369	3.43463	3.1815	3.25484	3.28228	3.29973	3.46299	MPK3
BART1_0-p27907	HORVU4Hr1G026680	NA	0.645334	0.189184	NA	BW122-BW	0.00418598	0.953338	up-regulated	0.6278	1.26916	0.84854	0.838009	0.690169	0.788114	0.870648	1.45425	1.43661	1.92702	1.00223	2.35438	0.233708	1.20998	0.675562	0.710768	0.589183	0.771014	0.788746	1.49474	1.47232	1.87427	1.18465	2.22329	PIN2
BART1_0-p03378	HORVU1Hr1G050620	NA	0.688556	-0.162176	NA	BW122-BW	0.000697977	1.14892	up-regulated	1.83424	3.01449	2.27088	1.58896	1.68354	0.966605	1.6055	3.99441	4.33257	5.58171	3.23935	5.53381	2.39322	3.07812	2.71235	2.25278	2.49078	1.6859	2.28987	3.57324	3.68594	4.03103	3.49528	4.07983	HDG5
BART1_0-p27687	HORVU4Hr1G023490	NA	0.730175	0.118556	NA	BW122-BW	0.000271716	1.153	up-regulated	6.81548	8.82962	7.73773	6.08039	6.9054	4.09962	6.95011	14.2868	12.5259	18.6356	12.5906	20.4917	2.78953	3.13208	2.98408	2.69146	3.02934	2.27174	2.90596	3.91512	3.72114	4.27375	3.95689	4.47189	CDKB1;2.1
BART1_0-p06887	HORVU2Hr1G001820	BW111-BW	0.0020877	1.81319	up-regulated	BW122-BW	0.00428512	1.37058	up-regulated	0.644316	0.40484	0.634439	0.487194	1.15173	0.837579	2.08642	2.16113	1.29518	1.10364	0.920585	3.03003	-0.269108	-0.955516	-0.279362	-0.602455	0.778389	0.31593	1.49705	1.51844	0.779329	0.530382	0.52045	2.04011	YUC2
BART1_0-p56362	HORVU7Hr1G110980	NA	0.427756	-0.484586	NA	BW122-BW	0.00243609	1.3873	up-regulated	0.273736	0.783082	0.26678	0.395491	0.20825	0.052797	0.235289	0.389729	0.932553	0.767471	0.882184	0.928076	-1.69471	-0.252773	-1.71877	-1.12462	-1.85083	-3.62594	-1.81491	-1.14743	0.0785595	-0.218572	0.228889	0.111573	SPL10
BART1_0-p26662	HORVU4Hr1G008480	NA	0.30034	0.395692	NA	BW122-BW	3.96e-05	1.78844	up-regulated	1.81583	3.15666	2.06647	1.20926	2.09333	0.904638	2.46358	4.19985	5.73439	7.9237	5.76213	6.81698	1.34528	2.10928	1.54261	0.827766	1.77015	0.560768	1.8715	2.60965	3.05357	3.49942	3.2889	3.3438	ICE1
BART1_0-p47372	HORVU6Hr1G085100	NA	0.782404	0.17295	NA	BW122-BW	0.000127943	2.00843	up-regulated	1.55582	3.09011	1.81968	0.918032	2.38345	0.337977	1.71136	4.36384	6.66254	7.16709	5.96184	7.0309	-0.392134	0.553998	-0.158378	-1.07444	0.434178	-2.29698	-0.169131	1.13734	1.73979	1.82468	1.80877	1.85797	POLAR
BART1_0-p15836	HORVU2Hr1G116010	BW111-BW	0.0469086	1.08488	up-regulated	BW122-BW	0.00016434	2.07848	up-regulated	2.52604	3.4191	1.21854	1.26706	5.16572	0.82593	3.37238	5.11001	7.77867	7.22969	5.89249	6.3856	-0.245849	0.154078	-1.26017	-1.15748	0.994292	-1.60165	0.25297	0.817137	1.41439	1.28934	1.24483	1.17182	EPF2
BART1_0-p08530	HORVU2Hr1G020990	NA	0.125159	1.82611	NA	BW122-BW	0.00510502	2.90291	up-regulated	0.444538	2.23382	0.973674	0	1.59835	0.531201	1.71237	5.24313	4.11444	4.48099	3.19462	4.67145	-2.13801	0.0862836	-1.04542	-6.29259	-0.138707	-1.68868	-0.173052	1.39578	1.04308	1.14545	0.909628	1.2658	MUTE
BART1_0-p12307	HORVU2Hr1G073480	BW111-BW	4.03e-07	11.8776	up-regulated	BW122-BW	3.61e-07	11.5457	up-regulated	0	0	0	0	42.4888	69.8016	85.4665	76.847	76.3079	61.3779	47.239	65.1143	-6.13203	-6.1733	-6.13057	-6.29259	4.96375	5.67256	5.83891	5.65668	5.64221	5.30812	5.17888	5.45464	CDKB1;2.2
Figure 4e
target	genotype	Biorep	ct_target	ct_HvREF2	ct_HvAcin7	Δct mean	RQ(2^-ΔΔct)
abcg11	Bowman	R1	21.1763	26.8283	19.884	-2.1798	1
abcg11	Bowman	R2	21.023	26.9321	20.2112	-2.54866	1.29133
abcg11	Bowman	R3	21.0371	26.9103	19.8231	-2.32955	1.10937
abcg11	cer-g	R1	22.6244	27.0622	19.8927	-0.853094	0.398676
abcg11	cer-g	R2	24.8976	28.5639	21.6432	-0.205944	0.254571
abcg11	cer-g	R3	24.8504	27.7487	20.8472	0.552458	0.15049
abcg11	cer-s	R1	24.339	27.5686	21.0158	0.046761	0.213667
abcg11	cer-s	R2	24.5566	27.8872	20.8675	0.179237	0.194921
abcg11	cer-s	R3	24.7637	27.4995	20.923	0.552483	0.150487
cer1	Bowman	R1	21.3152	26.8283	19.884	-2.04094	1
cer1	Bowman	R2	21.7382	26.9321	20.2112	-1.83346	0.866048
cer1	Bowman	R3	22.4505	26.9103	19.8231	-0.916226	0.458592
cer1	cer-g	R1	24.2181	27.0622	19.8927	0.740649	0.145431
cer1	cer-g	R2	25.9206	28.5639	21.6432	0.817079	0.137927
cer1	cer-g	R3	26.0024	27.7487	20.8472	1.70449	0.0745609
cer1	cer-s	R1	25.4816	27.5686	21.0158	1.18936	0.106557
cer1	cer-s	R2	26.814	27.8872	20.8675	2.43666	0.0448855
cer1	cer-s	R3	29.5203	27.4995	20.923	5.30905	0.00612958
HDG5	Bowman	R1	28.1556	27.5573	20.613	4.0705	1
HDG5	Bowman	R2	26.9872	27.0737	20.3529	3.27386	1.73705
HDG5	Bowman	R3	27.9749	27.372	20.2847	4.14653	0.948667
HDG5	cer-g	R1	28.0214	27.69	20.5205	3.91615	1.11292
HDG5	cer-g	R2	27.5925	28.1228	21.202	2.93005	2.20449
HDG5	cer-g	R3	27.541	27.2399	20.3384	3.75184	1.24717
HDG5	cer-s	R1	27.0059	27.394	20.8412	2.88825	2.2693
HDG5	cer-s	R2	26.6415	27.577	20.5572	2.57438	2.82083
HDG5	cer-s	R3	26.9204	27.8894	21.3129	2.31927	3.36646
ice1	Bowman	R1	27.5639	26.4375	19.4932	4.59847	1
ice1	Bowman	R2	26.3487	26.2528	19.532	3.45626	2.2072
ice1	Bowman	R3	27.1944	26.4405	19.3532	4.29754	1.23194
ice1	cer-g	R1	27.0188	26.3179	19.1484	4.28563	1.24215
ice1	cer-g	R2	28.3174	27.865	20.9442	3.91281	1.60844
ice1	cer-g	R3	27.2398	26.6101	19.7086	4.08043	1.43201
ice1	cer-s	R1	26.5179	26.6449	20.092	3.14944	2.73025
ice1	cer-s	R2	26.1422	26.6194	19.5996	3.03274	2.96028
ice1	cer-s	R3	26.7147	27.1648	20.5883	2.8382	3.38762
mute	Bowman	R1	29.5041	24.9561	18.0118	8.02014	1
mute	Bowman	R2	27.9653	24.7337	18.0128	6.59208	2.69084
mute	Bowman	R3	29.8486	25.0696	17.9823	8.32265	0.810839
mute	cer-g	R1	28.8212	24.9044	17.7349	7.50158	1.43253
mute	cer-g	R2	27.38	25.2887	18.3679	5.55162	5.53474
mute	cer-g	R3	29.3226	25.2315	18.33	7.54189	1.39305
mute	cer-s	R1	27.2688	25.0891	18.5362	5.45618	5.91329
mute	cer-s	R2	27.0145	24.9586	17.9388	5.56584	5.48046
mute	cer-s	R3	26.184	24.2118	17.6353	5.26047	6.77241
myb96	Bowman	R1	25.9255	26.2353	19.291	3.16233	1
myb96	Bowman	R2	25.155	25.9844	19.2635	2.53102	1.54897
myb96	Bowman	R3	25.3124	26.3467	19.2594	2.5094	1.57236
myb96	cer-g	R1	25.9558	26.1384	18.9689	3.40208	0.846896
myb96	cer-g	R2	26.1041	26.1808	19.26	3.38368	0.857765
myb96	cer-g	R3	27.6726	27.8034	20.9019	3.31991	0.896533
myb96	cer-s	R1	26.2118	26.249	19.6961	3.23924	0.948088
myb96	cer-s	R2	26.4565	26.2694	19.2496	3.697	0.690321
myb96	cer-s	R3	27.8103	27.0692	20.4927	4.02931	0.548296

## Sheet: Supplementary Fig.2
Supplementary Figure 2a
tissue	component	genotype	Biorep	value (μg.cm−1 spike)		Tukey’s HSD multiple comparison following one-way ANOVA
spike	C29.alkane	Bonus	R1	1.26012			p.adj
spike	C29.alkane	Bonus	R2	1.53491		comparison	c29.alkane	c31.alkane	C31.beta-diketone	C31.hydroxy-beta-diketone	c33.alkane	total.wax
spike	C29.alkane	Bonus	R3	1.65108		cer-g.10-Bonus	0.429206	0.649916	0.0754339	0.530716	0.051398	0.994839
spike	C29.alkane	cer-s.31	R1	1.09703		cer-s.31-Bonus	0.989872	0.325722	0.00200155	0.0251857	0.70125	0.113266
spike	C29.alkane	cer-s.31	R2	1.79851		cer-s.31-cer-g.10	0.49658	0.795708	0.031797	0.101031	0.019296	0.128186
spike	C29.alkane	cer-s.31	R3	1.69939
spike	C29.alkane	cer-g.10	R1	1.57861
spike	C29.alkane	cer-g.10	R2	2.71155
spike	C29.alkane	cer-g.10	R3	1.61551
spike	C26 primary alcohol	Bonus	R1	0.532272
spike	C26 primary alcohol	Bonus	R2	0.454365
spike	C26 primary alcohol	Bonus	R3	0.515962
spike	C26 primary alcohol	cer-s.31	R1	0.752064
spike	C26 primary alcohol	cer-s.31	R2	1.71907
spike	C26 primary alcohol	cer-s.31	R3	1.23809
spike	C26 primary alcohol	cer-g.10	R1	1.11494
spike	C26 primary alcohol	cer-g.10	R2	1.8136
spike	C26 primary alcohol	cer-g.10	R3	0.997272
spike	C31.alkane	Bonus	R1	5.28299
spike	C31.alkane	Bonus	R2	5.07878
spike	C31.alkane	Bonus	R3	6.76054
spike	C31.alkane	cer-s.31	R1	6.18405
spike	C31.alkane	cer-s.31	R2	10.6991
spike	C31.alkane	cer-s.31	R3	8.22653
spike	C31.alkane	cer-g.10	R1	5.8147
spike	C31.alkane	cer-g.10	R2	10.2949
spike	C31.alkane	cer-g.10	R3	5.66872
spike	C28 primary alcohol	Bonus	R1	0.501341
spike	C28 primary alcohol	Bonus	R2	0.462955
spike	C28 primary alcohol	Bonus	R3	0.605177
spike	C28 primary alcohol	cer-s.31	R1	0.585595
spike	C28 primary alcohol	cer-s.31	R2	1.33644
spike	C28 primary alcohol	cer-s.31	R3	1.08736
spike	C28 primary alcohol	cer-g.10	R1	1.10039
spike	C28 primary alcohol	cer-g.10	R2	1.99712
spike	C28 primary alcohol	cer-g.10	R3	1.30139
spike	C33.alkane	Bonus	R1	4.52174
spike	C33.alkane	Bonus	R2	5.28504
spike	C33.alkane	Bonus	R3	6.00947
spike	C33.alkane	cer-s.31	R1	4.55424
spike	C33.alkane	cer-s.31	R2	5.22603
spike	C33.alkane	cer-s.31	R3	4.04682
spike	C33.alkane	cer-g.10	R1	7.33412
spike	C33.alkane	cer-g.10	R2	6.53184
spike	C33.alkane	cer-g.10	R3	9.27353
spike	C31.beta-diketone	Bonus	R1	32.2502
spike	C31.beta-diketone	Bonus	R2	39.4095
spike	C31.beta-diketone	Bonus	R3	39.8909
spike	C31.beta-diketone	cer-s.31	R1	18.8214
spike	C31.beta-diketone	cer-s.31	R2	24.7822
spike	C31.beta-diketone	cer-s.31	R3	21.0773
spike	C31.beta-diketone	cer-g.10	R1	31.43
spike	C31.beta-diketone	cer-g.10	R2	30.2755
spike	C31.beta-diketone	cer-g.10	R3	29.079
spike	C32 fatty acid and C23 MAR	Bonus	R1	3.70842
spike	C32 fatty acid and C23 MAR	Bonus	R2	4.75552
spike	C32 fatty acid and C23 MAR	Bonus	R3	5.73811
spike	C32 fatty acid and C23 MAR	cer-s.31	R1	3.42085
spike	C32 fatty acid and C23 MAR	cer-s.31	R2	5.6812
spike	C32 fatty acid and C23 MAR	cer-s.31	R3	4.62894
spike	C32 fatty acid and C23 MAR	cer-g.10	R1	5.71384
spike	C32 fatty acid and C23 MAR	cer-g.10	R2	6.78855
spike	C32 fatty acid and C23 MAR	cer-g.10	R3	5.29741
spike	C31.hydroxy-beta-diketone	Bonus	R1	24.7302
spike	C31.hydroxy-beta-diketone	Bonus	R2	30.9021
spike	C31.hydroxy-beta-diketone	Bonus	R3	34.239
spike	C31.hydroxy-beta-diketone	cer-s.31	R1	18.4365
spike	C31.hydroxy-beta-diketone	cer-s.31	R2	23.6361
spike	C31.hydroxy-beta-diketone	cer-s.31	R3	18.5174
spike	C31.hydroxy-beta-diketone	cer-g.10	R1	27.1682
spike	C31.hydroxy-beta-diketone	cer-g.10	R2	26.4138
spike	C31.hydroxy-beta-diketone	cer-g.10	R3	27.1793
spike	total_wax	Bonus	R1	89.4043
spike	total_wax	Bonus	R2	107.401
spike	total_wax	Bonus	R3	118.97
spike	total_wax	cer-s.31	R1	69.222
spike	total_wax	cer-s.31	R2	97.1811
spike	total_wax	cer-s.31	R3	77.5297
spike	total_wax	cer-g.10	R1	101.165
spike	total_wax	cer-g.10	R2	108.261
spike	total_wax	cer-g.10	R3	103.471
Supplementary Figure 2b
tissue	component	genotype	Biorep	value (μg.cm−1 spike)		Tukey’s HSD multiple comparison following one-way ANOVA
leaf	C26 primary alcohol	Bonus	R1	7.82329			p.adj
leaf	C26 primary alcohol	Bonus	R2	10.6374		comparison	C26 aldehyde	C26.primary.alcohol	C28 primary alcohol and C19 MAR	total.wax
leaf	C26 primary alcohol	Bonus	R3	10.5343		cer-g.10-Bonus	0.0467397	0.60256	0.394401	0.761989
leaf	C26 primary alcohol	cer-s.31	R1	10.6043		cer-s.31-Bonus	0.228401	0.260422	0.120191	0.172768
leaf	C26 primary alcohol	cer-s.31	R2	10.7588		cer-s.31-cer-g.10	0.466187	0.0733069	0.624536	0.0692788
leaf	C26 primary alcohol	cer-s.31	R3	12.9094
leaf	C26 primary alcohol	cer-g.10	R1	8.07939
leaf	C26 primary alcohol	cer-g.10	R2	9.14297
leaf	C26 primary alcohol	cer-g.10	R3	8.76835
leaf	C28 primary alcohol and C19 MAR	Bonus	R1	0.128123
leaf	C28 primary alcohol and C19 MAR	Bonus	R2	0.276344
leaf	C28 primary alcohol and C19 MAR	Bonus	R3	0.213427
leaf	C28 primary alcohol and C19 MAR	cer-s.31	R1	0.26668
leaf	C28 primary alcohol and C19 MAR	cer-s.31	R2	0.326735
leaf	C28 primary alcohol and C19 MAR	cer-s.31	R3	0.354585
leaf	C28 primary alcohol and C19 MAR	cer-g.10	R1	0.243756
leaf	C28 primary alcohol and C19 MAR	cer-g.10	R2	0.324651
leaf	C28 primary alcohol and C19 MAR	cer-g.10	R3	0.245634
leaf	C26 aldehyde	Bonus	R1	0.0791598
leaf	C26 aldehyde	Bonus	R2	0.0590757
leaf	C26 aldehyde	Bonus	R3	0.0329059
leaf	C26 aldehyde	cer-s.31	R1	0.0657484
leaf	C26 aldehyde	cer-s.31	R2	0.166373
leaf	C26 aldehyde	cer-s.31	R3	0.100318
leaf	C26 aldehyde	cer-g.10	R1	0.141562
leaf	C26 aldehyde	cer-g.10	R2	0.173536
leaf	C26 aldehyde	cer-g.10	R3	0.126074
leaf	total_wax	Bonus	R1	8.39476
leaf	total_wax	Bonus	R2	11.3783
leaf	total_wax	Bonus	R3	11.0682
leaf	total_wax	cer-s.31	R1	11.4947
leaf	total_wax	cer-s.31	R2	11.8908
leaf	total_wax	cer-s.31	R3	13.8829
leaf	total_wax	cer-g.10	R1	8.87336
leaf	total_wax	cer-g.10	R2	10.1528
leaf	total_wax	cer-g.10	R3	9.60162

## Sheet: Supplementary Fig.3
Supplementary Figure3a
genotype	object	phenotype	value		stat
Bonus	internode	number	6		Kruskal-Wallis chi-squared = 1.5851, df = 2, p-value = 0.4527
Bonus	internode	number	6
Bonus	internode	number	6
Bonus	internode	number	6
Bonus	internode	number	8
Bonus	internode	number	7
Bonus	internode	number	6
Bonus	internode	number	7
Bonus	internode	number	7
Bonus	internode	number	6
cer-s.31	internode	number	6
cer-s.31	internode	number	6
cer-s.31	internode	number	6
cer-s.31	internode	number	6
cer-s.31	internode	number	8
cer-s.31	internode	number	8
cer-s.31	internode	number	6
cer-s.31	internode	number	7
cer-s.31	internode	number	7
cer-s.31	internode	number	7
cer-g.10	internode	number	7
cer-g.10	internode	number	7
cer-g.10	internode	number	6
cer-g.10	internode	number	7
cer-g.10	internode	number	8
cer-g.10	internode	number	8
cer-g.10	internode	number	7
cer-g.10	internode	number	7
cer-g.10	internode	number	6
cer-g.10	internode	number	6
Supplementary Figure3b
genotype	object	phenotype	value		Dunn’s test following a Kruskal-Wallis test
Bonus	plant	height	70.4		comparison	p.adj
Bonus	plant	height	65		Bonus - cer-g.10	0.018884
Bonus	plant	height	68		Bonus - cer-s.31	0.0321739
Bonus	plant	height	69.7		cer-g.10 - cer-s.31	0.665712
Bonus	plant	height	80.2
Bonus	plant	height	77.9
Bonus	plant	height	76.3
Bonus	plant	height	75.7
Bonus	plant	height	74.4
Bonus	plant	height	71.4
cer-s.31	plant	height	66.4
cer-s.31	plant	height	65.6
cer-s.31	plant	height	65.9
cer-s.31	plant	height	55.2
cer-s.31	plant	height	84.1
cer-s.31	plant	height	72.2
cer-s.31	plant	height	59.6
cer-s.31	plant	height	64.4
cer-s.31	plant	height	69.2
cer-s.31	plant	height	65.9
cer-g.10	plant	height	67.3
cer-g.10	plant	height	61.6
cer-g.10	plant	height	62.3
cer-g.10	plant	height	65.9
cer-g.10	plant	height	70.8
cer-g.10	plant	height	58.2
cer-g.10	plant	height	74
cer-g.10	plant	height	64.4
cer-g.10	plant	height	68.2
cer-g.10	plant	height	61.1
Supplementary Figure3c
genotype	object	phenotype	value		Dunn’s test following a Kruskal-Wallis test
Bonus	root	length	16.42		comparison	p.adj
Bonus	root	length	15.5		Bonus - cer-g.10	0.129225
Bonus	root	length	15.48		Bonus - cer-s.31	0.341952
Bonus	root	length	15.02		cer-g.10 - cer-s.31	0.023002
Bonus	root	length	16.38
Bonus	root	length	19.42
Bonus	root	length	17.92
Bonus	root	length	18.24
Bonus	root	length	15.72
Bonus	root	length	13.5
Bonus	root	length	16.08
Bonus	root	length	12.7
Bonus	root	length	18.56
Bonus	root	length	13.86
Bonus	root	length	16.54
Bonus	root	length	13.64
Bonus	root	length	15.1
Bonus	root	length	13.1
Bonus	root	length	14.84
Bonus	root	length	16.68
Bonus	root	length	16.7
Bonus	root	length	15.36
cer-s.31	root	length	18
cer-s.31	root	length	17.6
cer-s.31	root	length	15.78
cer-s.31	root	length	17.44
cer-s.31	root	length	13.42
cer-s.31	root	length	18.4
cer-s.31	root	length	18.24
cer-s.31	root	length	18.32
cer-s.31	root	length	17
cer-s.31	root	length	14.06
cer-s.31	root	length	13.18
cer-s.31	root	length	15.54
cer-s.31	root	length	16.62
cer-s.31	root	length	11.92
cer-s.31	root	length	13.52
cer-s.31	root	length	18.84
cer-s.31	root	length	16.98
cer-s.31	root	length	17.36
cer-s.31	root	length	15.08
cer-s.31	root	length	16.04
cer-s.31	root	length	15.58
cer-s.31	root	length	19
cer-g.10	root	length	14.96
cer-g.10	root	length	16.62
cer-g.10	root	length	20.14
cer-g.10	root	length	18.6
cer-g.10	root	length	13.1
cer-g.10	root	length	18.18
cer-g.10	root	length	16
cer-g.10	root	length	17.5
cer-g.10	root	length	14.24
cer-g.10	root	length	13.18
cer-g.10	root	length	15.2
cer-g.10	root	length	15.92
cer-g.10	root	length	12.7
cer-g.10	root	length	13.8
cer-g.10	root	length	8.96
cer-g.10	root	length	13.14
cer-g.10	root	length	11.78
cer-g.10	root	length	13.14
cer-g.10	root	length	14.02
cer-g.10	root	length	12.02
cer-g.10	root	length	13.82
cer-g.10	root	length	12.52

## Sheet: Supplementary Fig.6
Supplementary Figure 6a
target	tissue	Biorep	ct_target	ct_HvActin7	ct_HvPP2A	Δct mean	2^-Δct
HvYDA1	leaf	R1	25.2996	20.6281	21.3068	4.33223	0.0496442
HvYDA1	leaf	R2	24.6808	20.1516	20.7554	4.22725	0.0533914
HvYDA1	leaf	R3	25.1555	20.4811	21.0191	4.40542	0.0471887
HvYDA1	leaf sheath	R1	24.5123	20.69	20.9928	3.67086	0.0785167
HvYDA1	leaf sheath	R2	23.8977	20.4683	20.3625	3.48234	0.0894769
HvYDA1	leaf sheath	R3	24.483	20.9709	21.0598	3.46761	0.0903951
HvYDA1	spike I	R1	27.8651	23.1239	23.7388	4.43379	0.0462698
HvYDA1	spike I	R2	27.0218	22.625	22.7592	4.32967	0.0497324
HvYDA1	spike I	R3	27.601	23.729	23.8079	3.83253	0.0701929
HvYDA1	spike II	R1	26.4571	22.8817	23.1423	3.44508	0.0918177
HvYDA1	spike II	R2	26.3986	22.7107	23.219	3.4338	0.0925384
HvYDA1	spike II	R3	27.1953	22.9054	23.6334	3.92594	0.0657921
Supplementary Figure 6b
target	tissue	Biorep	ct_target	ct_HvActin7	ct_HvPP2A	Δct mean	2^-Δct
HvBRX-Solo	leaf	R1	29.8389	19.5508	20.2295	9.94871	0.0010119
HvBRX-Solo	leaf	R2	28.7853	19.2454	19.8492	9.238	0.0016561
HvBRX-Solo	leaf	R3	29.5158	19.6134	20.1514	9.63338	0.00125911
HvBRX-Solo	leaf sheath	R1	29.5512	19.5378	19.8405	9.86205	0.00107455
HvBRX-Solo	leaf sheath	R2	27.5567	19.5009	19.395	8.10878	0.00362254
HvBRX-Solo	leaf sheath	R3	29.4488	19.906	19.9949	9.49841	0.0013826
HvBRX-Solo	spike I	R1	32.9963	22.2629	22.8778	10.426	0.000726875
HvBRX-Solo	spike I	R2	32.3124	22.0531	22.1874	10.1922	0.000854753
HvBRX-Solo	spike I	R3	33.111	23.048	23.1269	10.0235	0.000960798
HvBRX-Solo	spike II	R1	30.185	22.2338	22.4945	7.82086	0.00442268
HvBRX-Solo	spike II	R2	30.5233	21.9027	22.411	8.36645	0.00303004
HvBRX-Solo	spike II	R3	32.174	22.1824	22.9103	9.62763	0.00126414
Supplementary Figure 6c,d
Tissue	Biorep	HvYDA1 BART1_0-p14145.001 (TPM)	HvYDA2 BART1_0-p45883.001	ratio yda2/yda1
4-day embryos dissected from germinating grains	R1	11.8432	9.09208	0.767705
4-day embryos dissected from germinating grains	R2	20.9812	16.2957	0.776681
4-day embryos dissected from germinating grains	R3	24.9029	13.6738	0.549085
Developing grain, bracts removed (15 DPA)	R1	7.12933	3.71894	0.521639
Developing grain, bracts removed (15 DPA)	R2	6.60942	4.60884	0.697314
Developing grain, bracts removed (15 DPA)	R3	7.55851	4.58409	0.606481
Developing grain, bracts removed (5 DPA)	R1	19.4314	10.9598	0.564025
Developing grain, bracts removed (5 DPA)	R2	20.0755	15.1812	0.756205
Developing grain, bracts removed (5 DPA)	R3	17.6319	13.8488	0.78544
Developing inflorescences (1-1.5 cm)	R1	22.1389	15.9424	0.720108
Developing inflorescences (1-1.5 cm)	R2	27.5576	18.4555	0.669706
Developing inflorescences (1-1.5 cm)	R3	24.7312	18.2933	0.739685
Developing tillers at six leaf stage, 3rd internode	R1	17.9444	11.3797	0.634164
Developing tillers at six leaf stage, 3rd internode	R2	21.3534	15.3848	0.720485
Developing tillers at six leaf stage, 3rd internode	R3	18.5871	12.8558	0.691652
Epidermis (4 weeks)	R1	12.7698	6.93318	0.542936
Epidermis (4 weeks)	R2	11.5824	4.83842	0.417739
Epidermis (4 weeks)	R3	16.7183	7.87209	0.470867
Etiolated (10 day old seedling)	R1	12.8715	13.0884	1.01685
Etiolated (10 day old seedling)	R2	11.7283	15.3764	1.31105
Etiolated (10 day old seedling)	R3	16.0284	13.9413	0.869787
Lemma (6 weeks PA)	R1	17.8872	18.2041	1.01772
Lemma (6 weeks PA)	R2	20.185	20.8104	1.03098
Lemma (6 weeks PA)	R3	13.7776	19.222	1.39516
Lodicule (6 weeks PA)	R1	23.9601	23.6491	0.98702
Lodicule (6 weeks PA)	R2	29.4017	25.0068	0.850522
Lodicule (6 weeks PA)	R3	32.4374	24.6052	0.758544
Palea (6 weeks PA)	R1	19.8236	22.5509	1.13758
Palea (6 weeks PA)	R2	19.9869	24.6755	1.23458
Palea (6 weeks PA)	R3	20.2947	23.8439	1.17488
Rachis (5 weeks PA)	R1	19.9742	17.491	0.87568
Rachis (5 weeks PA)	R2	21.7396	19.2678	0.8863
Rachis (5 weeks PA)	R3	20.887	19.2314	0.920735
Root (4 weeks)	R1	15.3572	12.249	0.797606
Root (4 weeks)	R2	14.0543	11.5818	0.824075
Root (4 weeks)	R3	15.6319	13.5467	0.866606
Roots from the seedlings (10 cm shoot stage)	R1	13.4383	6.48397	0.482499
Roots from the seedlings (10 cm shoot stage)	R2	6.38677	2.51744	0.394165
Roots from the seedlings (10 cm shoot stage)	R3	18.6781	8.72693	0.467228
Senescing leaf (2months)	R1	12.7817	7.79614	0.609945
Senescing leaf (2months)	R2	12.4279	6.86625	0.552487
Senescing leaf (2months)	R3	17.8106	9.30913	0.522674
Shoots from the seedlings (10 cm shoot stage)	R1	19.0437	8.03401	0.421872
Shoots from the seedlings (10 cm shoot stage)	R2	15.9175	6.27188	0.394024
Shoots from the seedlings (10 cm shoot stage)	R3	15.4953	12.1963	0.787097
Young developing inflorescences (5mm)	R1	19.9093	17.5841	0.88321
Young developing inflorescences (5mm)	R2	17.9403	12.9077	0.719481
Young developing inflorescences (5mm)	R3	22.084	21.5736	0.976888
Supplementary Figure 6e
target	section	Biorep	ct_target	ct_HvActin7	Δct	2^-Δct
HvYDA1	S1	R1	24.2412	21.3752	2.86595	0.137171
HvYDA1	S1	R2	25.4397	21.8836	3.55614	0.0850151
HvYDA1	S1	R3	25.9366	21.7619	4.17465	0.055374
HvYDA1	S1	R4	24.2627	22.0297	2.23299	0.212718
HvYDA1	S2	R1	25.703	22.1456	3.55734	0.0849443
HvYDA1	S2	R2	25.6079	24.0501	1.5578	0.339669
HvYDA1	S2	R3	24.8926	21.9537	2.93894	0.130404
HvYDA1	S2	R4	25.9663	24.936	1.03023	0.489632
HvYDA1	S3	R1	27.4798	23.4593	4.02047	0.0616195
HvYDA1	S3	R2	27.0416	22.8724	4.16919	0.0555839
HvYDA1	S3	R3	30.4354	22.6397	7.79573	0.00450039
HvYDA1	S3	R4	27.8494	24.897	2.95245	0.129189
HvYDA1	S4	R1	32.9001	25.5139	7.38624	0.00597751
HvYDA1	S4	R2	34.002	25.5289	8.47308	0.00281416
HvYDA1	S4	R3	33.127	25.411	7.71609	0.00475581
HvYDA1	S4	R4	34.2515	25.4907	8.76079	0.00230536
HvYDA1	S5	R1	27.7989	21.2246	6.57422	0.0104945
HvYDA1	S5	R2	30.521	23.2639	8.93704	0.00204024
HvYDA1	S5	R3	27.6334	22.5643	3.88227	0.0678141
HvYDA1	S5	R4	27.4987	22.7159	2.9991	0.125078
HvBRX-Solo	S1	R1	31.2461	21.3752	9.87091	0.00106797
HvBRX-Solo	S1	R2	31.0253	21.8836	9.14169	0.00177043
HvBRX-Solo	S1	R3	32.5203	21.7619	10.7584	0.000577311
HvBRX-Solo	S1	R4	32.0864	22.0297	10.0568	0.000938888
HvBRX-Solo	S2	R1	36.8454	22.1456	14.6998	3.7577e-05
HvBRX-Solo	S2	R2	undetermined	24.0501	-	0
HvBRX-Solo	S2	R3	34.3471	21.9537	12.3935	0.000185862
HvBRX-Solo	S2	R4	undetermined	24.936	-	0
HvBRX-Solo	S3	R1	undetermined	23.4593	-	0
HvBRX-Solo	S3	R2	undetermined	22.8724	-	0
HvBRX-Solo	S3	R3	34.7713	22.6397	12.1317	0.000222848
HvBRX-Solo	S3	R4	35.9162	24.897	11.0192	0.000481832
HvBRX-Solo	S4	R1	undetermined	25.5139	-	0
HvBRX-Solo	S4	R2	undetermined	25.5289	-	0
HvBRX-Solo	S4	R3	undetermined	25.411	-	0
HvBRX-Solo	S4	R4	undetermined	25.4907	-	0
HvBRX-Solo	S5	R1	undetermined	21.2246	-	0
HvBRX-Solo	S5	R2	undetermined	23.2639	-	0
HvBRX-Solo	S5	R3	undetermined	22.5643	-	0
HvBRX-Solo	S5	R4	undetermined	22.7159	-	0
CER-C	S1	R1	undetermined	21.3752	-	0
CER-C	S1	R2	undetermined	21.8836	-	0
CER-C	S1	R3	undetermined	21.7619	-	0
CER-C	S1	R4	undetermined	22.0297	-	0
CER-C	S2	R1	34.783	22.1456	12.6373	0.000156959
CER-C	S2	R2	35.0061	24.0501	10.956	0.0005034
CER-C	S2	R3	33.398	21.9537	11.4444	0.000358835
CER-C	S2	R4	32.2663	24.936	7.33028	0.00621391
CER-C	S3	R1	26.7771	23.4593	3.31777	0.100289
CER-C	S3	R2	27.0064	22.8724	4.13403	0.0569552
CER-C	S3	R3	29.3115	22.6397	6.67187	0.00980768
CER-C	S3	R4	28.6287	24.897	3.73173	0.0752727
CER-C	S4	R1	32.1429	25.5139	6.62902	0.0101034
CER-C	S4	R2	30.505	25.5289	4.9761	0.031772
CER-C	S4	R3	29.229	25.411	3.81802	0.0709024
CER-C	S4	R4	29.607	25.4907	4.11631	0.0576592
CER-C	S5	R1	25.9106	21.2246	4.68594	0.03885
CER-C	S5	R2	26.0001	23.2639	2.7362	0.15008
CER-C	S5	R3	26.951	22.5643	4.38666	0.0478061
CER-C	S5	R4	27.265	22.7159	4.54914	0.0427141
CER-Q	S1	R1	32.5228	21.3752	11.1476	0.000440788
CER-Q	S1	R2	33.3959	21.8836	11.5123	0.000342336
CER-Q	S1	R3	32.8801	21.7619	11.1181	0.000449893
CER-Q	S1	R4	31.2343	22.0297	9.20465	0.00169482
CER-Q	S2	R1	32.7042	22.1456	10.5586	0.00066307
CER-Q	S2	R2	30.9823	24.0501	6.93216	0.00818866
CER-Q	S2	R3	32.7281	21.9537	10.7744	0.000570924
CER-Q	S2	R4	32.3284	24.936	7.39233	0.00595232
CER-Q	S3	R1	29.537	23.4593	6.07771	0.0148057
CER-Q	S3	R2	29.702	22.8724	6.82958	0.00879207
CER-Q	S3	R3	30.2172	22.6397	7.57754	0.00523519
CER-Q	S3	R4	29.1916	24.897	4.29466	0.0509541
CER-Q	S4	R1	29.1005	25.5139	3.58659	0.0832391
CER-Q	S4	R2	29.2416	25.5289	3.71266	0.0762741
CER-Q	S4	R3	30.8864	25.411	5.47543	0.0224766
CER-Q	S4	R4	29.1111	25.4907	3.6204	0.0813116
CER-Q	S5	R1	27.4543	21.2246	6.22965	0.0133257
CER-Q	S5	R2	29.1515	23.2639	5.88762	0.0168908
CER-Q	S5	R3	28.3145	22.5643	5.75015	0.0185795
CER-Q	S5	R4	28.4913	22.7159	5.77542	0.0182568
CER-U	S1	R1	31.3448	21.3752	9.96956	0.000997389
CER-U	S1	R2	30.9976	21.8836	9.11405	0.00180467
CER-U	S1	R3	32.1125	21.7619	10.3506	0.000765896
CER-U	S1	R4	32.1335	22.0297	10.1038	0.000908775
CER-U	S2	R1	30.9414	22.1456	8.7958	0.0022501
CER-U	S2	R2	30.1046	24.0501	6.05448	0.0150459
CER-U	S2	R3	31.4762	21.9537	9.52256	0.00135964
CER-U	S2	R4	29.5098	24.936	4.5738	0.0419902
CER-U	S3	R1	28.3648	23.4593	4.90554	0.0333645
CER-U	S3	R2	28.6126	22.8724	5.74019	0.0187082
CER-U	S3	R3	30.5076	22.6397	7.86788	0.00428088
CER-U	S3	R4	27.8173	24.897	2.9203	0.132099
CER-U	S4	R1	28.4181	25.5139	2.90422	0.13358
CER-U	S4	R2	28.4132	25.5289	2.88429	0.135438
CER-U	S4	R3	28.4435	25.411	3.03254	0.122213
CER-U	S4	R4	27.951	25.4907	2.4603	0.181709
CER-U	S5	R1	30.134	21.2246	8.90933	0.00207982
CER-U	S5	R2	27.0201	23.2639	3.75626	0.0740036
CER-U	S5	R3	26.9839	22.5643	4.4196	0.0467271
CER-U	S5	R4	27.0048	22.7159	4.28888	0.0511585

## Sheet: Supplementary Fig.8
Supplementary Figure8c-f
genotype	side	biorep	no.epidermal cells (non-stomatal)	no.stomata	no.stomatal events	stomatal density(stomata/mm^2)	stomatal event density(stomatal events/mm^2)	stomatal index	stomatal event index		Tukey’s HSD multiple comparison following one-way ANOVAs
Bonus	abaxial	1	92	29	29	29	29	23.9669	23.9669			Supplementary Figure8c		Supplementary Figure8e		Supplementary Figure8d		Supplementary Figure8f
Bonus	abaxial	2	97	26	25	26	25	21.1382	20.4918		comparison	stomatal density.abaxial	stomatal density.adaxial	stomatal event density.abaxial	stomatal event density.adaxial	stomatal index.abxial	stomatal index.adxial	stomatal event index.abxial	stomatal event index.adxial
Bonus	abaxial	3	89	22	22	22	22	19.8198	19.8198		cer-g.10-Bonus	0.00201269	0.0865689	0.0661637	0.824619	0.0461105	0.704844	0.67275	0.564554
Bonus	abaxial	4	89	25	25	25	25	21.9298	21.9298		cer-s.31-Bonus	0.179947	0.0938005	0.449452	0.197684	0.866486	0.993981	0.382476	0.942374
Bonus	abaxial	5	87	24	24	24	24	21.6216	21.6216		cer-s.31-cer-g.10	0.192215	0.99924	0.540981	0.48824	0.0122661	0.76753	0.0812665	0.766964
Bonus	abaxial	6	90	25	25	25	25	21.7391	21.7391
Bonus	abaxial	7	84	24	24	24	24	22.2222	22.2222
Bonus	abaxial	8	91	24	24	24	24	20.8696	20.8696
Bonus	abaxial	9	93	26	26	26	26	21.8487	21.8487
Bonus	abaxial	10	90	29	29	29	29	24.3697	24.3697
Bonus	abaxial	11	103	32	32	32	32	23.7037	23.7037
Bonus	abaxial	12	99	27	27	27	27	21.4286	21.4286
Bonus	abaxial	13	91	24	24	24	24	20.8696	20.8696
Bonus	abaxial	14	104	29	29	29	29	21.8045	21.8045
Bonus	abaxial	15	85	24	24	24	24	22.0183	22.0183
Bonus	abaxial	16	79	23	23	23	23	22.549	22.549
Bonus	abaxial	17	105	31	31	31	31	22.7941	22.7941
Bonus	abaxial	18	99	29	29	29	29	22.6562	22.6562
Bonus	abaxial	19	99	30	30	30	30	23.2558	23.2558
Bonus	abaxial	20	111	37	37	37	37	25	25
Bonus	abaxial	21	96	29	29	29	29	23.2	23.2
Bonus	abaxial	22	103	25	25	25	25	19.5312	19.5312
Bonus	abaxial	23	93	24	24	24	24	20.5128	20.5128
Bonus	abaxial	24	102	27	27	27	27	20.9302	20.9302
cer-g.10	abaxial	1	94	31	29	31	29	24.8	23.5772
cer-g.10	abaxial	2	96	23	23	23	23	19.3277	19.3277
cer-g.10	abaxial	3	106	34	32	34	32	24.2857	23.1884
cer-g.10	abaxial	4	83	28	25	28	25	25.2252	23.1481
cer-g.10	abaxial	5	76	27	24	27	24	26.2136	24
cer-g.10	abaxial	6	101	31	29	31	29	23.4848	22.3077
cer-g.10	abaxial	7	87	28	27	28	27	24.3478	23.6842
cer-g.10	abaxial	8	106	37	27	37	27	25.8741	20.3008
cer-g.10	abaxial	9	100	26	25	26	25	20.6349	20
cer-g.10	abaxial	10	108	29	27	29	27	21.1679	20
cer-g.10	abaxial	11	98	27	27	27	27	21.6	21.6
cer-g.10	abaxial	12	113	27	27	27	27	19.2857	19.2857
cer-g.10	abaxial	13	113	33	32	33	32	22.6027	22.069
cer-g.10	abaxial	14	97	27	27	27	27	21.7742	21.7742
cer-g.10	abaxial	15	110	40	38	40	38	26.6667	25.6757
cer-g.10	abaxial	16	99	32	29	32	29	24.4275	22.6562
cer-g.10	abaxial	17	107	34	34	34	34	24.1135	24.1135
cer-g.10	abaxial	18	100	28	28	28	28	21.875	21.875
cer-g.10	abaxial	19	96	29	29	29	29	23.2	23.2
cer-g.10	abaxial	20	104	30	29	30	29	22.3881	21.8045
cer-g.10	abaxial	21	106	33	31	33	31	23.741	22.6277
cer-g.10	abaxial	22	98	35	34	35	34	26.3158	25.7576
cer-g.10	abaxial	23	109	33	31	33	31	23.2394	22.1429
cer-g.10	abaxial	24	114	42	40	42	40	26.9231	25.974
cer-s.31	abaxial	1	103	29	28	29	28	21.9697	21.374
cer-s.31	abaxial	2	98	29	28	29	28	22.8346	22.2222
cer-s.31	abaxial	3	100	24	23	24	23	19.3548	18.6992
cer-s.31	abaxial	4	104	21	21	21	21	16.8	16.8
cer-s.31	abaxial	5	96	30	30	30	30	23.8095	23.8095
cer-s.31	abaxial	6	114	29	29	29	29	20.2797	20.2797
cer-s.31	abaxial	7	102	27	27	27	27	20.9302	20.9302
cer-s.31	abaxial	8	89	33	31	33	31	27.0492	25.8333
cer-s.31	abaxial	9	107	32	32	32	32	23.0216	23.0216
cer-s.31	abaxial	10	101	24	23	24	23	19.2	18.5484
cer-s.31	abaxial	11	100	29	27	29	27	22.4806	21.2598
cer-s.31	abaxial	12	92	30	26	30	26	24.5902	22.0339
cer-s.31	abaxial	13	103	24	24	24	24	18.8976	18.8976
cer-s.31	abaxial	14	83	26	26	26	26	23.8532	23.8532
cer-s.31	abaxial	15	98	31	29	31	29	24.031	22.8346
cer-s.31	abaxial	16	105	33	31	33	31	23.913	22.7941
cer-s.31	abaxial	17	102	32	32	32	32	23.8806	23.8806
cer-s.31	abaxial	18	119	31	31	31	31	20.6667	20.6667
cer-s.31	abaxial	19	126	31	31	31	31	19.7452	19.7452
cer-s.31	abaxial	20	122	33	33	33	33	21.2903	21.2903
cer-s.31	abaxial	21	113	24	24	24	24	17.5182	17.5182
cer-s.31	abaxial	22	99	28	27	28	27	22.0472	21.4286
cer-s.31	abaxial	23	97	26	26	26	26	21.1382	21.1382
cer-s.31	abaxial	24	123	39	37	39	37	24.0741	23.125
Bonus	adaxial	1	120	25	25	25	25	17.2414	17.2414
Bonus	adaxial	2	110	28	28	28	28	20.2899	20.2899
Bonus	adaxial	3	130	31	31	31	31	19.2547	19.2547
Bonus	adaxial	4	123	30	30	30	30	19.6078	19.6078
Bonus	adaxial	5	129	32	32	32	32	19.8758	19.8758
Bonus	adaxial	6	113	30	30	30	30	20.979	20.979
Bonus	adaxial	7	110	24	24	24	24	17.9104	17.9104
Bonus	adaxial	8	132	30	30	30	30	18.5185	18.5185
Bonus	adaxial	9	113	30	30	30	30	20.979	20.979
Bonus	adaxial	10	111	27	26	27	26	19.5652	18.9781
Bonus	adaxial	11	124	28	28	28	28	18.4211	18.4211
Bonus	adaxial	12	100	30	30	30	30	23.0769	23.0769
Bonus	adaxial	13	106	24	24	24	24	18.4615	18.4615
Bonus	adaxial	14	114	32	32	32	32	21.9178	21.9178
Bonus	adaxial	15	111	19	19	19	19	14.6154	14.6154
Bonus	adaxial	16	114	29	29	29	29	20.2797	20.2797
Bonus	adaxial	17	121	28	28	28	28	18.7919	18.7919
Bonus	adaxial	18	118	25	25	25	25	17.4825	17.4825
Bonus	adaxial	19	107	25	25	25	25	18.9394	18.9394
Bonus	adaxial	20	109	26	26	26	26	19.2593	19.2593
Bonus	adaxial	21	115	28	28	28	28	19.5804	19.5804
Bonus	adaxial	22	112	25	25	25	25	18.2482	18.2482
Bonus	adaxial	23	115	24	24	24	24	17.2662	17.2662
Bonus	adaxial	24	133	34	34	34	34	20.3593	20.3593
cer-g.10	adaxial	1	124	26	26	150	26	17.3333	17.3333
cer-g.10	adaxial	2	137	35	33	172	33	20.3488	19.4118
cer-g.10	adaxial	3	129	37	33	166	33	22.2892	20.3704
cer-g.10	adaxial	4	125	29	29	154	29	18.8312	18.8312
cer-g.10	adaxial	5	115	24	23	139	23	17.2662	16.6667
cer-g.10	adaxial	6	131	28	25	159	25	17.6101	16.0256
cer-g.10	adaxial	7	123	21	18	144	18	14.5833	12.766
cer-g.10	adaxial	8	131	37	30	168	30	22.0238	18.6335
cer-g.10	adaxial	9	110	25	24	135	24	18.5185	17.9104
cer-g.10	adaxial	10	124	29	25	153	25	18.9542	16.7785
cer-g.10	adaxial	11	107	28	26	135	26	20.7407	19.5489
cer-g.10	adaxial	12	115	36	31	151	31	23.8411	21.2329
cer-g.10	adaxial	13	120	28	28	148	28	18.9189	18.9189
cer-g.10	adaxial	14	113	29	29	142	29	20.4225	20.4225
cer-g.10	adaxial	15	136	38	38	174	38	21.8391	21.8391
cer-g.10	adaxial	16	112	25	25	137	25	18.2482	18.2482
cer-g.10	adaxial	17	134	29	24	163	24	17.7914	15.1899
cer-g.10	adaxial	18	134	35	35	169	35	20.7101	20.7101
cer-g.10	adaxial	19	115	24	23	139	23	17.2662	16.6667
cer-g.10	adaxial	20	118	30	29	148	29	20.2703	19.7279
cer-g.10	adaxial	21	137	37	36	174	36	21.2644	20.8092
cer-g.10	adaxial	22	123	30	30	153	30	19.6078	19.6078
cer-g.10	adaxial	23	103	27	24	130	24	20.7692	18.8976
cer-g.10	adaxial	24	130	35	35	165	35	21.2121	21.2121
cer-s.31	adaxial	1	137	32	32	32	32	18.9349	18.9349
cer-s.31	adaxial	2	148	30	30	30	30	16.8539	16.8539
cer-s.31	adaxial	3	124	26	26	26	26	17.3333	17.3333
cer-s.31	adaxial	4	117	29	29	29	29	19.863	19.863
cer-s.31	adaxial	5	122	31	29	31	29	20.2614	19.2053
cer-s.31	adaxial	6	141	32	32	32	32	18.4971	18.4971
cer-s.31	adaxial	7	145	38	38	38	38	20.765	20.765
cer-s.31	adaxial	8	125	27	27	27	27	17.7632	17.7632
cer-s.31	adaxial	9	121	26	26	26	26	17.6871	17.6871
cer-s.31	adaxial	10	122	29	27	29	27	19.2053	18.1208
cer-s.31	adaxial	11	118	27	27	27	27	18.6207	18.6207
cer-s.31	adaxial	12	112	29	27	29	27	20.5674	19.4245
cer-s.31	adaxial	13	124	36	36	36	36	22.5	22.5
cer-s.31	adaxial	14	115	29	29	29	29	20.1389	20.1389
cer-s.31	adaxial	15	114	30	29	30	29	20.8333	20.2797
cer-s.31	adaxial	16	118	28	28	28	28	19.1781	19.1781
cer-s.31	adaxial	17	134	28	28	28	28	17.284	17.284
cer-s.31	adaxial	18	128	29	29	29	29	18.4713	18.4713
cer-s.31	adaxial	19	124	30	30	30	30	19.4805	19.4805
cer-s.31	adaxial	20	133	32	32	32	32	19.3939	19.3939
cer-s.31	adaxial	21	121	29	28	29	28	19.3333	18.7919
cer-s.31	adaxial	22	127	33	30	33	30	20.625	19.1083
cer-s.31	adaxial	23	123	27	27	27	27	18	18
cer-s.31	adaxial	24	131	34	34	34	34	20.6061	20.6061
Supplementary Figure8i
gt	phenotype	side	biorep	no.missing/single cell	no.normal silica-cork cell pair	no.2-4 cell cluster	no.5-7 cell cluster	no.pavement cell	no.non-pavement cell	%missing/single cell	%normal silica-cork cell pair	%2-4 cell cluster	%5-7 cell cluster	non-pc.index (%)		Dunn’s test following a Kruskal-Wallis test
Bonus	silica cell file between veins	abaxial	R1	17	303	0	0	320	606	5.3125	94.6875	0	0	65.4428		Comparison	P.adj
Bonus	silica cell file between veins	abaxial	R2	20	300	0	0	320	600	6.25	93.75	0	0	65.2174		Bonus - cer-g.10	0.023591
Bonus	silica cell file between veins	abaxial	R3	17	303	0	0	320	606	5.3125	94.6875	0	0	65.4428		Bonus - cer-s.31	1.79097e-05
Bonus	silica cell file between veins	abaxial	R4	16	303	1	0	320	609	5	94.6875	0.3125	0	65.5544		cer-g.10 - cer-s.31	0.0353864
Bonus	silica cell file between veins	abaxial	R5	18	301	1	0	320	605	5.625	94.0625	0.3125	0	65.4054
Bonus	silica cell file between veins	abaxial	R6	24	295	1	0	320	593	7.5	92.1875	0.3125	0	64.9507
Bonus	silica cell file between veins	abaxial	R7	28	292	0	0	320	584	8.75	91.25	0	0	64.6018
Bonus	silica cell file between veins	abaxial	R8	23	297	0	0	320	594	7.1875	92.8125	0	0	64.9891
cer-g.10	silica cell file between veins	abaxial	R1	6	294	20	0	320	661	1.875	91.875	6.25	0	67.3802
cer-g.10	silica cell file between veins	abaxial	R2	2	302	16	0	320	665	0.625	94.375	5	0	67.5127
cer-g.10	silica cell file between veins	abaxial	R3	7	300	13	0	320	651	2.1875	93.75	4.0625	0	67.0443
cer-g.10	silica cell file between veins	abaxial	R4	9	306	5	0	320	635	2.8125	95.625	1.5625	0	66.4921
cer-g.10	silica cell file between veins	abaxial	R5	3	306	11	0	320	663	0.9375	95.625	3.4375	0	67.4466
cer-g.10	silica cell file between veins	abaxial	R6	4	302	14	0	320	665	1.25	94.375	4.375	0	67.5127
cer-g.10	silica cell file between veins	abaxial	R7	3	294	22	1	320	689	0.9375	91.875	6.875	0.3125	68.2854
cer-g.10	silica cell file between veins	abaxial	R8	1	298	19	2	320	686	0.3125	93.125	5.9375	0.625	68.1909
cer-s.31	silica cell file between veins	abaxial	R1	3	275	36	6	320	745	0.9375	85.9375	11.25	1.875	69.9531
cer-s.31	silica cell file between veins	abaxial	R2	2	290	15	13	320	731	0.625	90.625	4.6875	4.0625	69.5528
cer-s.31	silica cell file between veins	abaxial	R3	2	292	22	4	320	694	0.625	91.25	6.875	1.25	68.4418
cer-s.31	silica cell file between veins	abaxial	R4	2	284	30	4	320	722	0.625	88.75	9.375	1.25	69.2898
cer-s.31	silica cell file between veins	abaxial	R5	4	287	25	4	320	705	1.25	89.6875	7.8125	1.25	68.7805
cer-s.31	silica cell file between veins	abaxial	R6	1	293	18	8	320	710	0.3125	91.5625	5.625	2.5	68.932
cer-s.31	silica cell file between veins	abaxial	R7	3	275	33	9	320	752	0.9375	85.9375	10.3125	2.8125	70.1493
cer-s.31	silica cell file between veins	abaxial	R8	2	279	33	6	320	730	0.625	87.1875	10.3125	1.875	69.5238

## Sheet: Supplementary Fig.9
clustered stomata		bioreplicate	1	2	3	4	5	6	7	8	9	10	11	12	average		2 tailed t.test
Ambient CO2	raw data	Total cell events	125	125	125	125	125	125	125	125	125	125	125	125	125		genotype	comparison	p-value
		Bonus	0	0	0	0	0	0	0	0	0	0	0	0	0		Bonus	ambient CO2-1000ppm CO2	1
		cer-g.10	2	4	11	6	8	11	8	8	4	12	5	2	6.75		cer-g.10	ambient CO2-1000ppm CO3	0.767562
		cer-s.31	3	1	5	1	1	2	0	6	4	5	3	7	3.16667		cer-s.31	ambient CO2-1000ppm CO4	0.27871
	percentage	Bonus	0	0	0	0	0	0	0	0	0	0	0	0	0
		cer-g.10	1.6	3.2	8.8	4.8	6.4	8.8	6.4	6.4	3.2	9.6	4	1.6	5.4
		cer-s.31	2.4	0.8	4	0.8	0.8	1.6	0	4.8	3.2	4	2.4	5.6	2.53333
1000ppm CO2	raw data	Total cell events	125	125	125	125	125	125	125	125	125	125	125	125	125
		Bonus	0	0	0	0	0	0	0	0	0	0	0	0	0
		cer-g.10	8	6	3	14	4	4	9	4	8	7	12	7	7.16667
		cer-s.31	2	1	3	3	1	2	0	7	1	2	2	3	2.25
	percentage	Bonus	0	0	0	0	0	0	0	0	0	0	0	0	0
		cer-g.10	6.4	4.8	2.4	11.2	3.2	3.2	7.2	3.2	6.4	5.6	9.6	5.6	5.73333
		cer-s.31	1.6	0.8	2.4	2.4	0.8	1.6	0	5.6	0.8	1.6	1.6	2.4	1.8
stomata with misshapen subsidiaray cells		bioreplicate	1	2	3	4	5	6	7	8	9	10	11	12	average		2 tailed t.test
Ambient CO2	raw data	Total cell events	125	125	125	125	125	125	125	125	125	125	125	125	125		genotype	comparison	p-value
		Bonus	0	3	0	6	0	1	0	1	0	1	2	4	1.5		Bonus	ambient CO2-1000ppm CO2	0.349483
		cer-g.10	7	3	13	9	5	7	5	12	9	10	4	7	7.58333		cer-g.10	ambient CO2-1000ppm CO3	0.0215928
		cer-s.31	7	5	3	10	8	7	9	3	1	12	3	10	6.5		cer-s.31	ambient CO2-1000ppm CO4	0.0338017
	percentage	Bonus	0	2.4	0	4.8	0	0.8	0	0.8	0	0.8	1.6	3.2	1.2
		cer-g.10	5.6	2.4	10.4	7.2	4	5.6	4	9.6	7.2	8	3.2	5.6	6.06667
		cer-s.31	5.6	4	2.4	8	6.4	5.6	7.2	2.4	0.8	9.6	2.4	8	5.2
1000ppm CO2	raw data	Total cell events	125	125	125	125	125	125	125	125	125	125	125	125	125
		Bonus	3	4	4	1	2	3	1	0	3	0	6	0	2.25
		cer-g.10	5	2	2	7	5	8	2	1	3	6	9	6	4.66667
		cer-s.31	5	3	1	3	8	4	4	3	2	6	3	5	3.91667
	percentage	Bonus	2.4	3.2	3.2	0.8	1.6	2.4	0.8	0	2.4	0	4.8	0	1.8
		cer-g.10	4	1.6	1.6	5.6	4	6.4	1.6	0.8	2.4	4.8	7.2	4.8	3.73333
		cer-s.31	4	2.4	0.8	2.4	6.4	3.2	3.2	2.4	1.6	4.8	2.4	4	3.13333
stomata spaced by supernummeray epidermal cell		bioreplicate	1	2	3	4	5	6	7	8	9	10	11	12	average		2 tailed t.test
Ambient CO2	raw data	Total cell events	125	125	125	125	125	125	125	125	125	125	125	125	125		genotype	comparison	p-value
		Bonus	2	2	9	3	5	4	2	1	2	0	5	3	3.16667		Bonus	ambient CO2-1000ppm CO2	0.781439
		cer-g.10	9	17	23	18	19	16	17	14	25	18	27	19	18.5		cer-g.10	ambient CO2-1000ppm CO3	0.171878
		cer-s.31	15	16	14	14	15	22	6	14	11	16	8	18	14.0833		cer-s.31	ambient CO2-1000ppm CO4	0.500888
	percentage	Bonus	1.6	1.6	7.2	2.4	4	3.2	1.6	0.8	1.6	0	4	2.4	2.53333
		cer-g.10	7.2	13.6	18.4	14.4	15.2	12.8	13.6	11.2	20	14.4	21.6	15.2	14.8
		cer-s.31	12	12.8	11.2	11.2	12	17.6	4.8	11.2	8.8	12.8	6.4	14.4	11.2667
1000ppm CO2	raw data	Total cell events	125	125	125	125	125	125	125	125	125	125	125	125	125
		Bonus	2	1	4	1	0	1	4	4	7	4	4	3	2.91667
		cer-g.10	12	23	18	19	21	15	18	12	19	9	12	12	15.8333
		cer-s.31	15	13	11	18	9	9	14	15	13	16	13	11	13.0833
	percentage	Bonus	1.6	0.8	3.2	0.8	0	0.8	3.2	3.2	5.6	3.2	3.2	2.4	2.33333
		cer-g.10	9.6	18.4	14.4	15.2	16.8	12	14.4	9.6	15.2	7.2	9.6	9.6	12.6667
		cer-s.31	12	10.4	8.8	14.4	7.2	7.2	11.2	12	10.4	12.8	10.4	8.8	10.4667

## Sheet: Supplementary Fig.10
Supplementary Figure10a
Supplementary Figure10c

[truncated: 6 more sheets: Supplementary Fig.11, Supplementary Data 1, Supplementary Data 5, Supplementary Data 6, Supplementary Data 7, Supplementary Data 8]
